# Supplementary material for: Genetic diversity analysis and marker-trait associations in Amaranthus species
Source: PLoS One. 2022 May 12;17(5):e0267752. doi: 10.1371/journal.pone.0267752 (PMC9098028; doi:10.1371/journal.pone.0267752)
Supplement: S1 Table — (XLSX) [file pone.0267752.s001.xlsx]

## Sheet: DArTseqSNP
Supplementary Table S1: A list of DArTseq-SNP markers used in the study
AlleleID	AlleleSequence	TrimmedSequence	SNP	SnpPosition	CallRate	OneRatioRef	OneRatioSnp	FreqHomRef	FreqHomSnp	FreqHets	PICRef	PICSnp	AvgPIC	AvgCountRef	AvgCountSnp	RepAvg
33404970|F|0-24:A>T-24:A>T	TGCAGGAAAATGATTGAAACTACTAAAGAAGGCGTGGCACGTAAAGGTTGCAAGTGTAAAAAACCCATG	TGCAGGAAAATGATTGAAACTACTAAAGAAGGCGTGGCACGTAAAGGTTGCAAGTGTAAAAAACCCATG	24:A>T	24	0.670213	0.547619	0.5	0.5	0.452381	0.047619	0.495465	0.5	0.497732	47.6219	47.4286	1
33406175|F|0-67:A>G-67:A>G	TGCAGTGTATCTTGCTTGCTTGTCTGATTTACTCTGGTTTTGGTAGGCAGTATTTGTCATTTGATCTAT	TGCAGTGTATCTTGCTTGCTTGTCTGATTTACTCTGGTTTTGGTAGGCAGTATTTGTCATTTGATCTAT	67:A>G	67	0.638298	0.541667	0.5	0.5	0.458333	0.041667	0.496528	0.5	0.498264	18.4794	17.8	1
33413122|F|0-53:G>A-53:G>A	TGCAGAAAGCAATTGCTGAAGAACGATATCATGATGCTTCAAAGTTGTCTAAAGCTACTGGAAGTGGTT	TGCAGAAAGCAATTGCTGAAGAACGATATCATGATGCTTCAAAGTTGTCTAAAGCTACTGGAAGTGGTT	53:G>A	53	0.978723	0.521739	0.5	0.5	0.478261	0.021739	0.499055	0.5	0.499527	69.7788	45.1919	1
33420242|F|0-23:C>T-23:C>T	TGCAGCTCGCTCGACTAGTGGCTCAGTCGAGCACAAGGTCGAGCAGGGATCGAGCCTGCATGCTGCCAG	TGCAGCTCGCTCGACTAGTGGCTCAGTCGAGCACAAGGTCGAGCAGGGATCGAGCCTGCATGCTGCCAG	23:C>T	23	0.223404	0.5	0.5	0.5	0.5	0	0.5	0.5	0.5	63.9545	60.625	1
33420993|F|0-39:C>A-39:C>A	TGCAGCAGCTCTAGGTATTTCTTCATCTTTTTTTTTCTACTTTTTCTATTTACAGATCGGAAGAGCGGT	TGCAGCAGCTCTAGGTATTTCTTCATCTTTTTTTTTCTACTTTTTCTATTTAC	39:C>A	39	0.638298	0.55	0.5	0.5	0.45	0.05	0.495	0.5	0.4975	6.34615	4.72059	1
33422234|F|0-12:G>A-12:G>A	TGCAGCATCAGTGACAGTCCTTACAGATCGGAAGAGCGGTTCAGCAGGAATGCCGAGACCGATCTCGTA	TGCAGCATCAGTGACAGTCCTTAC	12:G>A	12	0.308511	0.5	0.5	0.5	0.5	0	0.5	0.5	0.5	22.5312	8.90625	1
33422636|F|0-28:C>T-28:C>T	TGCAGCGTGTATTGCTAGCCCTTTGTATCGTATTACAGATCGGAAGAGCGGTTCAGCAGGAATGCCGAG	TGCAGCGTGTATTGCTAGCCCTTTGTATCGTATTAC	28:C>T	28	0.457447	0.511628	0.5	0.5	0.488372	0.011628	0.49973	0.5	0.499865	57.2245	22.7021	1
33423209|F|0-66:C>T-66:C>T	TGCAGAAGAAAGATTGACCAAAAAAATATCATGATGACAACAAGGTATCAATGCCAAAATCTTCATCCG	TGCAGAAGAAAGATTGACCAAAAAAATATCATGATGACAACAAGGTATCAATGCCAAAATCTTCATCCG	66:C>T	66	0.670213	0.547619	0.5	0.5	0.452381	0.047619	0.495465	0.5	0.497732	16.3902	15.1857	1
33426974|F|0-47:C>T-47:C>T	TGCAGGTGGTTGCTGACTTGAACCTCTCTGGCACTTACGGTAAGTTACATGAATAAATCGTTTACTCTT	TGCAGGTGGTTGCTGACTTGAACCTCTCTGGCACTTACGGTAAGTTACATGAATAAATCGTTTACTCTT	47:C>T	47	0.670213	0.539683	0.5	0.5	0.460317	0.039683	0.496851	0.5	0.498425	30.0124	25.7429	1
33427906|F|0-22:T>A-22:T>A	TGCAGTGGGCAGCCTGCTCGTGTTTATCTCTAATTAGCTCTACTATTCTACCTTGCTTAGTTTCTACCT	TGCAGTGGGCAGCCTGCTCGTGTTTATCTCTAATTAGCTCTACTATTCTACCTTGCTTAGTTTCTACCT	22:T>A	22	0.659574	0.540323	0.5	0.5	0.459677	0.040323	0.496748	0.5	0.498374	27	26.8533	1
33429034|F|0-26:C>T-26:C>T	TGCAGCAGGATGAAACATTCAAGAACCAACTTATGCCTTACCTGTAATGACGATACTGAAACAATGGTC	TGCAGCAGGATGAAACATTCAAGAACCAACTTATGCCTTACCTGTAATGACGATACTGAAACAATGGTC	26:C>T	26	0.319149	0.5	0.5	0.5	0.5	0	0.5	0.5	0.5	27.1875	25.3333	1
33429859|F|0-58:C>T-58:C>T	TGCAGTTTATGCGAGAATGGGGACCGAGAATTGTGTATGACTCGAGGAAGGAGTTTGACAAAGTACTTA	TGCAGTTTATGCGAGAATGGGGACCGAGAATTGTGTATGACTCGAGGAAGGAGTTTGACAAAGTACTTA	58:C>T	58	0.425532	0.5	0.5	0.5	0.5	0	0.5	0.5	0.5	67.3674	67.3182	1
33431269|F|0-37:G>A-37:G>A	TGCAGTCAATAAGAAGGTTACCTATGAGAAAAGGCTTGCTTTACAGATCGGAAGAGCGGTTCAGCAGGA	TGCAGTCAATAAGAAGGTTACCTATGAGAAAAGGCTTGCTTTAC	37:G>A	37	1	0.531915	0.5	0.5	0.468085	0.031915	0.497963	0.5	0.498981	90.3652	87.0291	1
33439353|F|0-45:T>C-45:T>C	TGCAGGAAACTTTTAGGGAAAAAGGTTTTTGAGAGTTGCTGTAGGTTTTTACAGATCGGAAGAGCGGTT	TGCAGGAAACTTTTAGGGAAAAAGGTTTTTGAGAGTTGCTGTAGGTTTTTAC	45:T>C	45	0.680851	0.59375	0.5	0.5	0.40625	0.09375	0.482422	0.5	0.491211	125.054	98.8986	1
33441417|F|0-53:T>A-53:T>A	TGCAGATTTTCCCAGGCATCTTGGCTCACATCAACTCCTCCAAACTGATTACCTTCATCAGCATCAAGC	TGCAGATTTTCCCAGGCATCTTGGCTCACATCAACTCCTCCAAACTGATTACCTTCATCAGCATCAAGC	53:T>A	53	0.670213	0.555556	0.5	0.5	0.444444	0.055556	0.493827	0.5	0.496914	19.0723	18.6	1
33444627|F|0-30:G>A-30:G>A	TGCAGAAACCCTTGCCATCATGGAAGTGTTGTCTTCTCGAGTTCCTTTGTCCAAATTTGCGGCTTCTGG	TGCAGAAACCCTTGCCATCATGGAAGTGTTGTCTTCTCGAGTTCCTTTGTCCAAATTTGCGGCTTCTGG	30:G>A	30	0.382979	0.5	0.5	0.5	0.5	0	0.5	0.5	0.5	62.4359	57.4103	1
33451224|F|0-33:T>C-33:T>C	TGCAGCAATATTTTCCAAAATAATATGAGTAAATGAGTACACAATTCAAACTCAAGTTTTACAGATCGG	TGCAGCAATATTTTCCAAAATAATATGAGTAAATGAGTACACAATTCAAACTCAAGTTTTAC	33:T>C	33	0.680851	0.601562	0.5	0.5	0.398438	0.101562	0.47937	0.5	0.489685	97.5056	96.1268	1
33454229|F|0-15:T>A-15:T>A	TGCAGGAATAATCCCTGGTAGTGAAGATTTGAACAGTGGCACTCGGTTTTCTACCATACAGGTTCGGAT	TGCAGGAATAATCCCTGGTAGTGAAGATTTGAACAGTGGCACTCGGTTTTCTACCATACAGGTTCGGAT	15:T>A	15	0.680851	0.515625	0.5	0.5	0.484375	0.015625	0.499512	0.5	0.499756	34.8608	34.4783	1
33454712|F|0-7:G>A-7:G>A	TGCAGAAGCACAAAACTGCTATGCAGAAGTGCCCTAAACATATTTCTCAAACCTAAGACCTTGGCTTTT	TGCAGAAGCACAAAACTGCTATGCAGAAGTGCCCTAAACATATTTCTCAAACCTAAGACCTTGGCTTTT	7:G>A	7	0.340426	0.5	0.5	0.5	0.5	0	0.5	0.5	0.5	23.1053	22.6765	1
33456195|F|0-29:A>T-29:A>T	TGCAGAAGGAAATGGGCGTATGGTTAGGAATTTGCAACAAGTGCCGGATCCAGCTCCTAAGTGCCTTAC	TGCAGAAGGAAATGGGCGTATGGTTAGGAATTTGCAACAAGTGCCGGATCCAGCTCCTAAGTGCCTTAC	29:A>T	29	0.244681	0.5	0.5	0.5	0.5	0	0.5	0.5	0.5	42.04	41.3846	1
33403183|F|0-66:A>G-66:A>G	TGCAGAAGTATATTATTAGTTTATTGCGAGCACTCGAGCAGTAGAATCCCATCCAAGTTGGCAACCAAA	TGCAGAAGTATATTATTAGTTTATTGCGAGCACTCGAGCAGTAGAATCCCATCCAAGTTGGCAACCAAA	66:A>G	66	0.797872	0.58	0.5	0.5	0.42	0.08	0.4872	0.5	0.4936	18.18	17.9277	0.973684
33458998|F|0-21:A>T-21:A>T	TGCAGCCAAAACAAAAGTTACATCCTAATGTACAAAAATCCACATTCAACTCCAAGAAAAAAAAGTTTA	TGCAGCCAAAACAAAAGTTACATCCTAATGTACAAAAATCCACATTCAACTCCAAGAAAAAAAAGTTTA	21:A>T	21	0.680851	0.632812	0.5	0.5	0.367188	0.132812	0.464722	0.5	0.482361	182.511	161.827	0.970588
33450592|F|0-50:A>T-50:A>T	TGCAGAAATGAAGGGATCAAAAAATAATCAAAAGGAGTTGCAAGTAACCCATCAATTTTACAGCACTAC	TGCAGAAATGAAGGGATCAAAAAATAATCAAAAGGAGTTGCAAGTAACCCATCAATTTTACAGCACTAC	50:A>T	50	0.648936	0.590164	0.5	0.5	0.409836	0.090164	0.483741	0.5	0.49187	50.4815	50.3571	0.96875
100158860|F|0-11:C>T-11:C>T	TGCAGACCACACTACTAGCACCTGTTTTACCATATGGAGTTCTGCAAGTGGGATCATTTGTAAAGGTGA	TGCAGACCACACTACTAGCACCTGTTTTACCATATGGAGTTCTGCAAGTGGGATCATTTGTAAAGGTGA	11:C>T	11	0.803191	0.536424	0.503311	0.496689	0.463576	0.039735	0.497347	0.499978	0.498662	79.6146	72.061	1
33425372|F|0-38:T>C-38:T>C	TGCAGCCTGGCAACATCAGATCGCAAATCATTCATCATTTCCCACTCCTGTAAAAAGACAAGCAGTTAT	TGCAGCCTGGCAACATCAGATCGCAAATCATTCATCATTTCCCACTCCTGTAAAAAGACAAGCAGTTAT	38:T>C	38	0.792553	0.590604	0.503356	0.496644	0.409396	0.09396	0.483582	0.499977	0.49178	46.24	41.9412	1
33451372|F|0-42:A>T-42:A>T	TGCAGCATCTTCTTCGAGAGCTGGCATATCAGCATCCTCACCAGCGTCTTCCTCATCGATGCTCAACCC	TGCAGCATCTTCTTCGAGAGCTGGCATATCAGCATCCTCACCAGCGTCTTCCTCATCGATGCTCAACCC	42:A>T	42	0.707447	0.548872	0.496241	0.503759	0.451128	0.045113	0.495223	0.499972	0.497597	44.8537	43.2949	1
33445846|F|0-9:G>A-9:G>A	TGCAGTAGTGCTAGTATCTCTATCCTGGGTTGCTTCATTACAGATCGGAAGAGCGGTTCAGCAGGAATG	TGCAGTAGTGCTAGTATCTCTATCCTGGGTTGCTTCATTAC	9:G>A	9	0.68617	0.511628	0.503876	0.496124	0.488372	0.015504	0.49973	0.49997	0.49985	85.8571	76.9315	1
33405665|F|0-55:G>C-55:G>C	TGCAGTAATCTCCTTTCTCAAATACACTAATACCAACTATGAAGATTTCTGATACGATACATAATAACA	TGCAGTAATCTCCTTTCTCAAATACACTAATACCAACTATGAAGATTTCTGATACGATACATAATAACA	55:G>C	55	0.675532	0.559055	0.496063	0.503937	0.440945	0.055118	0.493025	0.499969	0.496497	37.1071	21.1857	1
33417423|F|0-6:A>G-6:A>G	TGCAGTATCATTCTTGATATTTATTAGCCGGGAGCAAATCGAAAGAAATAAGCTCTTTTTATAAACAGT	TGCAGTATCATTCTTGATATTTATTAGCCGGGAGCAAATCGAAAGAAATAAGCTCTTTTTATAAACAGT	6:A>G	6	0.675532	0.598425	0.496063	0.503937	0.401575	0.094488	0.480625	0.499969	0.490297	63.3933	42.8	1
33447211|F|0-46:A>T-46:A>T	TGCAGCAAAGCAATTTCAAATGAGACACAATTAGACAACTGCAAGTAGATTTAGAGCTTGACAGGAGCC	TGCAGCAAAGCAATTTCAAATGAGACACAATTAGACAACTGCAAGTAGATTTAGAGCTTGACAGGAGCC	46:A>T	46	0.675532	0.559055	0.496063	0.503937	0.440945	0.055118	0.493025	0.499969	0.496497	67.8571	67.5143	1
33450813|F|0-53:A>G-53:A>G	TGCAGACCTGTGAATCCTCCTTATTTGTCATTGTTGAACCTTGGAAGTCAACTAAACCTCCTGTATGGC	TGCAGACCTGTGAATCCTCCTTATTTGTCATTGTTGAACCTTGGAAGTCAACTAAACCTCCTGTATGGC	53:A>G	53	0.675532	0.535433	0.496063	0.503937	0.464567	0.031496	0.497489	0.499969	0.498729	23.6234	21.4412	1
33454070|F|0-65:T>G-65:T>G	TGCAGCGGCACTTGTGGTACCCATGATGGTGAACTTCGGATGGTATGCCTTATATGTGGCTTTCTTCTT	TGCAGCGGCACTTGTGGTACCCATGATGGTGAACTTCGGATGGTATGCCTTATATGTGGCTTTCTTCTT	65:T>G	65	0.675532	0.543307	0.503937	0.496063	0.456693	0.047244	0.496249	0.499969	0.498109	43.3415	42	1
33459180|F|0-59:A>T-59:A>T	TGCAGTTGACGAGGTTGGCCATTTCATTATTTATAAAAAAAGGTATCTTTTTCAGCCATAGCATTTTAC	TGCAGTTGACGAGGTTGGCCATTTCATTATTTATAAAAAAAGGTATCTTTTTCAGCCATAGCATTTTAC	59:A>T	59	0.675532	0.582677	0.503937	0.496063	0.417323	0.086614	0.486329	0.499969	0.493149	50.4767	45.1806	1
33441739|F|0-29:C>T-29:C>T	TGCAGCAGCCAAAGTTCTTTCTTCCAAGGCCACTTCTTTCACTGAAATCTATGATGAGGGTGATGGAGG	TGCAGCAGCCAAAGTTCTTTCTTCCAAGGCCACTTCTTTCACTGAAATCTATGATGAGGGTGATGGAGG	29:C>T	29	0.664894	0.544	0.504	0.496	0.456	0.048	0.496128	0.499968	0.498048	19.7284	19.2	1
33415739|F|0-59:T>C-59:T>C	TGCAGCTTTGATTGGTGGTGTTTTTCTTGGACTTGCATATCCTAGCCTTGGATGTTTTGTTGATAGATA	TGCAGCTTTGATTGGTGGTGTTTTTCTTGGACTTGCATATCCTAGCCTTGGATGTTTTGTTGATAGATA	59:T>C	59	0.664894	0.552	0.496	0.504	0.448	0.048	0.494592	0.499968	0.49728	6.19753	5.98571	0.970588
33458877|F|0-23:G>A-23:G>A	TGCAGACATACAACTATACCAACGCTTGTTTGTGGATTCGTATGGACGTACCAAAATCAAAAATTTTAC	TGCAGACATACAACTATACCAACGCTTGTTTGTGGATTCGTATGGACGTACCAAAATCAAAAATTTTAC	23:G>A	23	0.654255	0.569106	0.495935	0.504065	0.430894	0.065041	0.490449	0.499967	0.495208	138.123	129.735	1
33406236|F|0-27:G>T-27:G>T	TGCAGTTAGACAGCATCAGCACTAGATGGCAGCAGATGAGGCTGTACACACACCCTGCAATTGCTGCAT	TGCAGTTAGACAGCATCAGCACTAGATGGCAGCAGATGAGGCTGTACACACACCCTGCAATTGCTGCAT	27:G>T	27	0.643617	0.570248	0.495868	0.504132	0.429752	0.066116	0.49013	0.499966	0.495048	9.21795	9.10294	1
33416183|F|0-37:G>T-37:G>T	TGCAGGCTAGCATATTGAATTATACACCACAAAATCAGCATAAGAGAAAAGTTGAGTATACACATATCT	TGCAGGCTAGCATATTGAATTATACACCACAAAATCAGCATAAGAGAAAAGTTGAGTATACACATATCT	37:G>T	37	0.643617	0.553719	0.504132	0.495868	0.446281	0.057851	0.494229	0.499966	0.497097	33.3671	30.6177	1
33442900|F|0-60:G>A-60:G>A	TGCAGGATCGAATAACGGCAAGTACTCCCTCACTACCATGAATTCCAACAAAATAAAAATGACACAAGT	TGCAGGATCGAATAACGGCAAGTACTCCCTCACTACCATGAATTCCAACAAAATAAAAATGACACAAGT	60:G>A	60	0.643617	0.586777	0.504132	0.495868	0.413223	0.090909	0.48494	0.499966	0.492453	82.525	78.5915	1
33402882|F|0-13:G>T-13:G>T	TGCAGAAAAAATTGATGATATCTACGATCCAAGTGATAATGTAGGCTATAACCTACATTGACCGCAGAA	TGCAGAAAAAATTGATGATATCTACGATCCAAGTGATAATGTAGGCTATAACCTACATTGACCGCAGAA	13:G>T	13	0.632979	0.554622	0.495798	0.504202	0.445378	0.05042	0.494033	0.499965	0.496999	16	14.806	1
33440250|F|0-30:T>C-30:T>C	TGCAGAAACAGAAATGGTGAATAGGAAAAATGCAGGTTCTCTACGCTCCATAGTGGCATTTACAACACA	TGCAGAAACAGAAATGGTGAATAGGAAAAATGCAGGTTCTCTACGCTCCATAGTGGCATTTACAACACA	30:T>C	30	0.632979	0.529412	0.504202	0.495798	0.470588	0.033613	0.49827	0.499965	0.499117	90.4085	86.3478	0.96875
33436245|F|0-61:G>A-61:G>A	TGCAGGTATCTCAAATATGCTGTTTGTTTACATGTGATACTTCTGTATGTCAGGTAATCCCGAGACAGC	TGCAGGTATCTCAAATATGCTGTTTGTTTACATGTGATACTTCTGTATGTCAGGTAATCCCGAGACAGC	61:G>A	61	0.611702	0.521739	0.495652	0.504348	0.478261	0.017391	0.499055	0.499962	0.499509	2.94203	2.53226	0.961538
33428963|F|0-46:C>T-46:C>T	TGCAGCAAGGCCTTGGCCAAGTGGACTTTGCCGGTGGCTTTGAACACGATAGGCGTTCCTATACGATCC	TGCAGCAAGGCCTTGGCCAAGTGGACTTTGCCGGTGGCTTTGAACACGATAGGCGTTCCTATACGATCC	46:C>T	46	0.462766	0.528736	0.505747	0.494253	0.471264	0.034483	0.498349	0.499934	0.499141	23	6.70213	1
33444445|F|0-39:T>C-39:T>C	TGCAGTTGCGTGGGTTGGTGAGGCTGGAGGTGCATATAATAGTGGCCGAAACCATGTTACTAATTCATT	TGCAGTTGCGTGGGTTGGTGAGGCTGGAGGTGCATATAATAGTGGCCGAAACCATGTTACTAATTCATT	39:T>C	39	0.797872	0.56	0.506667	0.493333	0.44	0.066667	0.4928	0.499911	0.496356	13.6842	13.1512	1
33450557|F|0-42:C>T-42:C>T	TGCAGAAAATGAGCACCCACAAAAAGCATTTGGATGGGCTGCCAGAGACTCATCTGGAGTTCTCTCCCC	TGCAGAAAATGAGCACCCACAAAAAGCATTTGGATGGGCTGCCAGAGACTCATCTGGAGTTCTCTCCCC	42:C>T	42	0.787234	0.554054	0.506757	0.493243	0.445946	0.060811	0.494156	0.499909	0.497033	20.1596	19.747	1
33411620|F|0-38:G>A-38:G>A	TGCAGAATTCCTACATGCACATAATCTAATTAGAGCAAGATATGGAATGCCCCCATTACAGATCGGAAG	TGCAGAATTCCTACATGCACATAATCTAATTAGAGCAAGATATGGAATGCCCCCATTAC	38:G>A	38	0.367021	0.492754	0.507246	0.492754	0.507246	0	0.499895	0.499895	0.499895	39.1081	37.4211	1
33450971|F|0-27:G>A-27:G>A	TGCAGATAAGTGGAGAGAGAAGCAAGGGACAAGAGGAGAAGAATGACAAATGGCATCGTCTTGAGAGGA	TGCAGATAAGTGGAGAGAGAAGCAAGGGACAAGAGGAGAAGAATGACAAATGGCATCGTCTTGAGAGGA	27:G>A	27	0.723404	0.595588	0.492647	0.507353	0.404412	0.088235	0.481726	0.499892	0.490809	40.0968	37.5395	1
33432409|F|0-45:G>C-45:G>C	TGCAGAAAGAGCTCACTCTTTCTTCCTCAATTGGTCAGTTTTTTCGTTTCTAGTCATAAAATGGTTATA	TGCAGAAAGAGCTCACTCTTTCTTCCTCAATTGGTCAGTTTTTTCGTTTCTAGTCATAAAATGGTTATA	45:G>C	45	0.691489	0.584615	0.492308	0.507692	0.415385	0.076923	0.48568	0.499882	0.492781	55.4719	53.4722	1
33445385|F|0-51:T>A-51:T>A	TGCAGAGCATGTTTCATTCTCAACAATGGTCGTTGATAAACTATCCAGTCTTTCCATTACAGATCGGAA	TGCAGAGCATGTTTCATTCTCAACAATGGTCGTTGATAAACTATCCAGTCTTTCCATTAC	51:T>A	51	0.691489	0.538462	0.507692	0.492308	0.461538	0.046154	0.497041	0.499882	0.498462	69.6265	42.5206	1
33404989|F|0-52:A>T-52:A>T	TGCAGGAACAATTGATAAGACCAATGGAATCGTTCAATTTCTTGAGATTGCGAGAAAAAATTGGAACTG	TGCAGGAACAATTGATAAGACCAATGGAATCGTTCAATTTCTTGAGATTGCGAGAAAAAATTGGAACTG	52:A>T	52	0.680851	0.546875	0.492188	0.507812	0.453125	0.039062	0.495605	0.499878	0.497742	56.6543	55.6806	1
33409900|F|0-29:C>T-29:C>T	TGCAGAATTATGTGTCTTGTCCAACAACCCCGTCTTCTTACAGATCGGAAGAGCGGTTCAGCAGGAATG	TGCAGAATTATGTGTCTTGTCCAACAACCCCGTCTTCTTAC	29:C>T	29	0.680851	0.554688	0.492188	0.507812	0.445312	0.046875	0.494019	0.499878	0.496948	62.0602	59.6571	1
33423434|F|0-25:C>A-25:C>A	TGCAGAATCATGCCTCTTTTGGTCTCCTACTATAGGCCTTGTTTATTTCATTGTCACTATCCAATAGGA	TGCAGAATCATGCCTCTTTTGGTCTCCTACTATAGGCCTTGTTTATTTCATTGTCACTATCCAATAGGA	25:C>A	25	0.680851	0.578125	0.507812	0.492188	0.421875	0.085938	0.487793	0.499878	0.493835	35.1163	30.863	1
33426526|F|0-14:T>A-14:T>A	TGCAGGCTAAGTTCTAAGTTCATGCAATAAAAAATGGTTTCAAGAAATAAGTTGTTAGTTGATAATAGG	TGCAGGCTAAGTTCTAAGTTCATGCAATAAAAAATGGTTTCAAGAAATAAGTTGTTAGTTGATAATAGG	14:T>A	14	0.680851	0.5625	0.507812	0.492188	0.4375	0.070312	0.492188	0.499878	0.496033	74.8851	73.5493	1
33442862|F|0-34:G>T-34:G>T	TGCAGGAGTTCCCTCAAGAATCAGACCCTCCTGTGCAATCACAAAATAAATATGATCAATAAGCTTCAA	TGCAGGAGTTCCCTCAAGAATCAGACCCTCCTGTGCAATCACAAAATAAATATGATCAATAAGCTTCAA	34:G>T	34	0.680851	0.570312	0.507812	0.492188	0.429688	0.078125	0.490112	0.499878	0.494995	5.34118	5.0411	1
33404535|F|0-17:T>A-17:T>A	TGCAGCCTGGCTTTGATTCCAAGTTGATGCGTGCACAATGCTAAGATCACCAAGAACCTAGCTAATTCT	TGCAGCCTGGCTTTGATTCCAAGTTGATGCGTGCACAATGCTAAGATCACCAAGAACCTAGCTAATTCT	17:T>A	17	0.670213	0.579365	0.507937	0.492063	0.420635	0.087302	0.487402	0.499874	0.493638	10.6	9.125	1
33419069|F|0-56:A>T-56:A>T	TGCAGCTTACTGTCACCTTACAATTCATTCCTAAACATAACAACCTAAAACATGGCATCCTCACATTTG	TGCAGCTTACTGTCACCTTACAATTCATTCCTAAACATAACAACCTAAAACATGGCATCCTCACATTTG	56:A>T	56	0.335106	0.492063	0.507937	0.492063	0.507937	0	0.499874	0.499874	0.499874	33.6364	32.9412	1
33458046|F|0-17:G>T-17:G>T	TGCAGGTTCTGTTGTTTGTAAGGAATATTTTGCCAAGGGGGATTGATTTTAGCATTCAGAAAGAAATTG	TGCAGGTTCTGTTGTTTGTAAGGAATATTTTGCCAAGGGGGATTGATTTTAGCATTCAGAAAGAAATTG	17:G>T	17	0.335106	0.52381	0.492063	0.507937	0.47619	0.015873	0.498866	0.499874	0.49937	130.216	112.27	1
33432264|F|0-67:T>C-67:T>C	TGCAGAAAAAAAAAGTTGTAGCACTACACATAGGAGGCTCCACTATAATAAAGATTGCAAGGGTGTTTG	TGCAGAAAAAAAAAGTTGTAGCACTACACATAGGAGGCTCCACTATAATAAAGATTGCAAGGGTGTTTG	67:T>C	67	0.659574	0.548387	0.491935	0.508065	0.451613	0.040323	0.495317	0.49987	0.497594	46.481	45.4706	1
33447953|F|0-33:G>A-33:G>A	TGCAGCTGCTAAATCAGAGAAACAGTACCATGTGTATTTTCTTCGTTTATTTGTTATTCTGTTTTTTTT	TGCAGCTGCTAAATCAGAGAAACAGTACCATGTGTATTTTCTTCGTTTATTTGTTATTCTGTTTTTTTT	33:G>A	33	0.648936	0.54918	0.508197	0.491803	0.45082	0.057377	0.495163	0.499866	0.497514	55.9231	37.7941	1
33420780|F|0-18:C>T-18:C>T	TGCAGATCAGTTGTATCACATGATGTAAGTATTATCTATTATGTCATGCAGATGCTGTTACAGATCGGA	TGCAGATCAGTTGTATCACATGATGTAAGTATTATCTATTATGTCATGCAGATGCTGTTAC	18:C>T	18	0.648936	0.557377	0.508197	0.491803	0.442623	0.065574	0.493416	0.499866	0.496641	38.6842	33	0.96875
33443684|F|0-66:A>C-66:A>C	TGCAGTAGGAATTCAATAACGACGTCTGCTCCATTATAATTTATAATGGCTACTCTTCACCCCCCCAAT	TGCAGTAGGAATTCAATAACGACGTCTGCTCCATTATAATTTATAATGGCTACTCTTCACCCCCCCAAT	66:A>C	66	0.648936	0.565574	0.508197	0.491803	0.434426	0.07377	0.4914	0.499866	0.495633	26.9747	25.9	0.96875
33415006|F|0-17:C>T-17:C>T	TGCAGCCACAGACATCTCCTGCATGTGTTCAATTTTAGTGCAATCAATTTGTGTGGCTCTCTTTTTTAC	TGCAGCCACAGACATCTCCTGCATGTGTTCAATTTTAGTGCAATCAATTTGTGTGGCTCTCTTTTTTAC	17:C>T	17	0.595745	0.616071	0.491071	0.508929	0.383929	0.107143	0.473055	0.499841	0.486448	52.2658	49.8361	1
33437884|F|0-41:A>T-41:A>T	TGCAGAAGAAAATCATTCAGAAAAGGAAACTAGCTTACAACATTCTGATTTTCCACCTCCTGAAATGTT	TGCAGAAGAAAATCATTCAGAAAAGGAAACTAGCTTACAACATTCTGATTTTCCACCTCCTGAAATGTT	41:A>T	41	0.292553	0.563636	0.509091	0.490909	0.436364	0.072727	0.491901	0.499835	0.495868	17.0303	15.0667	1
33419090|F|0-18:C>T-18:C>T	TGCAGCTTGACATTTGATCTATTACAGGACAGGGCTACTTATGGATGGTGCATAAAACACCAGGTACTG	TGCAGCTTGACATTTGATCTATTACAGGACAGGGCTACTTATGGATGGTGCATAAAACACCAGGTACTG	18:C>T	18	0.271277	0.509804	0.490196	0.509804	0.490196	0	0.499808	0.499808	0.499808	11	10.3704	1
33429296|F|0-51:C>T-51:C>T	TGCAGGAAACGTTACATCAGACACCCAATCCCTCAACTTCCTAATCTATGGCCGAACCGGTTGGATCGG	TGCAGGAAACGTTACATCAGACACCCAATCCCTCAACTTCCTAATCTATGGCCGAACCGGTTGGATCGG	51:C>T	51	0.260638	0.530612	0.489796	0.510204	0.469388	0.020408	0.498126	0.499792	0.498959	34.75	29.1724	1
33430803|F|0-19:C>T-19:C>T	TGCAGCTAAACAATTTAGGCAACCATTTCCTTCAAGCACTATTACAGATCGGAAGAGCGGTTCAGCAGG	TGCAGCTAAACAATTTAGGCAACCATTTCCTTCAAGCACTATTAC	19:C>T	19	0.521277	0.55102	0.489796	0.510204	0.44898	0.040816	0.494794	0.499792	0.497293	26.5079	13.7736	0.933333
33433818|F|0-31:C>A-31:C>A	TGCAGATTCATTCAATGCCAACCTTGTCATACGTGAGGGAGAGTCTGTATATGACTACTGTTGGTACCC	TGCAGATTCATTCAATGCCAACCTTGTCATACGTGAGGGAGAGTCTGTATATGACTACTGTTGGTACCC	31:C>A	31	0.771277	0.537931	0.510345	0.489655	0.462069	0.048276	0.497122	0.499786	0.498454	62.7614	57.6046	0.973684
33445153|F|0-46:T>C-46:T>C	TGCAGATATTTGGTTTTAGGTTTGATTTCCATCTTATTTGAGCTATTGAGTGAATCCTCCACTTGCATG	TGCAGATATTTGGTTTTAGGTTTGATTTCCATCTTATTTGAGCTATTGAGTGAATCCTCCACTTGCATG	46:T>C	46	0.771277	0.572414	0.489655	0.510345	0.427586	0.062069	0.489512	0.499786	0.494649	10.5213	10.1667	0.973684
33416321|F|0-5:T>G-5:T>G	TGCAGTGGGAAAAAACTCCACCACGCACAACCTCTAATGCATCTCGTATGGATCCATTTGACCTATAGC	TGCAGTGGGAAAAAACTCCACCACGCACAACCTCTAATGCATCTCGTATGGATCCATTTGACCTATAGC	5:T>G	5	0.760638	0.517483	0.51049	0.48951	0.482517	0.027972	0.499389	0.49978	0.499584	4.27586	3.5125	1
33417662|F|0-63:G>A-63:G>A	TGCAGTTGATTTTTGATGCAAAGATTTTCCATATTGTTGGGATCAAGGTTTTGGCACTTTTTTGTTGTA	TGCAGTTGATTTTTGATGCAAAGATTTTCCATATTGTTGGGATCAAGGTTTTGGCACTTTTTTGTTGTA	63:G>A	63	0.75	0.560284	0.489362	0.510638	0.439716	0.049645	0.492732	0.499774	0.496253	12.1539	12.1039	1
33422011|F|0-26:G>A-26:G>A	TGCAGAAAGCTTTCTCACCTCTGCAAGACGGTCAAATACAGTTACAGATCGGAAGAGCGGTTCAGCAGG	TGCAGAAAGCTTTCTCACCTCTGCAAGACGGTCAAATACAGTTAC	26:G>A	26	0.25	0.489362	0.510638	0.489362	0.510638	0	0.499774	0.499774	0.499774	64.3846	58.8077	1
33426798|F|0-49:A>G-49:A>G	TGCAGGTACCTCATCATTGAGCTGACCTTTGCCAAGGAAGCAATCCAGTATTACGATCAGCCAGGTTTC	TGCAGGTACCTCATCATTGAGCTGACCTTTGCCAAGGAAGCAATCCAGTATTACGATCAGCCAGGTTTC	49:A>G	49	0.25	0.489362	0.510638	0.489362	0.510638	0	0.499774	0.499774	0.499774	68.24	63.5385	1
33431842|F|0-13:T>A-13:T>A	TGCAGGAGGAGAATATTAGTGGGAGAGAGAAATTACGACTGGATTCTTACAGATCGGAAGAGCGGTTCA	TGCAGGAGGAGAATATTAGTGGGAGAGAGAAATTACGACTGGATTCTTAC	13:T>A	13	0.25	0.659574	0.510638	0.489362	0.340426	0.170213	0.449072	0.499774	0.474423	47.8788	46.8077	1
33438137|F|0-43:C>A-43:C>A	TGCAGCATCAACATTTATGAGATTCTTTCCAAAAATAAAGGCGCGATATGATTATGGATTCCTGATATT	TGCAGCATCAACATTTATGAGATTCTTTCCAAAAATAAAGGCGCGATATGATTATGGATTCCTGATATT	43:C>A	43	0.25	0.510638	0.489362	0.510638	0.489362	0	0.499774	0.499774	0.499774	70.7407	68.2	1
33445032|F|0-30:C>T-30:C>T	TGCAGTGGACAGGTTTGTTGAATGTTCTTTCATTGAACGACAATTTGTGATGAATAATTGAGGTTTTTC	TGCAGTGGACAGGTTTGTTGAATGTTCTTTCATTGAACGACAATTTGTGATGAATAATTGAGGTTTTTC	30:C>T	30	0.25	0.489362	0.510638	0.489362	0.510638	0	0.499774	0.499774	0.499774	33.56	14.36	1
33445062|F|0-8:A>G-8:A>G	TGCAGTTGACTCAACCCAGAGAAGTCTACTTGCAACCATGAGTTCAACACAAGTGTGAGACACTCCTAA	TGCAGTTGACTCAACCCAGAGAAGTCTACTTGCAACCATGAGTTCAACACAAGTGTGAGACACTCCTAA	8:A>G	8	0.25	0.510638	0.489362	0.510638	0.489362	0	0.499774	0.499774	0.499774	64.5	60.3846	1
33425349|F|0-33:C>G-33:C>G	TGCAGCCTCCGCCGCAGCACGCTGAATATCCTTCGTGTCATTCGAAGCAGGAACTGGTAATCTCCAAGC	TGCAGCCTCCGCCGCAGCACGCTGAATATCCTTCGTGTCATTCGAAGCAGGAACTGGTAATCTCCAAGC	33:C>G	33	0.728723	0.562044	0.510949	0.489051	0.437956	0.072993	0.492301	0.49976	0.496031	88.8556	79.1646	1
33451275|F|0-56:A>G-56:A>G	TGCAGCACTTCCAAAGACAGTTGGATTGTCAGGAGACCACTGGAATCGGATAAATTATTAGCGACTTTT	TGCAGCACTTCCAAAGACAGTTGGATTGTCAGGAGACCACTGGAATCGGATAAATTATTAGCGACTTTT	56:A>G	56	0.728723	0.583942	0.489051	0.510949	0.416058	0.072993	0.485908	0.49976	0.492834	3.57143	3.44156	0.973684
33419339|F|0-58:A>G-58:A>G	TGCAGGGACTAGTATGCACCTTGTGGATAGACTGGTAGCTGAAACACTTGTATCAGTAACAGCACCCAC	TGCAGGGACTAGTATGCACCTTGTGGATAGACTGGTAGCTGAAACACTTGTATCAGTAACAGCACCCAC	58:A>G	58	0.239362	0.511111	0.488889	0.511111	0.488889	0	0.499753	0.499753	0.499753	11.3461	7.2	1
33422980|F|0-60:C>T-60:C>T	TGCAGAAACCAAAGAGAGCAAATTTTACTACAGGTAATCGACTCTGTTCCCGGATCATCCCCTCCCCAA	TGCAGAAACCAAAGAGAGCAAATTTTACTACAGGTAATCGACTCTGTTCCCGGATCATCCCCTCCCCAA	60:C>T	60	0.718085	0.57037	0.488889	0.511111	0.42963	0.059259	0.490096	0.499753	0.494925	48.3478	48.0423	1
33431827|F|0-5:G>A-5:G>A	TGCAGGAAAAAAAAACAGTTATACCAGTTACAGATCGGAAGAGCGGTTCAGCAGGAATGCCGAGACCGA	TGCAGGAAAAAAAAACAGTTATACCAGTTAC	5:G>A	5	0.239362	0.644444	0.488889	0.511111	0.355556	0.133333	0.458272	0.499753	0.479012	18.4194	7.125	1
33449057|F|0-64:C>G-64:C>G	TGCAGTGACTTGTGGGAAGTCAACTAGATATACTTTATTGAATTGAATTGTATTGTTGCATTACCGGGT	TGCAGTGACTTGTGGGAAGTCAACTAGATATACTTTATTGAATTGAATTGTATTGTTGCATTACCGGGT	64:C>G	64	0.239362	0.488889	0.511111	0.488889	0.511111	0	0.499753	0.499753	0.499753	23.5454	5.5	1
33449581|F|0-15:T>G-15:T>G	TGCAGCTTATCCATTTATGGTGGCAGCTGTTCCTTCATCTGTGCCCACTGCTCCTCCATTGCATCCTCC	TGCAGCTTATCCATTTATGGTGGCAGCTGTTCCTTCATCTGTGCCCACTGCTCCTCCATTGCATCCTCC	15:T>G	15	0.239362	0.511111	0.488889	0.511111	0.488889	0	0.499753	0.499753	0.499753	19.4	16.52	1
33441931|F|0-61:G>A-61:G>A	TGCAGCATGTGTGGCCCAAAATATTTCCAATTCTAAACAGCCATCCCTTGAAGCAGTTCAAGCAGTTTG	TGCAGCATGTGTGGCCCAAAATATTTCCAATTCTAAACAGCCATCCCTTGAAGCAGTTCAAGCAGTTTG	61:G>A	61	0.718085	0.533333	0.511111	0.488889	0.466667	0.044444	0.497778	0.499753	0.498765	25.6191	25.3766	0.972222
33416023|F|0-65:A>C-65:A>C	TGCAGGATATTGTCCTTAGTTGCCTGTGTATAGTGCAACTTGTCTTAGATTAGACTTTTGTTTTCATCA	TGCAGGATATTGTCCTTAGTTGCCTGTGTATAGTGCAACTTGTCTTAGATTAGACTTTTGTTTTCATCA	65:A>C	65	0.707447	0.526316	0.511278	0.488722	0.473684	0.037594	0.498615	0.499746	0.49918	63.2317	59.7763	1
33423986|F|0-29:G>C-29:G>C	TGCAGAGTATAATTGAAATTATGTTTTCCGCCGGCCCCTCATATTGGTGGATTTTGATCCTCCAAAATT	TGCAGAGTATAATTGAAATTATGTTTTCCGCCGGCCCCTCATATTGGTGGATTTTGATCCTCCAAAATT	29:G>C	29	0.707447	0.541353	0.488722	0.511278	0.458647	0.030075	0.49658	0.499746	0.498163	29.9875	29	1
33447242|F|0-5:C>G-5:C>G	TGCAGCAACTGCTGCTGCTTCTGTCATGCCTTTGGTTCCTTCTTTCATGGTTTTCTCTTTGCTTTTGTT	TGCAGCAACTGCTGCTGCTTCTGTCATGCCTTTGGTTCCTTCTTTCATGGTTTTCTCTTTGCTTTTGTT	5:C>G	5	0.707447	0.646617	0.511278	0.488722	0.353383	0.157895	0.457007	0.499746	0.478376	31.9286	24.6923	1
33435140|F|0-64:G>T-64:G>T	TGCAGCTGAAGGGGTTTCGACTGATGATATGGAAAAACGTCAAACGTAAGCTTTTCTTGCAATTGTTTA	TGCAGCTGAAGGGGTTTCGACTGATGATATGGAAAAACGTCAAACGTAAGCTTTTCTTGCAATTGTTTA	64:G>T	64	0.696809	0.580153	0.51145	0.48855	0.419847	0.091603	0.487151	0.499738	0.493444	55.0909	48.12	1
33423853|F|0-54:C>A-54:C>A	TGCAGAGCAAATTCAATGTTCTTTTTAGATCTATCTATGAACAATTTCAGAGGGCAAATCCCTGTCTGT	TGCAGAGCAAATTCAATGTTCTTTTTAGATCTATCTATGAACAATTTCAGAGGGCAAATCCCTGTCTGT	54:C>A	54	0.68617	0.550388	0.488372	0.511628	0.449612	0.03876	0.494922	0.49973	0.497326	49.4458	45.4571	1
33431897|F|0-25:A>C-25:A>C	TGCAGGCCTTTCGGGGGTACGAGACAACAATAGCTCATATTTTCATCTTACAGATCGGAAGAGCGGTTC	TGCAGGCCTTTCGGGGGTACGAGACAACAATAGCTCATATTTTCATCTTAC	25:A>C	25	0.228723	0.488372	0.511628	0.488372	0.511628	0	0.49973	0.49973	0.49973	61.375	58.2273	1
33404089|F|0-52:G>A-52:G>A	TGCAGCAATTCATTCCTTTTTACCAGTAACACCAGAAACAACCTGGAAAACAGATGAGCAATGTTTGCT	TGCAGCAATTCATTCCTTTTTACCAGTAACACCAGAAACAACCTGGAAAACAGATGAGCAATGTTTGCT	52:G>A	52	0.675532	0.598425	0.488189	0.511811	0.401575	0.086614	0.480625	0.499721	0.490173	41.6292	38.0429	1
33430942|F|0-10:C>T-10:C>T	TGCAGGAAATCTCTTAGATATCCCATATTACAGATCGGAAGAGCGGTTCAGCAGGAATGCCGAGACCGA	TGCAGGAAATCTCTTAGATATCCCATATTAC	10:C>T	10	0.675532	0.566929	0.488189	0.511811	0.433071	0.055118	0.491041	0.499721	0.495381	36.4302	26.7463	1
33444092|F|0-36:A>T-36:A>T	TGCAGTGCATACCGTTTGTACAGCTGATTTTCAGATATCGGTTGAATTATGTTACGTCAGATAGAATAG	TGCAGTGCATACCGTTTGTACAGCTGATTTTCAGATATCGGTTGAATTATGTTACGTCAGATAGAATAG	36:A>T	36	0.675532	0.519685	0.511811	0.488189	0.480315	0.031496	0.499225	0.499721	0.499473	11.4359	10.6301	1
33404842|F|0-34:A>G-34:A>G	TGCAGCTTACAAGTGAGCCACAAAATCCTCTATGAACTCACTCATACAGCTAAAATTTGTGAACGCCCG	TGCAGCTTACAAGTGAGCCACAAAATCCTCTATGAACTCACTCATACAGCTAAAATTTGTGAACGCCCG	34:A>G	34	0.675532	0.543307	0.511811	0.488189	0.456693	0.055118	0.496249	0.499721	0.497985	13.3049	12.2917	0.970588
33443836|F|0-53:G>A-53:G>A	TGCAGTCATCGAGGTATAACTCACAAACGTCAAATGATAACATAAAATGTTCTGCTACTCGACTGCTCA	TGCAGTCATCGAGGTATAACTCACAAACGTCAAATGATAACATAAAATGTTCTGCTACTCGACTGCTCA	53:G>A	53	0.654255	0.560976	0.487805	0.512195	0.439024	0.04878	0.492564	0.499703	0.496133	10.0526	9.51429	1
33410866|F|0-27:G>A-27:G>A	TGCAGGCTTTGGTGATTCAAGCTGAAGGTGACTTTCTTACAGATCGGAAGAGCGGTTCAGCAGGAATGC	TGCAGGCTTTGGTGATTCAAGCTGAAGGTGACTTTCTTAC	27:G>A	27	0.632979	0.579832	0.487395	0.512605	0.420168	0.067227	0.487254	0.499682	0.493468	47.9114	47.2064	1
33444271|F|0-8:T>C-8:T>C	TGCAGTTATGAAACCTTGTGCTAGGGTCTTGTTATGATTGCCGACTGCTGTCTTAGTTCGGCGTAAGTA	TGCAGTTATGAAACCTTGTGCTAGGGTCTTGTTATGATTGCCGACTGCTGTCTTAGTTCGGCGTAAGTA	8:T>C	8	0.632979	0.504202	0.512605	0.487395	0.495798	0.016807	0.499965	0.499682	0.499823	7.45588	7.4	1
33411757|F|0-12:G>A-12:G>A	TGCAGATACAAAGTGTGTTCTTATTTCTTACAGATCGGAAGAGCGGTTCAGCAGGAATGCCGAGACCGA	TGCAGATACAAAGTGTGTTCTTATTTCTTAC	12:G>A	12	0.207447	0.666667	0.487179	0.512821	0.333333	0.153846	0.444444	0.499671	0.472058	36.6333	20	1
33425949|F|0-29:C>T-29:C>T	TGCAGCTTATTTTGTTGATGGGAATTCAACAGCTCAGAATATTACAATGAAAAGTGGTAAAACTATCTT	TGCAGCTTATTTTGTTGATGGGAATTCAACAGCTCAGAATATTACAATGAAAAGTGGTAAAACTATCTT	29:C>T	29	0.962766	0.524862	0.486188	0.513812	0.475138	0.01105	0.498764	0.499618	0.499191	70.6944	68.1326	1
33437585|F|0-23:C>A-23:C>A	TGCAGTTGCTTGAGGATCATTGACAATTGCTTGAGCAGGCTCTGACACTGAATGTGAACAGAAAGAAAG	TGCAGTTGCTTGAGGATCATTGACAATTGCTTGAGCAGGCTCTGACACTGAATGTGAACAGAAAGAAAG	23:C>A	23	0.382979	0.527778	0.486111	0.513889	0.472222	0.013889	0.498457	0.499614	0.499035	22.7381	18.8378	1
33414872|F|0-44:T>C-44:T>C	TGCAGCATAGTTGTACACTTCTACCAGGTGCTGAAATTTGTTTCTTCTTGTTTGACAGTCTATGGTGCG	TGCAGCATAGTTGTACACTTCTACCAGGTGCTGAAATTTGTTTCTTCTTGTTTGACAGTCTATGGTGCG	44:T>C	44	0.952128	0.564246	0.486034	0.513966	0.435754	0.050279	0.491745	0.49961	0.495677	8.38261	5.76042	0.97619
33416376|F|0-15:C>G-15:C>G	TGCAGGTAAAATTATCACTCCGATATCTAGCTCGTACATAACAGCCTTTTACTTGTTTGAGATATAGGG	TGCAGGTAAAATTATCACTCCGATATCTAGCTCGTACATAACAGCCTTTTACTTGTTTGAGATATAGGG	15:C>G	15	0.941489	0.559322	0.485876	0.514124	0.440678	0.045198	0.492962	0.499601	0.496281	54.5405	54.4694	0.977273
33420581|F|0-37:T>C-37:T>C	TGCAGAATTTGAATAAAGGAGACAAGTATCTAGCACATTGCTTACAGATCGGAAGAGCGGTTCAGCAGG	TGCAGAATTTGAATAAAGGAGACAAGTATCTAGCACATTGCTTAC	37:T>C	37	0.744681	0.557143	0.485714	0.514286	0.442857	0.042857	0.493469	0.499592	0.496531	63.8064	38.7808	1
33436967|F|0-38:A>G-38:A>G	TGCAGTCCGATATTGCTTTGCTACTTGTTCAAACTTCCACAGCTCTCTGATGCTTCTTTTGTCCTATAA	TGCAGTCCGATATTGCTTTGCTACTTGTTCAAACTTCCACAGCTCTCTGATGCTTCTTTTGTCCTATAA	38:A>G	38	0.744681	0.521429	0.514286	0.485714	0.478571	0.035714	0.499082	0.499592	0.499337	93.4634	89.8537	1
33415689|F|0-24:G>A-24:G>A	TGCAGCTTCTGAACAGTAATATGTGTGATTCACTTTTGAAGCCACCAACAATACTGAGGCCAGCAGAGA	TGCAGCTTCTGAACAGTAATATGTGTGATTCACTTTTGAAGCCACCAACAATACTGAGGCCAGCAGAGA	24:G>A	24	0.734043	0.543478	0.514493	0.485507	0.456522	0.057971	0.496219	0.49958	0.4979	14.6667	13.671	1
33423384|F|0-31:C>T-31:C>T	TGCAGAATAATAGTTGAGACTTCTAGTTATGCATCAGATATCAGTTACTTGAGAATAAGACACTCACTG	TGCAGAATAATAGTTGAGACTTCTAGTTATGCATCAGATATCAGTTACTTGAGAATAAGACACTCACTG	31:C>T	31	0.734043	0.550725	0.485507	0.514493	0.449275	0.036232	0.494854	0.49958	0.497217	21.9204	20.9467	1
100186256|F|0-19:A>G-19:A>G	TGCAGCCAAAATGAGAAGAACCTTCCTGAATGGTGGACATTTTGTAGTTGTACTTTCAATAAGTTAGTT	TGCAGCCAAAATGAGAAGAACCTTCCTGAATGGTGGACATTTTGTAGTTGTACTTTCAATAAGTTAGTT	19:A>G	19	0.547872	0.572816	0.485437	0.514563	0.427184	0.058252	0.489396	0.499576	0.494486	12.9857	11.4464	1
33419740|F|0-23:A>T-23:A>T	TGCAGTCGACTGTAAGATCCCGAACAAAAGATTAGCAAACTCATCATGTGCTCATAACCCGAAAAGCTA	TGCAGTCGACTGTAAGATCCCGAACAAAAGATTAGCAAACTCATCATGTGCTCATAACCCGAAAAGCTA	23:A>T	23	0.361702	0.529412	0.485294	0.514706	0.470588	0.014706	0.49827	0.499567	0.498919	33.1026	27.0556	1
33413422|F|0-44:C>T-44:C>T	TGCAGAATAAGAAGAAGTAATTGAGATTCATTTCATTGATTTATCGTACAGAGGATGCAAAATAAGCTT	TGCAGAATAAGAAGAAGTAATTGAGATTCATTTCATTGATTTATCGTACAGAGGATGCAAAATAAGCTT	44:C>T	44	0.680851	0.53125	0.484375	0.515625	0.46875	0.015625	0.498047	0.499512	0.498779	60.6104	57.9861	1
33418095|F|0-33:C>T-33:C>T	TGCAGAAGCACTACTAGCAAAGAAAACAACATTCCTGTTGCTGTCTGGCAGCATATTCGAATAGAGATT	TGCAGAAGCACTACTAGCAAAGAAAACAACATTCCTGTTGCTGTCTGGCAGCATATTCGAATAGAGATT	33:C>T	33	0.340426	0.515625	0.484375	0.515625	0.484375	0	0.499512	0.499512	0.499512	13.7778	8.5	1
33429725|F|0-59:A>G-59:A>G	TGCAGTGCCATTGCTTTCTCCTGGATTTCTCCCTGGAAATATAAATAATAATCTCAAATATTACAGATC	TGCAGTGCCATTGCTTTCTCCTGGATTTCTCCCTGGAAATATAAATAATAATCTCAAATATTAC	59:A>G	59	0.340426	0.484375	0.515625	0.484375	0.515625	0	0.499512	0.499512	0.499512	39.027	37.0571	1
33448764|F|0-25:G>A-25:G>A	TGCAGTACCATTTTTTAGTTGAGACGGTTTATCAAGATTTCGACACTTTTCTTGATTGTTTTTATCTTC	TGCAGTACCATTTTTTAGTTGAGACGGTTTATCAAGATTTCGACACTTTTCTTGATTGTTTTTATCTTC	25:G>A	25	0.680851	0.59375	0.484375	0.515625	0.40625	0.078125	0.482422	0.499512	0.490967	5.125	4.38571	1
33456164|F|0-7:A>T-7:A>T	TGCAGTAATATGTGTGCTGCTCGCAGAATATGCAACCAAATTCTATTATAGTCGATCCAAGGTAACATT	TGCAGTAATATGTGTGCTGCTCGCAGAATATGCAACCAAATTCTATTATAGTCGATCCAAGGTAACATT	7:A>T	7	0.340426	0.515625	0.484375	0.515625	0.484375	0	0.499512	0.499512	0.499512	84.4444	69.5588	1
33404694|F|0-46:C>T-46:C>T	TGCAGCTCAATTGGAGCAGTAATTCTGGTATGTAATTACAAACCATCGACTTTATTCTAATAAAAGTTA	TGCAGCTCAATTGGAGCAGTAATTCTGGTATGTAATTACAAACCATCGACTTTATTCTAATAAAAGTTA	46:C>T	46	0.670213	0.571429	0.515873	0.484127	0.428571	0.087302	0.489796	0.499496	0.494646	18.6071	17.2838	1
33442401|F|0-63:A>C-63:A>C	TGCAGCTGAACCCTTGGGTGCCAGAATGTGAGGTGGGGCTTTAGATTTTGCAGTAGCATGAACAACTAT	TGCAGCTGAACCCTTGGGTGCCAGAATGTGAGGTGGGGCTTTAGATTTTGCAGTAGCATGAACAACTAT	63:A>C	63	0.670213	0.531746	0.515873	0.484127	0.468254	0.047619	0.497984	0.499496	0.49874	14.4667	14.3506	1
33442714|F|0-52:C>G-52:C>G	TGCAGGAAGAAATGTGCGAACGTATACAAATAAACCCGAGGCTAAGAACAAACTTCATGACTTATCCAA	TGCAGGAAGAAATGTGCGAACGTATACAAATAAACCCGAGGCTAAGAACAAACTTCATGACTTATCCAA	52:C>G	52	0.670213	0.515873	0.484127	0.515873	0.484127	0	0.499496	0.499496	0.499496	2.74324	2.67647	1
33444450|F|0-30:G>C-30:G>C	TGCAGTTGCTTCAATCTTGGATCAGATTTTGGGCTGCTTTCCATTTATACCATTTTGGGCTGTGCTCCC	TGCAGTTGCTTCAATCTTGGATCAGATTTTGGGCTGCTTTCCATTTATACCATTTTGGGCTGTGCTCCC	30:G>C	30	0.670213	0.531746	0.484127	0.515873	0.468254	0.015873	0.497984	0.499496	0.49874	2.84615	2.51515	1
33447755|F|0-41:G>A-41:G>A	TGCAGCGGGATAATTTGACCTGAACTCTTGGAAATTGGAGTGATCAATCGATGTAGGAACATTTTGGGG	TGCAGCGGGATAATTTGACCTGAACTCTTGGAAATTGGAGTGATCAATCGATGTAGGAACATTTTGGGG	41:G>A	41	0.670213	0.531746	0.515873	0.484127	0.468254	0.047619	0.497984	0.499496	0.49874	19.4568	18.6714	1
33418952|F|0-56:A>C-56:A>C	TGCAGCTAACCAAACTTCCGGTAAAATCATTCCGCTGTGAACAATTCAGCCTCACAAGAATGGGCAGAG	TGCAGCTAACCAAACTTCCGGTAAAATCATTCCGCTGTGAACAATTCAGCCTCACAAGAATGGGCAGAG	56:A>C	56	0.329787	0.564516	0.516129	0.483871	0.435484	0.080645	0.491675	0.49948	0.495578	6.07692	5.51429	1
33428870|F|0-16:T>C-16:T>C	TGCAGATGACTGATACTCCCATCATACCAGCAAAGCCATGAAACAGTGAACAGCAAGAAGAAAAATCAA	TGCAGATGACTGATACTCCCATCATACCAGCAAAGCCATGAAACAGTGAACAGCAAGAAGAAAAATCAA	16:T>C	16	0.329787	0.516129	0.483871	0.516129	0.483871	0	0.49948	0.49948	0.49948	56.2647	54.1515	1
33438408|F|0-58:C>T-58:C>T	TGCAGTAAAAACCCAGAAATCTACCAGAATCTGCTGTTATTCTGACAGTAAATTTTCTCTCTTCTGCTT	TGCAGTAAAAACCCAGAAATCTACCAGAATCTGCTGTTATTCTGACAGTAAATTTTCTCTCTTCTGCTT	58:C>T	58	0.329787	0.483871	0.516129	0.483871	0.516129	0	0.49948	0.49948	0.49948	35.0303	34.4412	1
33455647|F|0-56:G>T-56:G>T	TGCAGCGTTGGTACTACATTACAAATTGGAAATTTGAATCCGTTTGCAGCCGATGAGAGGGAGATCTTC	TGCAGCGTTGGTACTACATTACAAATTGGAAATTTGAATCCGTTTGCAGCCGATGAGAGGGAGATCTTC	56:G>T	56	0.659574	0.620968	0.483871	0.516129	0.379032	0.104839	0.470734	0.49948	0.485107	20.9425	20.9403	1
33404994|F|0-39:G>A-39:G>A	TGCAGGAACCATCAAAAAAGATAATGGAATACAGTAATCGTAAATTTCACCAAATCAAACAAACTCTGA	TGCAGGAACCATCAAAAAAGATAATGGAATACAGTAATCGTAAATTTCACCAAATCAAACAAACTCTGA	39:G>A	39	0.803191	0.543046	0.483444	0.516556	0.456954	0.02649	0.496294	0.499452	0.497873	31.2234	30.6296	1
33449633|F|0-17:C>T-17:C>T	TGCAGGTCAGTTTTGCTCGTGACAAACATGGGTTAGAGCCATGCTGTTTGAGCTGGCTCAGCCCTGCGA	TGCAGGTCAGTTTTGCTCGTGACAAACATGGGTTAGAGCCATGCTGTTTGAGCTGGCTCAGCCCTGCGA	17:C>T	17	0.319149	0.483333	0.516667	0.483333	0.516667	0	0.499444	0.499444	0.499444	50.2647	49.8182	1
33456543|F|0-21:A>G-21:A>G	TGCAGAACTCTACTTCACTTCAAAAATAATTTCCTCCGAACATAACACAGTTACCAGTCAGAAGGGACT	TGCAGAACTCTACTTCACTTCAAAAATAATTTCCTCCGAACATAACACAGTTACCAGTCAGAAGGGACT	21:A>G	21	0.638298	0.558333	0.483333	0.516667	0.441667	0.041667	0.493194	0.499444	0.496319	20.2099	18.629	1
33434521|F|0-52:T>C-52:T>C	TGCAGCATGATGCTGCTTGCCGTGTAATTGCAAGGCTAAAGAAGGAAAGAGATGAGGCAATGTCACTAC	TGCAGCATGATGCTGCTTGCCGTGTAATTGCAAGGCTAAAGAAGGAAAGAGATGAGGCAATGTCACTAC	52:T>C	52	0.792553	0.597315	0.483221	0.516779	0.402685	0.080537	0.481059	0.499437	0.490248	32.1765	31.6125	1
33424924|F|0-67:G>T-67:G>T	TGCAGCAGGAATAAGGTGCACATTTTTTGCTCCAGCAAAAGCTGCAAAAATAGTAAGAGCAGTCTTTGT	TGCAGCAGGAATAAGGTGCACATTTTTTGCTCCAGCAAAAGCTGCAAAAATAGTAAGAGCAGTCTTTGT	67:G>T	67	0.792553	0.557047	0.516779	0.483221	0.442953	0.073826	0.493491	0.499437	0.496464	93.8	93.7356	0.973684
33436727|F|0-15:G>A-15:G>A	TGCAGTAGCAGCCTCGCGAGGCCATAGAGCTCGTGTCCGCAAAACTAAAACACGACCTGTGAAGGCACC	TGCAGTAGCAGCCTCGCGAGGCCATAGAGCTCGTGTCCGCAAAACTAAAACACGACCTGTGAAGGCACC	15:G>A	15	0.62766	0.559322	0.516949	0.483051	0.440678	0.076271	0.492962	0.499425	0.496194	60.6081	33.2222	1
33435427|F|0-53:G>T-53:G>T	TGCAGGAAAACTAATGGAGTATGATGAACCCATGAAGCTAATGAAGAACGAAGGTTCACTATATGGCCA	TGCAGGAAAACTAATGGAGTATGATGAACCCATGAAGCTAATGAAGAACGAAGGTTCACTATATGGCCA	53:G>T	53	0.781915	0.557823	0.482993	0.517007	0.442177	0.040816	0.493313	0.499422	0.496367	16.8696	16.6667	1
33431996|F|0-6:T>G-6:T>G	TGCAGTTTATCTGGATTTTGTCAATCATAGGTTACTTTACAGATCGGAAGAGCGGTTCAGCAGGAATGC	TGCAGTTTATCTGGATTTTGTCAATCATAGGTTACTTTAC	6:T>G	6	0.308511	0.62069	0.517241	0.482759	0.37931	0.137931	0.470868	0.499405	0.485137	74.1463	73.2812	1
33441701|F|0-36:C>T-36:C>T	TGCAGCAGACTGAAATCAACAATTGCAGCCATCTCTCCTCTCCATCAATTTCACAGAAATTCACCAAGC	TGCAGCAGACTGAAATCAACAATTGCAGCCATCTCTCCTCTCCATCAATTTCACAGAAATTCACCAAGC	36:C>T	36	0.308511	0.482759	0.517241	0.482759	0.517241	0	0.499405	0.499405	0.499405	8.10345	8.0625	1
33443969|F|0-37:A>T-37:A>T	TGCAGTCTGCTGGAGCATTTCCGAGATCATCATCTTCACTGACTTCTGAACCTACAAAGAATCTTTTTG	TGCAGTCTGCTGGAGCATTTCCGAGATCATCATCTTCACTGACTTCTGAACCTACAAAGAATCTTTTTG	37:A>T	37	0.925532	0.528736	0.517241	0.482759	0.471264	0.045977	0.498349	0.499405	0.498877	13.2222	11.54	1
33413473|F|0-50:A>T-50:A>T	TGCAGAATGAAATGTTAGGTTTCGGTAGAATGCAGAGTAAGAAGGTAATAAGTTTTACGATAAGTTATA	TGCAGAATGAAATGTTAGGTTTCGGTAGAATGCAGAGTAAGAAGGTAATAAGTTTTACGATAAGTTATA	50:A>T	50	0.739362	0.553957	0.517986	0.482014	0.446043	0.071942	0.494177	0.499353	0.496765	17.7391	17.5375	1
33421683|F|0-10:G>A-10:G>A	TGCAGTATGCGTCATCATGATGCTAATCCTAGTCATTTATCTTTAATTACAGATCGGAAGAGCGGTTCA	TGCAGTATGCGTCATCATGATGCTAATCCTAGTCATTTATCTTTAATTAC	10:G>A	10	0.728723	0.59854	0.518248	0.481752	0.40146	0.116788	0.48058	0.499334	0.489957	11.6947	9.6375	0.970588
33420048|F|0-7:T>C-7:T>C	TGCAGTTTCATATTGATTTAGGTGATCTAACTCTCATTTTTTTGTAATCTGTATCATCATTTTCATGTA	TGCAGTTTCATATTGATTTAGGTGATCTAACTCTCATTTTTTTGTAATCTGTATCATCATTTTCATGTA	7:T>C	7	0.287234	0.481481	0.518519	0.481481	0.518519	0	0.499314	0.499314	0.499314	32.5172	30.871	1
33440643|F|0-6:A>T-6:A>T	TGCAGAATGCAGACCAAATGGTAAACAAAAACAGCTAGTATAAAGAAGATTGACCAAGTCAACCACTAT	TGCAGAATGCAGACCAAATGGTAAACAAAAACAGCTAGTATAAAGAAGATTGACCAAGTCAACCACTAT	6:A>T	6	0.718085	0.57037	0.518519	0.481481	0.42963	0.088889	0.490096	0.499314	0.494705	24.9535	19.7407	1
33423176|F|0-10:C>A-10:C>A	TGCAGAACGACAAAATCGATTCTAGTAACAAGAAAATTAGGCGAAATACAGAGTTGAAAATATGAAAGA	TGCAGAACGACAAAATCGATTCTAGTAACAAGAAAATTAGGCGAAATACAGAGTTGAAAATATGAAAGA	10:C>A	10	0.707447	0.533835	0.518797	0.481203	0.466165	0.052632	0.49771	0.499293	0.498502	69.8781	68.6282	1
33414448|F|0-43:A>T-43:A>T	TGCAGCAAAACTACACTGACAATATTCTTGTTGAATTGGAGGCAGAATTATTTGTATGCCTCTCGATGT	TGCAGCAAAACTACACTGACAATATTCTTGTTGAATTGGAGGCAGAATTATTTGTATGCCTCTCGATGT	43:A>T	43	0.56383	0.990566	0.518868	0.481132	0.009434	0.509434	0.01869	0.499288	0.258989	22.3475	17.7846	1
33443054|F|0-46:C>T-46:C>T	TGCAGGCTGCAAAAGAAAAAGGAAGAAATCAAGCTAAAACTCCGTGCTTCATACAATTGCCAGTCGCCA	TGCAGGCTGCAAAAGAAAAAGGAAGAAATCAAGCTAAAACTCCGTGCTTCATACAATTGCCAGTCGCCA	46:C>T	46	0.696809	0.541985	0.519084	0.480916	0.458015	0.061069	0.496475	0.499272	0.497873	23.2222	22.9221	1
33448169|F|0-12:A>C-12:A>C	TGCAGGAAGAAAACAAAATCCAAAGTTCACCGCAATGGCCGGTAAAGTAAAAAAATTGGGCATGACCCC	TGCAGGAAGAAAACAAAATCCAAAGTTCACCGCAATGGCCGGTAAAGTAAAAAAATTGGGCATGACCCC	12:A>C	12	0.68617	0.534884	0.48062	0.51938	0.465116	0.015504	0.497566	0.499249	0.498408	48.2289	47.8824	1
33406456|F|0-27:C>T-27:C>T	TGCAGTTTAGGCAAGTGCATCTCATTACGAGATAGTAAGCATAACCATAATTCAAAGATCTGAGTTGTA	TGCAGTTTAGGCAAGTGCATCTCATTACGAGATAGTAAGCATAACCATAATTCAAAGATCTGAGTTGTA	27:C>T	27	0.675532	0.527559	0.480315	0.519685	0.472441	0.007874	0.498481	0.499225	0.498853	22.5921	22.0986	1
33416707|F|0-20:C>A-20:C>A	TGCAGTAACCCTATCAGGCCCATAGTAATGATCCACAATCTCTTTCAAAAGTGGAACTCTTTTCATTGT	TGCAGTAACCCTATCAGGCCCATAGTAATGATCCACAATCTCTTTCAAAAGTGGAACTCTTTTCATTGT	20:C>A	20	0.675532	0.566929	0.519685	0.480315	0.433071	0.086614	0.491041	0.499225	0.495133	20.3452	18.6892	1
33404334|F|0-67:C>T-67:C>T	TGCAGCATCGAAAAGTTTCACGCCAATTCAAAGTTCAGGATCTTCTCCAAATTTATAGAATATCCATCA	TGCAGCATCGAAAAGTTTCACGCCAATTCAAAGTTCAGGATCTTCTCCAAATTTATAGAATATCCATCA	67:C>T	67	0.664894	0.576	0.48	0.52	0.424	0.056	0.488448	0.4992	0.493824	63.6747	57.5522	1
33406450|F|0-22:T>C-22:T>C	TGCAGTTTACTCTGCTCTTTCTTGCGCCCTCCTTCTGCCACGCCAAGATGAAGGTCATCAGTTTTGTTC	TGCAGTTTACTCTGCTCTTTCTTGCGCCCTCCTTCTGCCACGCCAAGATGAAGGTCATCAGTTTTGTTC	22:T>C	22	0.664894	0.512	0.52	0.48	0.488	0.032	0.499712	0.4992	0.499456	4.375	4.12329	1
33422017|F|0-25:G>C-25:G>C	TGCAGAAATATCACCGAATAAACTAGCATTACAGATCGGAAGAGCGGTTCAGCAGGAATGCCGAGACCG	TGCAGAAATATCACCGAATAAACTAGCATTAC	25:G>C	25	0.398936	0.52	0.48	0.52	0.48	0	0.4992	0.4992	0.4992	51.1395	40.1463	1
33422856|F|0-68:G>C-68:G>C	TGCAGAAAAAAGAGCTACTTGTATCAATTATTTGAAGATCTGATTCTAACATTACCAATTGAATGCCAG	TGCAGAAAAAAGAGCTACTTGTATCAATTATTTGAAGATCTGATTCTAACATTACCAATTGAATGCCAG	68:G>C	68	0.664894	0.544	0.48	0.52	0.456	0.024	0.496128	0.4992	0.497664	34.9024	33.625	1
33438644|F|0-32:G>A-32:G>A	TGCAGTCCTCACGGTGCCGGCGAGCCCTTCACGATTCCCGGCTGCCCCCTTCACAATTCCCTTCTTCTC	TGCAGTCCTCACGGTGCCGGCGAGCCCTTCACGATTCCCGGCTGCCCCCTTCACAATTCCCTTCTTCTC	32:G>A	32	0.265957	0.48	0.52	0.48	0.52	0	0.4992	0.4992	0.4992	31.5185	30.1667	1
33447590|F|0-53:A>C-53:A>C	TGCAGCCACGACAAATTCGACTATAGGAATCTCCGGGTAGAAGCAGCACGCGAAATCAATGTTACAGAT	TGCAGCCACGACAAATTCGACTATAGGAATCTCCGGGTAGAAGCAGCACGCGAAATCAATGTTAC	53:A>C	53	0.664894	0.552	0.48	0.52	0.448	0.032	0.494592	0.4992	0.496896	53.9512	19.1061	1
33447868|F|0-29:G>C-29:G>C	TGCAGCTCCCAAGTTCCAGTGTGCAATCTGAGGTTTGGGATTCTCCATTGAAGTTGCCTTCCTCCCAGT	TGCAGCTCCCAAGTTCCAGTGTGCAATCTGAGGTTTGGGATTCTCCATTGAAGTTGCCTTCCTCCCAGT	29:G>C	29	0.664894	0.552	0.48	0.52	0.448	0.032	0.494592	0.4992	0.496896	50.6104	50.2571	1
33440545|F|0-36:T>G-36:T>G	TGCAGAAGGACCGGAAAATCCAGAACCACATTTTCCTATCGCTTCAATCATTAGCTGATAGGAAGAAGA	TGCAGAAGGACCGGAAAATCCAGAACCACATTTTCCTATCGCTTCAATCATTAGCTGATAGGAAGAAGA	36:T>G	36	0.797872	0.5	0.52	0.48	0.5	0.02	0.5	0.4992	0.4996	10	8.95402	0.973684
33406561|F|0-47:T>C-47:T>C	TGCAGTTTTTTGATCCTGCTGAATTCTCCAAAGGATTTGTATCTCGCTTCAGAATTCCAGGAGTGGCAG	TGCAGTTTTTTGATCCTGCTGAATTCTCCAAAGGATTTGTATCTCGCTTCAGAATTCCAGGAGTGGCAG	47:T>C	47	0.521277	0.571429	0.479592	0.520408	0.428571	0.05102	0.489796	0.499167	0.494481	11.0303	10.5192	1
33410885|F|0-8:T>G-8:T>G	TGCAGGGATTGTGAAGATGACGTTACAGATCGGAAGAGCGGTTCAGCAGGAATGCCGAGACCGATCTCG	TGCAGGGATTGTGAAGATGACGTTAC	8:T>G	8	0.776596	0.541096	0.520548	0.479452	0.458904	0.061644	0.496622	0.499156	0.497889	57.5376	56.4286	1
33422915|F|0-15:A>G-15:A>G	TGCAGAAAAGGGGCGAAATTTTGGAAAAAAAAAATTAGTTATACAAGCTATGTTGGCTCAATTGGTAGA	TGCAGAAAAGGGGCGAAATTTTGGAAAAAAAAAATTAGTTATACAAGCTATGTTGGCTCAATTGGTAGA	15:A>G	15	0.776596	0.561644	0.479452	0.520548	0.438356	0.041096	0.4924	0.499156	0.495778	51.4457	36.225	1
33404498|F|0-30:C>T-30:C>T	TGCAGCCGTCCCAGCTCCTACTGCCCCATACCCGATATTGTCAGCTGCTGACAGTCTATAGCCGCCCGC	TGCAGCCGTCCCAGCTCCTACTGCCCCATACCCGATATTGTCAGCTGCTGACAGTCTATAGCCGCCCGC	30:C>T	30	0.643617	0.545455	0.520661	0.479339	0.454545	0.066116	0.495868	0.499146	0.497507	69.3974	65.3529	1
33426139|F|0-39:C>T-39:C>T	TGCAGGAACTAGGTCGTATTTACGGAACTGTATGTTAGGCGCTGTACAACGTCTTGATGGTAAAAAATG	TGCAGGAACTAGGTCGTATTTACGGAACTGTATGTTAGGCGCTGTACAACGTCTTGATGGTAAAAAATG	39:C>T	39	0.643617	0.636364	0.479339	0.520661	0.363636	0.115702	0.46281	0.499146	0.480978	29.7586	28.2836	1
33456315|F|0-12:T>C-12:T>C	TGCAGACTGCGATAGAAATCACACTATTACTTTACAGATCGGAAGAGCGGTTCAGCAGGAATGCCGAGA	TGCAGACTGCGATAGAAATCACACTATTACTTTAC	12:T>C	12	0.255319	0.520833	0.479167	0.520833	0.479167	0	0.499132	0.499132	0.499132	91.0769	85.92	1
33440527|F|0-39:G>C-39:G>C	TGCAGAAGCCTTTGCTACTATGCATAAAAAGAAATCGCAGTCGTATCATACGCCAGGAAAGCCAGACGC	TGCAGAAGCCTTTGCTACTATGCATAAAAAGAAATCGCAGTCGTATCATACGCCAGGAAAGCCAGACGC	39:G>C	39	0.632979	0.504202	0.521008	0.478992	0.495798	0.02521	0.499965	0.499117	0.499541	7.08451	6.14286	1
33407934|F|0-18:T>C-18:T>C	TGCAGCTATGCTGATGAGTGAGGACTTGCACAAGTTTAGCAGGTCACCTAGAGGACTCGATAATGGTCG	TGCAGCTATGCTGATGAGTGAGGACTTGCACAAGTTTAGCAGGTCACCTAGAGGACTCGATAATGGTCG	18:T>C	18	0.37766	0.633803	0.478873	0.521127	0.366197	0.112676	0.464194	0.499107	0.48165	27.74	24.6216	1
33423121|F|0-6:G>A-6:G>A	TGCAGAGATTTTTATTGTTGAGGGAGATTCTGCTGGTGGAAGTGCTAAGCAAGGCCGGGATAGACGCTT	TGCAGAGATTTTTATTGTTGAGGGAGATTCTGCTGGTGGAAGTGCTAAGCAAGGCCGGGATAGACGCTT	6:G>A	6	0.244681	0.478261	0.521739	0.478261	0.521739	0	0.499055	0.499055	0.499055	14	6.46154	1
33449627|F|0-28:C>G-28:C>G	TGCAGGGAGTTCACTGTGGATGTATTGCCTCACTACATATGTTTCGTTTACTGGATGCTGGTGGAGTTG	TGCAGGGAGTTCACTGTGGATGTATTGCCTCACTACATATGTTTCGTTTACTGGATGCTGGTGGAGTTG	28:C>G	28	0.244681	0.521739	0.478261	0.521739	0.478261	0	0.499055	0.499055	0.499055	32.7308	28	1
33450445|F|0-5:T>C-5:T>C	TGCAGTGATACAAGGGGGGTAAAATGCAGTGAGCACTTTACAGATCGGAAGAGCGGTTCAGCAGGAATG	TGCAGTGATACAAGGGGGGTAAAATGCAGTGAGCACTTTAC	5:T>C	5	0.244681	0.673913	0.478261	0.521739	0.326087	0.152174	0.439509	0.499055	0.469282	68.303	65.9583	1
33436818|F|0-20:A>T-20:A>T	TGCAGTATCTACCAATGACCATGACAAGAATCTAGAGTCGTACTGTCGTAAACAAACAAGGGGCTACAA	TGCAGTATCTACCAATGACCATGACAAGAATCTAGAGTCGTACTGTCGTAAACAAACAAGGGGCTACAA	20:A>T	20	0.712766	0.529851	0.522388	0.477612	0.470149	0.052239	0.498218	0.498998	0.498608	41.9286	40.013	1
33451620|F|0-33:G>C-33:G>C	TGCAGCTCGAATTGCAGCCCGAGCTCGAGCCAAGCCATTCTCAATCTTCTCCAAACTATGGTTGTTGTT	TGCAGCTCGAATTGCAGCCCGAGCTCGAGCCAAGCCATTCTCAATCTTCTCCAAACTATGGTTGTTGTT	33:G>C	33	0.712766	0.552239	0.522388	0.477612	0.447761	0.074627	0.494542	0.498998	0.49677	45.5341	41.32	1
33426770|F|0-43:T>A-43:T>A	TGCAGGTAACGATGCGGGTTCTTTGGAAGATGTTGTGACGGCGTTGTATAAGCATGTATAATCATTCGG	TGCAGGTAACGATGCGGGTTCTTTGGAAGATGTTGTGACGGCGTTGTATAAGCATGTATAATCATTCGG	43:T>A	43	0.712766	0.574627	0.477612	0.522388	0.425373	0.052239	0.488862	0.498998	0.49393	24.9535	23.4722	0.96875
33412563|F|0-10:A>T-10:A>T	TGCAGTTCCAAAACCAAAGGATTACAGATCGGAAGAGCGGTTCAGCAGGAATGCCGAGACCGATCTCGT	TGCAGTTCCAAAACCAAAGGATTAC	10:A>T	10	0.234043	0.522727	0.477273	0.522727	0.477273	0	0.498967	0.498967	0.498967	21.8	7.875	1
33429373|F|0-41:C>A-41:C>A	TGCAGGATGGAAATAGAACACAAGATAAACAAACAAATAAACAAATAAAACCTAAAGAGAAAAGGGTGA	TGCAGGATGGAAATAGAACACAAGATAAACAAACAAATAAACAAATAAAACCTAAAGAGAAAAGGGTGA	41:C>A	41	0.234043	0.522727	0.477273	0.522727	0.477273	0	0.498967	0.498967	0.498967	15.64	15.0833	1
33438667|F|0-19:G>C-19:G>C	TGCAGTTGTGCCCAATCCAGTACATAAACCGAAAGCATAGAAGCCAAAATGAGAGTAGAAATAGAAGGA	TGCAGTTGTGCCCAATCCAGTACATAAACCGAAAGCATAGAAGCCAAAATGAGAGTAGAAATAGAAGGA	19:G>C	19	0.234043	0.477273	0.522727	0.477273	0.522727	0	0.498967	0.498967	0.498967	30.44	29.76	1
33438775|F|0-27:T>C-27:T>C	TGCAGAAAATGAACAACTAACAATGATTATCGTTTGTTTATTACAGATCGGAAGAGCGGTTCAGCAGGA	TGCAGAAAATGAACAACTAACAATGATTATCGTTTGTTTATTAC	27:T>C	27	0.579787	0.587156	0.522936	0.477064	0.412844	0.110092	0.484808	0.498948	0.491878	84.4857	82.806	0.961538
33458106|F|0-23:G>A-23:G>A	TGCAGGCGGCATTGTGGATGCACGTGGTTATGTCGCTGCTTTGGCTCTTGGAGCCTGAGGCGTTGCCCT	TGCAGGCGGCATTGTGGATGCACGTGGTTATGTCGCTGCTTTGGCTCTTGGAGCCTGAGGCGTTGCCCT	23:G>A	23	0.680851	0.515625	0.523438	0.476562	0.484375	0.039062	0.499512	0.498901	0.499207	33.7083	32.9	1
33416873|F|0-43:G>C-43:G>C	TGCAGTAGCCTGTATTCGTAAAAGTAGAAGCGGAAAAAACTCAGAGATCTTCCTAGCTAGGAAAAGTTA	TGCAGTAGCCTGTATTCGTAAAAGTAGAAGCGGAAAAAACTCAGAGATCTTCCTAGCTAGGAAAAGTTA	43:G>C	43	0.670213	0.563492	0.47619	0.52381	0.436508	0.039683	0.491938	0.498866	0.495402	73.9756	61.9552	1
33432324|F|0-26:A>G-26:A>G	TGCAGAAAATGCACGGCCAGCTCCCTAAACAAGATATTATGGTAATGGCACAATCAACATTCAAAATAA	TGCAGAAAATGCACGGCCAGCTCCCTAAACAAGATATTATGGTAATGGCACAATCAACATTCAAAATAA	26:A>G	26	0.335106	0.47619	0.52381	0.47619	0.52381	0	0.498866	0.498866	0.498866	115.939	92.6667	1
33435257|F|0-27:T>C-27:T>C	TGCAGCTGTGGTACGCTGTCAAATGTATGAATGTGTGATTATGTCGGTCATTTTTTTCATTATTCTCAT	TGCAGCTGTGGTACGCTGTCAAATGTATGAATGTGTGATTATGTCGGTCATTTTTTTCATTATTCTCAT	27:T>C	27	0.670213	0.626984	0.52381	0.47619	0.373016	0.150794	0.46775	0.498866	0.483308	9.37778	8.93421	1
33441507|F|0-34:G>T-34:G>T	TGCAGCAACAGCAGTCAAACTCTATTTCTCTTACGGCCGCAAATTCCAGCAGAAGACCTGCTGGAAATT	TGCAGCAACAGCAGTCAAACTCTATTTCTCTTACGGCCGCAAATTCCAGCAGAAGACCTGCTGGAAATT	34:G>T	34	0.670213	0.515873	0.52381	0.47619	0.484127	0.039683	0.499496	0.498866	0.499181	21.1429	20.7973	1
33456538|F|0-14:A>G-14:A>G	TGCAGAACCCCAGAACTCCAAATTTGGGATCCCTTTACAACACTCACCCACATTTTCCCTCTCTAAATT	TGCAGAACCCCAGAACTCCAAATTTGGGATCCCTTTACAACACTCACCCACATTTTCCCTCTCTAAATT	14:A>G	14	0.670213	0.563492	0.52381	0.47619	0.436508	0.087302	0.491938	0.498866	0.495402	19.6795	19.2911	1
33457110|F|0-7:T>A-7:T>A	TGCAGTATGGAAAAAATCGAATTGCAGTATTTTTTTTACAGATCGGAAGAGCGGTTCAGCAGGAATGCC	TGCAGTATGGAAAAAATCGAATTGCAGTATTTTTTTTAC	7:T>A	7	0.223404	0.52381	0.52381	0.47619	0.47619	0.047619	0.498866	0.498866	0.498866	43.625	39.6667	1
33405354|F|0-66:C>T-66:C>T	TGCAGGGGTCCTAAAACATACTCCATAAGGAAATTGTTTCTACTTGTTTCGTTCTAAAATATGTTACGA	TGCAGGGGTCCTAAAACATACTCCATAAGGAAATTGTTTCTACTTGTTTCGTTCTAAAATATGTTACGA	66:C>T	66	0.670213	0.563492	0.47619	0.52381	0.436508	0.039683	0.491938	0.498866	0.495402	4.4875	4.25	0.972222
33428055|F|0-40:T>C-40:T>C	TGCAGTTATAAACTTCAAGTCAGCAATATAGATGCAAAATTGCTAACATAGTGTAAACATTGCTCAACA	TGCAGTTATAAACTTCAAGTCAGCAATATAGATGCAAAATTGCTAACATAGTGTAAACATTGCTCAACA	40:T>C	40	0.739362	0.503597	0.52518	0.47482	0.496403	0.028777	0.499974	0.498732	0.499353	34.0732	16.2317	1
33414692|F|0-15:G>C-15:G>C	TGCAGCACTCGCACTGACAAAATTCAAGAAAGGAGGGCGACGGATGAACCAATCGCATTTACAGATCGG	TGCAGCACTCGCACTGACAAAATTCAAGAAAGGAGGGCGACGGATGAACCAATCGCATTTAC	15:G>C	15	0.526596	0.616162	0.474747	0.525253	0.383838	0.090909	0.473013	0.498725	0.485869	33.1571	28.1132	1
33421662|F|0-27:C>A-27:C>A	TGCAGTAGCCTTAAGATATCAGTCTAGCGAGTTACAGATCGGAAGAGCGGTTCAGCAGGAATGCCGAGA	TGCAGTAGCCTTAAGATATCAGTCTAGCGAGTTAC	27:C>A	27	0.526596	0.474747	0.525253	0.474747	0.525253	0	0.498725	0.498725	0.498725	4.35294	3.39655	1
33428158|F|0-63:G>A-63:G>A	TGCAGTTCTGATCGATCAACAGCCTCTTCTACTCCTTATATACGGAAGGACAGAGTAGCTTCAGTTTCT	TGCAGTTCTGATCGATCAACAGCCTCTTCTACTCCTTATATACGGAAGGACAGAGTAGCTTCAGTTTCT	63:G>A	63	0.728723	0.554745	0.525547	0.474453	0.445255	0.080292	0.494006	0.498695	0.49635	5.05495	4.65823	0.972222
33452390|F|0-46:A>C-46:A>C	TGCAGTGGCTGCAAAAACTCCTCTTGGGATCAAGGCTAAAGAAGCAATGGACAAGGTAAAATGTTGAGG	TGCAGTGGCTGCAAAAACTCCTCTTGGGATCAAGGCTAAAGAAGCAATGGACAAGGTAAAATGTTGAGG	46:A>C	46	0.718085	0.607407	0.474074	0.525926	0.392593	0.081481	0.476927	0.498656	0.487791	103.739	100.338	1
33406625|F|0-36:G>T-36:G>T	TGCAGAAAAAGCCCTTCTTATGGTCTCTTCAGTGACGACACCATTGGTCTCAGCTGTTTTGGCTGCACC	TGCAGAAAAAGCCCTTCTTATGGTCTCTTCAGTGACGACACCATTGGTCTCAGCTGTTTTGGCTGCACC	36:G>T	36	0.303191	0.614035	0.526316	0.473684	0.385965	0.140351	0.473992	0.498615	0.486303	61.8684	61.8438	1
33427287|F|0-40:G>C-40:G>C	TGCAGTAGAATTGAACCGATGCTATGATTGGAAGATGTTCGAAGATAACAAATAAAAGTTTCTTTTTTT	TGCAGTAGAATTGAACCGATGCTATGATTGGAAGATGTTCGAAGATAACAAATAAAAGTTTCTTTTTTT	40:G>C	40	0.707447	0.533835	0.526316	0.473684	0.466165	0.06015	0.49771	0.498615	0.498163	49.9383	49.218	1
33444702|F|0-18:T>C-18:T>C	TGCAGAGGTGGTTGCTAATGTCGTTTTGTGTCCCTTCGAAGCCATCAAAGTTCGGGTGCAAGCACAACC	TGCAGAGGTGGTTGCTAATGTCGTTTTGTGTCCCTTCGAAGCCATCAAAGTTCGGGTGCAAGCACAACC	18:T>C	18	0.303191	0.526316	0.473684	0.526316	0.473684	0	0.498615	0.498615	0.498615	17.3125	10.7667	1
33451179|F|0-9:G>A-9:G>A	TGCAGCAACGAAGGGAGTTTGTTTTTCATGTATAGGCTCGTCCGTTGGAGCATCCTCATCAACTTCAGG	TGCAGCAACGAAGGGAGTTTGTTTTTCATGTATAGGCTCGTCCGTTGGAGCATCCTCATCAACTTCAGG	9:G>A	9	0.707447	0.541353	0.526316	0.473684	0.458647	0.067669	0.49658	0.498615	0.497597	18.2738	17.8052	1
33456150|F|0-8:C>T-8:C>T	TGCAGCGGCAAGTGATTCCTCGTCTTGCTTCTCTTTTGCCATAGCTACTGCGGCAATATAGGCTTCTCG	TGCAGCGGCAAGTGATTCCTCGTCTTGCTTCTCTTTTGCCATAGCTACTGCGGCAATATAGGCTTCTCG	8:C>T	8	0.303191	0.578947	0.526316	0.473684	0.421053	0.105263	0.487535	0.498615	0.493075	29.25	22.4062	1
33403569|F|0-36:A>G-36:A>G	TGCAGAGGATAGTTCAATATGAGAAACACGGACAGCACCGATCAGTCTCTCTGGCAACTCATCTTCGCT	TGCAGAGGATAGTTCAATATGAGAAACACGGACAGCACCGATCAGTCTCTCTGGCAACTCATCTTCGCT	36:A>G	36	1	0.5	0.526596	0.473404	0.5	0.026596	0.5	0.498585	0.499293	39.0191	38.0885	1
33449750|F|0-25:T>C-25:T>C	TGCAGGGGTGGTAGTGCTGTTGTTGTTGCGTCCAATGTTTTTGTTCCCCGCTACAAGAACAGTCACGGA	TGCAGGGGTGGTAGTGCTGTTGTTGTTGCGTCCAATGTTTTTGTTCCCCGCTACAAGAACAGTCACGGA	25:T>C	25	0.797872	0.553333	0.473333	0.526667	0.446667	0.026667	0.494311	0.498578	0.496444	35.6452	34.5	1
33424047|F|0-68:G>T-68:G>T	TGCAGATAAACCGTTTTAGTAAAGCATAAACCACGCCTGTACAAACAGATTTCCAAATGAGATCAAAGG	TGCAGATAAACCGTTTTAGTAAAGCATAAACCACGCCTGTACAAACAGATTTCCAAATGAGATCAAAGG	68:G>T	68	0.68617	0.51938	0.527132	0.472868	0.48062	0.046512	0.499249	0.498528	0.498888	15.4304	14.6933	1
33415206|F|0-42:A>G-42:A>G	TGCAGCCTTCAAGCTGCAAGAAACGTAAGCAAATGGAGAAACACGAATATGATGAGTGGAAATCAACTG	TGCAGCCTTCAAGCTGCAAGAAACGTAAGCAAATGGAGAAACACGAATATGATGAGTGGAAATCAACTG	42:A>G	42	0.776596	0.541096	0.472603	0.527397	0.458904	0.013699	0.496622	0.498499	0.497561	37.5435	35.6711	1
33433762|F|0-43:A>G-43:A>G	TGCAGATGTCGTCGTAATTGCAGTAACAGATGCAGCACCTCACAGTAACTTCACCATAGTTTTTCGTTT	TGCAGATGTCGTCGTAATTGCAGTAACAGATGCAGCACCTCACAGTAACTTCACCATAGTTTTTCGTTT	43:A>G	43	0.675532	0.488189	0.527559	0.472441	0.511811	0.015748	0.499721	0.498481	0.499101	14.6761	13.6753	1
33420505|F|0-5:A>G-5:A>G	TGCAGAAGGAAATATATCTCATAACTTATTAGCTAAGGTAAGCTTGATAACCGATTTTTACAGATCGGA	TGCAGAAGGAAATATATCTCATAACTTATTAGCTAAGGTAAGCTTGATAACCGATTTTTAC	5:A>G	5	0.664894	0.536	0.528	0.472	0.464	0.064	0.497408	0.498432	0.49792	80.527	73.1818	0.96875
33423408|F|0-26:G>A-26:G>A	TGCAGAATATGAACAACGGTTCCTCTGTGCGTACCTTGTCCCCTTCGTGAACCGTGCTCTGATACCAAT	TGCAGAATATGAACAACGGTTCCTCTGTGCGTACCTTGTCCCCTTCGTGAACCGTGCTCTGATACCAAT	26:G>A	26	0.643617	0.595041	0.471074	0.528926	0.404959	0.066116	0.481934	0.498327	0.49013	43.7857	42.0469	1
33434220|F|0-65:A>G-65:A>G	TGCAGCACGCTGATCATCAGGGTTACCTGAGTGGAGCTTGCGAAGTAGTTCTTCAATCTTGGAACATTC	TGCAGCACGCTGATCATCAGGGTTACCTGAGTGGAGCTTGCGAAGTAGTTCTTCAATCTTGGAACATTC	65:A>G	65	0.643617	0.53719	0.528926	0.471074	0.46281	0.066116	0.497234	0.498327	0.49778	3.62162	3.50667	0.96875
33402830|F|0-31:T>A-31:T>A	TGCAGAACACAAAAAGACAGAAAAAGATGTTTGGTTTGCACTAATGGCAAATCTTTCTAAACATTTGCG	TGCAGAACACAAAAAGACAGAAAAAGATGTTTGGTTTGCACTAATGGCAAATCTTTCTAAACATTTGCG	31:T>A	31	0.723404	0.544118	0.529412	0.470588	0.455882	0.073529	0.496107	0.49827	0.497189	6.79268	6.60241	1
33403608|F|0-64:C>T-64:C>T	TGCAGAGTCAATGCAGAAAGCACTCAACCCAACACTGTTATAAACGGATGAGGAAAGCAGCTATCGTTA	TGCAGAGTCAATGCAGAAAGCACTCAACCCAACACTGTTATAAACGGATGAGGAAAGCAGCTATCGTTA	64:C>T	64	0.723404	0.522059	0.529412	0.470588	0.477941	0.051471	0.499027	0.49827	0.498648	64.8182	63.1046	1
33421039|F|0-6:T>A-6:T>A	TGCAGCTTATTGAATGTGTAAGTGAGGTCTATTACAGATCGGAAGAGCGGTTCAGCAGGAATGCCGAGA	TGCAGCTTATTGAATGTGTAAGTGAGGTCTATTAC	6:T>A	6	0.271277	0.470588	0.529412	0.470588	0.529412	0	0.49827	0.49827	0.49827	71.3846	61.4	1
33430341|F|0-19:A>T-19:A>T	TGCAGACTTTCAGTAAACAATTGATTACAGATCGGAAGAGCGGTTCAGCAGGAATGCCGAGACCGATCT	TGCAGACTTTCAGTAAACAATTGATTAC	19:A>T	19	0.632979	0.596639	0.470588	0.529412	0.403361	0.067227	0.481322	0.49827	0.489796	37.5802	11.6667	1
33427761|F|0-17:C>T-17:C>T	TGCAGTGACTATTTCAACTCGTATTGTTTGAGTGTAATTAGGATTTAGGATCATAAATTAGTATATTTT	TGCAGTGACTATTTCAACTCGTATTGTTTGAGTGTAATTAGGATTTAGGATCATAAATTAGTATATTTT	17:C>T	17	0.803191	0.516556	0.529801	0.470199	0.483444	0.046358	0.499452	0.498224	0.498838	47.9081	47.3478	1
33439569|F|0-34:A>G-34:A>G	TGCAGTATCATGAAATTGAAAACTAGAAAAACACAGAGCAATGGTATTACAGATCGGAAGAGCGGTTCA	TGCAGTATCATGAAATTGAAAACTAGAAAAACACAGAGCAATGGTATTAC	34:A>G	34	0.792553	0.61745	0.469799	0.530201	0.38255	0.087248	0.472411	0.498176	0.485293	71.3592	61.925	1
33415184|F|0-46:A>G-46:A>G	TGCAGCCTGCAAGTATCCGAGGATTATCCATTACTACTTTACTACTACGCCCCGTTTCGTGACAGATTG	TGCAGCCTGCAAGTATCCGAGGATTATCCATTACTACTTTACTACTACGCCCCGTTTCGTTAC	46:A>G	46	0.702128	0.568182	0.469697	0.530303	0.431818	0.037879	0.490702	0.498163	0.494433	12.3864	10.4412	1
33422600|F|0-16:C>G-16:C>G	TGCAGTTTCAGTAGCTCCTTTGCAGCTATCTGAAGAAGAACTTACAGATCGGAAGAGCGGTTCAGCAGG	TGCAGTTTCAGTAGCTCCTTTGCAGCTATCTGAAGAAGAACTTAC	16:C>G	16	0.351064	0.469697	0.530303	0.469697	0.530303	0	0.498163	0.498163	0.498163	66.8235	55.3684	1
33424465|F|0-5:G>A-5:G>A	TGCAGGTTGTAGATAAGAGTAAGACTTTTCTTCTCACAAAGCAGCAGTACACAAACTTCAAGAAAAATT	TGCAGGTTGTAGATAAGAGTAAGACTTTTCTTCTCACAAAGCAGCAGTACACAAACTTCAAGAAAAATT	5:G>A	5	0.702128	0.537879	0.469697	0.530303	0.462121	0.007576	0.49713	0.498163	0.497647	9.64286	8.68657	1
33457317|F|0-12:A>C-12:A>C	TGCAGCGCCAAAACGTCGTATGCCGGAGGCGGCGGCACCGAGTTAGTTTCTTGACCACTATGTACCAAA	TGCAGCGCCAAAACGTCGTATGCCGGAGGCGGCGGCACCGAGTTAGTTTCTTGACCACTATGTACCAAA	12:A>C	12	0.702128	0.590909	0.469697	0.530303	0.409091	0.060606	0.483471	0.498163	0.490817	62.3	54.7206	0.970588
33459069|F|0-41:G>A-41:G>A	TGCAGTGTTGGTTCTGATACCCAAGCAGATAGAAAAGAGGAGCGGTGCCAACATGGTAGTTTTTACAGA	TGCAGTGTTGGTTCTGATACCCAAGCAGATAGAAAAGAGGAGCGGTGCCAACATGGTAGTTTTTACAGA	41:G>A	41	0.260638	0.489796	0.530612	0.469388	0.510204	0.020408	0.499792	0.498126	0.498959	91.4615	83.1482	1
33453055|F|0-40:C>A-40:C>A	TGCAGCAGCTCTAGGTATTTCTTCATCTTTTTTTTTTCTACTTTTTCTATTTACAGATCGGAAGAGCGG	TGCAGCAGCTCTAGGTATTTCTTCATCTTTTTTTTTTCTACTTTTTCTATTTAC	40:C>A	40	0.691489	0.523077	0.530769	0.469231	0.476923	0.053846	0.498935	0.498107	0.498521	29.9	22.7662	1
33456859|F|0-53:G>A-53:G>A	TGCAGGTTCAGCCAGCTAATCATAGATCAACCCCATTTATATGAGAAATATGAGGTGTACCAAATTACA	TGCAGGTTCAGCCAGCTAATCATAGATCAACCCCATTTATATGAGAAATATGAGGTGTACCAAATTACA	53:G>A	53	0.601064	0.539823	0.530973	0.469027	0.460177	0.070796	0.496828	0.498081	0.497455	66.1324	61	1
33416011|F|0-19:C>T-19:C>T	TGCAGGATATAGGGAAATCCATCCTCGAAAGCTACTCGAGAGTTCTAGAGAGCTTAGCCTTCAACATTC	TGCAGGATATAGGGAAATCCATCCTCGAAAGCTACTCGAGAGTTCTAGAGAGCTTAGCCTTCAACATTC	19:C>T	19	0.771277	0.544828	0.468966	0.531034	0.455172	0.013793	0.495981	0.498074	0.497027	42.4468	40.1507	1
33449445|F|0-13:G>A-13:G>A	TGCAGAAACTGGCGTACGAACTAAAAACTCATTTGAAAGTGATCTACATGATTTCCCGGATGAAACTGG	TGCAGAAACTGGCGTACGAACTAAAAACTCATTTGAAAGTGATCTACATGATTTCCCGGATGAAACTGG	13:G>A	13	0.340426	0.53125	0.46875	0.53125	0.46875	0	0.498047	0.498047	0.498047	8.425	7.4375	1
33427043|F|0-9:A>G-9:A>G	TGCAGGTTGAATAACAGCATGTAAAGGAACTGTGTAATCTCTGCTTCTGTCATTGTTCACCTGGAATTT	TGCAGGTTGAATAACAGCATGTAAAGGAACTGTGTAATCTCTGCTTCTGTCATTGTTCACCTGGAATTT	9:A>G	9	0.760638	0.58042	0.468531	0.531469	0.41958	0.048951	0.487065	0.498019	0.492542	68.3263	61.7333	1
33427696|F|0-55:C>T-55:C>T	TGCAGTCTTCCTGTTTATAATTATCACATGCATCACATATTATTTTACCTTTGACCACTAATTTGTTTT	TGCAGTCTTCCTGTTTATAATTATCACATGCATCACATATTATTTTACCTTTGACCACTAATTTGTTTT	55:C>T	55	0.760638	0.51049	0.531469	0.468531	0.48951	0.041958	0.49978	0.498019	0.4989	24.2024	21.9767	1
33444672|F|0-30:A>C-30:A>C	TGCAGACATGAGATTGTGATACAAACAGATACTAAAAATTGCGAGTATGTAATCATCAAGGGTGCCCGG	TGCAGACATGAGATTGTGATACAAACAGATACTAAAAATTGCGAGTATGTAATCATCAAGGGTGCCCGG	30:A>C	30	0.420213	0.531646	0.468354	0.531646	0.468354	0	0.497997	0.497997	0.497997	17.44	12.9756	1
33405456|F|0-57:G>A-57:G>A	TGCAGGTCTAGTACAACTCTTTATGCTCTAGGCTTTCTACCTTACATGAAACTTGAAGAAAGGAAGCAG	TGCAGGTCTAGTACAACTCTTTATGCTCTAGGCTTTCTACCTTACATGAAACTTGAAGAAAGGAAGCAG	57:G>A	57	0.670213	0.555556	0.531746	0.468254	0.444444	0.087302	0.493827	0.497984	0.495906	13.321	12.0533	1
33442323|F|0-37:C>G-37:C>G	TGCAGCTCACATATGGGGACATCAATCTTGGAATACCCGTGATTTATCTAAAAATAATTGGTAACTATT	TGCAGCTCACATATGGGGACATCAATCTTGGAATACCCGTGATTTATCTAAAAATAATTGGTAACTATT	37:C>G	37	0.670213	0.555556	0.531746	0.468254	0.444444	0.087302	0.493827	0.497984	0.495906	26.2625	9.50649	1
33448257|F|0-39:A>T-39:A>T	TGCAGGAGCCTCTCTAGTTACAGACGTTGCACCTGCCACATTACCAGGAACGTCAGTTGTTTTTTCATC	TGCAGGAGCCTCTCTAGTTACAGACGTTGCACCTGCCACATTACCAGGAACGTCAGTTGTTTTTTCATC	39:A>T	39	0.670213	0.515873	0.531746	0.468254	0.484127	0.047619	0.499496	0.497984	0.49874	6.64103	6.59722	0.970588
33430573|F|0-8:A>C-8:A>C	TGCAGCAAATTTTAGTTTAGCTAACTTCTCTGTTTTACAGATCGGAAGAGCGGTTCAGCAGGAATGCCG	TGCAGCAAATTTTAGTTTAGCTAACTTCTCTGTTTTAC	8:A>C	8	0.75	0.631206	0.468085	0.531915	0.368794	0.099291	0.46557	0.497963	0.481767	98.9709	87.6081	1
33457076|F|0-5:C>T-5:C>T	TGCAGCAGATGCCTCGGATCTGATGTCCTGGGCTTTTCGGGTTACAGATCGGAAGAGCGGTTCAGCAGG	TGCAGCAGATGCCTCGGATCTGATGTCCTGGGCTTTTCGGGTTAC	5:C>T	5	0.25	0.531915	0.468085	0.531915	0.468085	0	0.497963	0.497963	0.497963	28.4444	19.3043	1
33436016|F|0-65:G>C-65:G>C	TGCAGGGAATTTGATGAGGTGATGCGATTTGAAATGGGAAGCAGTAAAGTCCCTTCATTTGTGTAGCTT	TGCAGGGAATTTGATGAGGTGATGCGATTTGAAATGGGAAGCAGTAAAGTCCCTTCATTTGTGTAGCTT	65:G>C	65	0.75	0.539007	0.531915	0.468085	0.460993	0.070922	0.496957	0.497963	0.49746	81.3253	78.1705	0.972222
33444862|F|0-33:T>C-33:T>C	TGCAGCTGTTGATGCAAATGATACACTATTTCCTTTAGCAATTGCTGTTGTGGATATGGAAAGCAATGA	TGCAGCTGTTGATGCAAATGATACACTATTTCCTTTAGCAATTGCTGTTGTGGATATGGAAAGCAATGA	33:T>C	33	0.329787	0.467742	0.532258	0.467742	0.532258	0	0.497919	0.497919	0.497919	26.0312	21.75	1
33453064|F|0-22:T>C-22:T>C	TGCAGTATCAAGTGAAGAACAATGAGCACTGACCTGGATGATAACAGTTACAGATCGGAAGAGCGGTTC	TGCAGTATCAAGTGAAGAACAATGAGCACTGACCTGGATGATAACAGTTAC	22:T>C	22	0.659574	0.596774	0.467742	0.532258	0.403226	0.064516	0.48127	0.497919	0.489594	74.5	71.1539	1
33426895|F|0-30:C>A-30:C>A	TGCAGGTCTCTTGTGCCACCTTTCCTATAACCACATGTGAAAACGATCGCCAAATACTTACGATGTTAC	TGCAGGTCTCTTGTGCCACCTTTCCTATAACCACATGTGAAAACGATCGCCAAATACTTACGATGTTAC	30:C>A	30	0.659574	0.532258	0.532258	0.467742	0.467742	0.064516	0.497919	0.497919	0.497919	51.026	48.4861	0.96875
100192039|F|0-66:C>A-66:C>A	TGCAGTGGAGTTGTGAAATTTTGTACTTTTAGGAGCATCATCAGCACTACTTGGAACAAGGTGTACCTT	TGCAGTGGAGTTGTGAAATTTTGTACTTTTAGGAGCATCATCAGCACTACTTGGAACAAGGTGTACCTT	66:C>A	66	0.648936	0.54918	0.467213	0.532787	0.45082	0.016393	0.495163	0.49785	0.496506	51.6456	49.1746	1
33436928|F|0-55:C>T-55:C>T	TGCAGTCATCCGTGGGCATCAACAACATAGGCAATCGCCTTTTCAGTATCATGTTCGGAAGGATTTTTA	TGCAGTCATCCGTGGGCATCAACAACATAGGCAATCGCCTTTTCAGTATCATGTTCGGAAGGATTTTTA	55:C>T	55	0.728723	0.554745	0.467153	0.532847	0.445255	0.021898	0.494006	0.497842	0.495924	7.36905	5.55263	1
33452138|F|0-52:C>G-52:C>G	TGCAGTAACCAAATCTCAACTTCAGCTTTATATGCTGTTTTGTGGCTGCATGCGGTTATGCTGTAGAAA	TGCAGTAACCAAATCTCAACTTCAGCTTTATATGCTGTTTTGTGGCTGCATGCGGTTATGCTGTAGAAA	52:C>G	52	0.728723	0.569343	0.467153	0.532847	0.430657	0.036496	0.490383	0.497842	0.494113	55.9886	50.8493	1
33403978|F|0-34:G>T-34:G>T	TGCAGCAAAATATTTAGCTATCCATGAGAATGAAGTAGGATGGACCTTTTATATGGCCCATGTTGTAGT	TGCAGCAAAATATTTAGCTATCCATGAGAATGAAGTAGGATGGACCTTTTATATGGCCCATGTTGTAGT	34:G>T	34	0.638298	0.575	0.466667	0.533333	0.425	0.041667	0.48875	0.497778	0.493264	9.85366	9.41667	1
33405762|F|0-20:T>C-20:T>C	TGCAGTAGCTTTCTGAATTTTCATTGCATATTTTTATTTGAAGGATGACTGATTTAGACATTATGTCCA	TGCAGTAGCTTTCTGAATTTTCATTGCATATTTTTATTTGAAGGATGACTGATTTAGACATTATGTCCA	20:T>C	20	0.797872	0.6	0.466667	0.533333	0.4	0.066667	0.48	0.497778	0.488889	26.5905	21.2338	1
33410345|F|0-23:A>G-23:A>G	TGCAGCAGCATATATATTAGACAACATAGCGAGATTTCCTGTATCTGTCGAGTTACAGATCGGAAGAGC	TGCAGCAGCATATATATTAGACAACATAGCGAGATTTCCTGTATCTGTCGAGTTAC	23:A>G	23	0.797872	0.56	0.466667	0.533333	0.44	0.026667	0.4928	0.497778	0.495289	45.4575	44.3951	1
33422261|F|0-24:T>C-24:T>C	TGCAGCCCTGCCCTCATCTGGCTGTCTTGTTACAGATCGGAAGAGCGGTTCAGCAGGAATGCCGAGACC	TGCAGCCCTGCCCTCATCTGGCTGTCTTGTTAC	24:T>C	24	0.239362	0.533333	0.466667	0.533333	0.466667	0	0.497778	0.497778	0.497778	34.4074	25.5714	1
33429333|F|0-58:A>G-58:A>G	TGCAGGACATGAATGATACCTGCCCAACCCATATTATCGAAGCACAAAATCCCATATAAACAGAGGCGG	TGCAGGACATGAATGATACCTGCCCAACCCATATTATCGAAGCACAAAATCCCATATAAACAGAGGCGG	58:A>G	58	0.239362	0.466667	0.533333	0.466667	0.533333	0	0.497778	0.497778	0.497778	39.7273	33	1
33441640|F|0-36:A>G-36:A>G	TGCAGCACCTTTTGTGGCCCAATTACACCGAATCTGACGACTTCCAAGCCATTTCCCTATCAACAAAGA	TGCAGCACCTTTTGTGGCCCAATTACACCGAATCTGACGACTTCCAAGCCATTTCCCTATCAACAAAGA	36:A>G	36	0.718085	0.644444	0.466667	0.533333	0.355556	0.111111	0.458272	0.497778	0.478025	92.9307	86.3239	1
33446152|F|0-14:T>C-14:T>C	TGCAGGTCTTTCTCTTTTTCAATAATCATTACAGATCGGAAGAGCGGTTCAGCAGGAATGCCGAGACCG	TGCAGGTCTTTCTCTTTTTCAATAATCATTAC	14:T>C	14	0.319149	0.533333	0.466667	0.533333	0.466667	0	0.497778	0.497778	0.497778	59.2941	43.5806	1
33449779|F|0-38:C>T-38:C>T	TGCAGTTTCTCTGAATTCAGGAATATGTTGAGCATCTGCAAGGAATGCAGATAAATACTTATCTCGTTA	TGCAGTTTCTCTGAATTCAGGAATATGTTGAGCATCTGCAAGGAATGCAGATAAATACTTATCTCGTTA	38:C>T	38	0.239362	0.466667	0.533333	0.466667	0.533333	0	0.497778	0.497778	0.497778	48.4783	44.3846	1
33453599|F|0-34:G>A-34:G>A	TGCAGACAATGTACTCTCTAGCATGGCCAAACGGGGAAATGGAACTTCATCAATTCGTGTTACAGATCG	TGCAGACAATGTACTCTCTAGCATGGCCAAACGGGGAAATGGAACTTCATCAATTCGTGTTAC	34:G>A	34	0.797872	0.58	0.466667	0.533333	0.42	0.046667	0.4872	0.497778	0.492489	54.1771	42.4217	1
33415656|F|0-21:T>A-21:T>A	TGCAGCTTCACTAACACAGGATAAACTGTAGACACATGAATTGGATCAGTGTTGACGAACTAATGAGTG	TGCAGCTTCACTAACACAGGATAAACTGTAGACACATGAATTGGATCAGTGTTGACGAACTAATGAGTG	21:T>A	21	0.787234	0.513514	0.533784	0.466216	0.486486	0.047297	0.499635	0.497717	0.498676	9.11111	8.8617	1
33447217|F|0-22:A>C-22:A>C	TGCAGCAAAGTTACCTGTCACCATGGCACTTACAAGCTTATGGTTTCGGAAAAATTATGCCAACAGTTT	TGCAGCAAAGTTACCTGTCACCATGGCACTTACAAGCTTATGGTTTCGGAAAAATTATGCCAACAGTTT	22:A>C	22	0.856383	0.565217	0.465839	0.534161	0.434783	0.031056	0.491493	0.497666	0.49458	69.6931	65.5227	1
33414203|F|0-33:T>C-33:T>C	TGCAGATGATGATCTACCAAGTGTCATGACCTGTGCTAATTACCTTAAGCTTCCTCCTTACTCGACAAA	TGCAGATGATGATCTACCAAGTGTCATGACCTGTGCTAATTACCTTAAGCTTCCTCCTTACTCGACAAA	33:T>C	33	0.696809	0.480916	0.534351	0.465649	0.519084	0.015267	0.499272	0.49764	0.498456	6.86957	5.38961	1
33415739|F|0-37:T>A-37:T>A	TGCAGCTTTGATTGGTGGTGTTTTTCTTGGACTTGCATATCCTAGCCTTGGATGTTTTGCTGATAGATA	TGCAGCTTTGATTGGTGGTGTTTTTCTTGGACTTGCATATCCTAGCCTTGGATGTTTTGCTGATAGATA	37:T>A	37	0.617021	0.534483	0.465517	0.534483	0.465517	0	0.497622	0.497622	0.497622	5.98571	3.88136	1
33438313|F|0-8:G>A-8:G>A	TGCAGGCAGAAAGGTGCCAGAAGCCACTTAGGACATTTACAAATATATCAGGCCTCAAAGATGTTCAGT	TGCAGGCAGAAAGGTGCCAGAAGCCACTTAGGACATTTACAAATATATCAGGCCTCAAAGATGTTCAGT	8:G>A	8	0.308511	0.465517	0.534483	0.465517	0.534483	0	0.497622	0.497622	0.497622	12.9667	9.18182	1
33447111|F|0-65:C>A-65:C>A	TGCAGATTGAAGTTATGTCCTCCTCCCAAGTTTACAATGCGCAACAACTGAAGCATGAGTTTGAACAAA	TGCAGATTGAAGTTATGTCCTCCTCCCAAGTTTACAATGCGCAACAACTGAAGCATGAGTTTGAACAAA	65:C>A	65	0.228723	0.534884	0.465116	0.534884	0.465116	0	0.497566	0.497566	0.497566	19.08	16.9565	1
33447866|F|0-49:G>C-49:G>C	TGCAGCTCCATTACTAATTGTGCGTGAAACAATTCAAAAAAGTATTATAGAAGGGTATGACATCCTACC	TGCAGCTCCATTACTAATTGTGCGTGAAACAATTCAAAAAAGTATTATAGAAGGGTATGACATCCTACC	49:G>C	49	0.68617	0.488372	0.534884	0.465116	0.511628	0.023256	0.49973	0.497566	0.498648	6.94667	6.68831	1
33421289|F|0-38:C>T-38:C>T	TGCAGCTTCACAGTTTGGTGGGTGCAATCCTGGTATTACTGCTGTCAGTGTGAGGATTACAGATCGGAA	TGCAGCTTCACAGTTTGGTGGGTGCAATCCTGGTATTACTGCTGTCAGTGTGAGGATTAC	38:C>T	38	0.68617	0.604651	0.465116	0.534884	0.395349	0.069767	0.478096	0.497566	0.487831	66.5	63.5909	0.970588
33446465|F|0-50:A>G-50:A>G	TGCAGAACGCCGTAGGGAAGCATCTGCCCGCAAAATTTCCTACAGAGACAAGAAGCACGTCATGTAAGC	TGCAGAACGCCGTAGGGAAGCATCTGCCCGCAAAATTTCCTACAGAGACAAGAAGCACGTCATGTAAGC	50:A>G	50	0.606383	0.596491	0.464912	0.535088	0.403509	0.061404	0.481379	0.497538	0.489458	59.0811	58.9844	1
33418959|F|0-67:A>C-67:A>C	TGCAGCTAATGCATGACCCATTGCTGCTGTTATAATATCAATCTTTTCAGTCTGCAAACCATGTCATAA	TGCAGCTAATGCATGACCCATTGCTGCTGTTATAATATCAATCTTTTCAGTCTGCAAACCATGTCATAA	67:A>C	67	0.37766	0.535211	0.464789	0.535211	0.464789	0	0.49752	0.49752	0.49752	15.8571	11.0833	1
33445466|F|0-38:T>A-38:T>A	TGCAGATGTCGATGAAGTTTATCGTCGAGTTCGTGAATTTGAACAAGGTTTGTTTACAGATCGGAAGAG	TGCAGATGTCGATGAAGTTTATCGTCGAGTTCGTGAATTTGAACAAGGTTTGTTTAC	38:T>A	38	0.755319	0.605634	0.464789	0.535211	0.394366	0.070423	0.477683	0.49752	0.487602	84.5417	79.2368	0.972222
33403855|F|0-20:A>G-20:A>G	TGCAGATGGGAGGAGAACACACAGCCTGTTGCTGTTATGAGGAGGCAATACAGGCTGCTGCTACTCGTG	TGCAGATGGGAGGAGAACACACAGCCTGTTGCTGTTATGAGGAGGCAATACAGGCTGCTGCTACTCGTG	20:A>G	20	0.675532	0.590551	0.464567	0.535433	0.409449	0.055118	0.483601	0.497489	0.490545	8.19048	7.84058	1
33411447|F|0-8:G>T-8:G>T	TGCAGTTTGACATGACAACAGCGACTTACAGATCGGAAGAGCGGTTCAGCAGGAATGCCGAGACCGATC	TGCAGTTTGACATGACAACAGCGACTTAC	8:G>T	8	0.675532	0.503937	0.535433	0.464567	0.496063	0.03937	0.499969	0.497489	0.498729	64.1143	60.6914	1
33439142|F|0-36:T>G-36:T>G	TGCAGCACGAACAAGCTATAACTCGCTTGGTTCCAATGATTACAGATCGGAAGAGCGGTTCAGCAGGAA	TGCAGCACGAACAAGCTATAACTCGCTTGGTTCCAATGATTAC	36:T>G	36	0.675532	0.527559	0.535433	0.464567	0.472441	0.062992	0.498481	0.497489	0.497985	72.7662	70	1
33451013|F|0-57:G>A-57:G>A	TGCAGATCAAGATTGTGACCTTCGCCGCGCTTGAGGAGAGGGGCTGCAACGAAACATGTTTCAAAATTA	TGCAGATCAAGATTGTGACCTTCGCCGCGCTTGAGGAGAGGGGCTGCAACGAAACATGTTTCAAAATTA	57:G>A	57	0.675532	0.582677	0.464567	0.535433	0.417323	0.047244	0.486329	0.497489	0.491909	43.8605	40.3333	1
33418681|F|0-38:G>A-38:G>A	TGCAGCACTAACAAACTTTTGAATCTTTACCTGCTTTCGGGCTTCTTTGAGTAGGGAGTTGCAGCATCA	TGCAGCACTAACAAACTTTTGAATCTTTACCTGCTTTCGGGCTTCTTTGAGTAGGGAGTTGCAGCATCA	38:G>A	38	0.297872	0.535714	0.464286	0.535714	0.464286	0	0.497449	0.497449	0.497449	7.36364	6.13793	1
33429534|F|0-37:A>G-37:A>G	TGCAGGTTTGGGACTTCAGTGCCCATCTAAATTCCTTAGCTGAATCAGAAACAGACACGAGTCAAGGTC	TGCAGGTTTGGGACTTCAGTGCCCATCTAAATTCCTTAGCTGAATCAGAAACAGACACGAGTCAAGGTC	37:A>G	37	0.297872	0.535714	0.464286	0.535714	0.464286	0	0.497449	0.497449	0.497449	15.5625	15.4643	1
33449688|F|0-29:A>G-29:A>G	TGCAGTGTGGTGGGAATTGCAGTTTAGAAATGCCCAACCTGGATTTATTATGTTTTTGGGAGTGGAATG	TGCAGTGTGGTGGGAATTGCAGTTTAGAAATGCCCAACCTGGATTTATTATGTTTTTGGGAGTGGAATG	29:A>G	29	0.297872	0.535714	0.464286	0.535714	0.464286	0	0.497449	0.497449	0.497449	40.4688	14.069	1
33444044|F|0-24:T>A-24:T>A	TGCAGTGAGTCAGGGAGGTCATGTTACAACTTCTTGAACTGACTGCTGTCGTAGGTGAGTTCAAGTTGT	TGCAGTGAGTCAGGGAGGTCATGTTACAACTTCTTGAACTGACTGCTGTCGTAGGTGAGTTCAAGTTGT	24:T>A	24	0.664894	0.52	0.536	0.464	0.48	0.056	0.4992	0.497408	0.498304	5.15584	5.06667	1
33454315|F|0-35:T>C-35:T>C	TGCAGGCTGCAATAATTCTAAATATATTTTTACAGTAGGCCACGCCTCTATGCTAGAACATCTTACAGA	TGCAGGCTGCAATAATTCTAAATATATTTTTACAGTAGGCCACGCCTCTATGCTAGAACATCTTACAGA	35:T>C	35	0.734043	0.550725	0.463768	0.536232	0.449275	0.014493	0.494854	0.497375	0.496114	53.3595	52.8	1
33404851|F|0-50:G>T-50:G>T	TGCAGCTTAGTTGGTAGACTTGTTGCGCCGGAAACTTGTGGAGTGCTGGAGATTGTTTGTTCGACTCCC	TGCAGCTTAGTTGGTAGACTTGTTGCGCCGGAAACTTGTGGAGTGCTGGAGATTGTTTGTTCGACTCCC	50:G>T	50	0.654255	0.585366	0.536585	0.463415	0.414634	0.121951	0.485425	0.497323	0.491374	93.5904	90.5333	1
33431861|F|0-28:C>T-28:C>T	TGCAGGCTCTGAGGTTCAGAGAACTCGACAGCTTTGTCATTTACAGATCGGAAGAGCGGTTCAGCAGGA	TGCAGGCTCTGAGGTTCAGAGAACTCGACAGCTTTGTCATTTAC	28:C>T	28	0.218085	0.634146	0.536585	0.463415	0.365854	0.170732	0.46401	0.497323	0.480666	61.0333	49	1
33450452|F|0-6:A>T-6:A>T	TGCAGTACTTACCCACTTCTTCTCAACAAATAATTTTGTTACAGATCGGAAGAGCGGTTCAGCAGGAAT	TGCAGTACTTACCCACTTCTTCTCAACAAATAATTTTGTTAC	6:A>T	6	0.218085	0.463415	0.536585	0.463415	0.536585	0	0.497323	0.497323	0.497323	97.5238	93.5	1
33445811|F|0-32:T>A-32:T>A	TGCAGGTTTTTCATAATGTCACAGGAGATGTATTGTGCACTGGTTTTACAGATCGGAAGAGCGGTTCAG	TGCAGGTTTTTCATAATGTCACAGGAGATGTATTGTGCACTGGTTTTAC	32:T>A	32	0.941489	0.519774	0.536723	0.463277	0.480226	0.056497	0.499218	0.497303	0.49826	82.8191	81.6698	1
33453115|F|0-35:T>A-35:T>A	TGCAGCTGCAATTGCTGATGGGTGGAAATAAATGCTTGCATGACTTTTTACAGATCGGAAGAGCGGTTC	TGCAGCTGCAATTGCTGATGGGTGGAAATAAATGCTTGCATGACTTTTTAC	35:T>A	35	0.792553	0.563758	0.463087	0.536913	0.436242	0.026846	0.49187	0.497275	0.494572	127.68	116.197	0.97619
33408432|F|0-34:C>G-34:C>G	TGCAGGGTCCAGAAACAGACCAAAACGAGGTGGACAAGATAAGAAAGGCAGTGAAAAATGGATCCAGTT	TGCAGGGTCCAGAAACAGACCAAAACGAGGTGGACAAGATAAGAAAGGCAGTGAAAAATGGATCCAGTT	34:C>G	34	0.287234	0.592593	0.537037	0.462963	0.407407	0.12963	0.482853	0.497257	0.490055	8.25714	8.09677	1
33419088|F|0-12:C>T-12:C>T	TGCAGCTTCTTGCCTTTCAGGTTCTGATGTAGCCACAATGTCAACTAGCAAATCAGAAGAGAAGCAAGG	TGCAGCTTCTTGCCTTTCAGGTTCTGATGTAGCCACAATGTCAACTAGCAAATCAGAAGAGAAGCAAGG	12:C>T	12	0.287234	0.462963	0.537037	0.462963	0.537037	0	0.497257	0.497257	0.497257	57.7778	21.129	1
33439815|F|0-19:A>T-19:A>T	TGCAGAAACAAGACAGATTACCCTTTTTTTAGTCACTCATTTGAGTTACAGATCGGAAGAGCGGTTCAG	TGCAGAAACAAGACAGATTACCCTTTTTTTAGTCACTCATTTGAGTTAC	19:A>T	19	0.287234	0.537037	0.462963	0.537037	0.462963	0	0.497257	0.497257	0.497257	65.8438	44.48	1
33453609|F|0-24:T>C-24:T>C	TGCAGACCAGCAATAACAGCATCATGTGCCAGCTCATATTTCTCTAACTGCGCAATATAAAGAGATCTC	TGCAGACCAGCAATAACAGCATCATGTGCCAGCTCATATTTCTCTAACTGCGCAATATAAAGAGATCTC	24:T>C	24	0.643617	0.495868	0.53719	0.46281	0.504132	0.033058	0.499966	0.497234	0.4986	34.5522	34.2105	1
33424707|F|0-47:C>A-47:C>A	TGCAGCAATAGCCACCATCGTCAACCGAGAGAAATCAAATCAGGACTCTAGAATCTAGATTCAATAAAT	TGCAGCAATAGCCACCATCGTCAACCGAGAGAAATCAAATCAGGACTCTAGAATCTAGATTCAATAAAT	47:C>A	47	0.712766	0.514925	0.537313	0.462687	0.485075	0.052239	0.499554	0.497215	0.498385	41.3012	38.3974	1
33457937|F|0-17:C>T-17:C>T	TGCAGGTTTATGTGAGTCGTGGGAGATACAAGAAAAGGAACCCTATGTGATTTACAGATCGGAAGAGCG	TGCAGGTTTATGTGAGTCGTGGGAGATACAAGAAAAGGAACCCTATGTGATTTAC	17:C>T	17	0.712766	0.492537	0.537313	0.462687	0.507463	0.029851	0.499889	0.497215	0.498552	82.9747	82.7692	1
33426858|F|0-38:G>C-38:G>C	TGCAGGTCACTCATCAGTTTATGTTTACTGCTCTTTTCGCTAAAAATATTCCGTTGGTTTGAAAGTAGA	TGCAGGTCACTCATCAGTTTATGTTTACTGCTCTTTTCGCTAAAAATATTCCGTTGGTTTGAAAGTAGA	38:G>C	38	0.712766	0.529851	0.537313	0.462687	0.470149	0.067164	0.498218	0.497215	0.497717	63.6429	62.4375	0.944444
33457577|F|0-11:C>T-11:C>T	TGCAGTGTGACCGAAGTACTTCTCTTATTCAGAATTTTGTTTATTTGGTGATTTACAGATCGGAAGAGC	TGCAGTGTGACCGAAGTACTTCTCTTATTCAGAATTTTGTTTATTTGGTGATTTAC	11:C>T	11	0.781915	0.578231	0.462585	0.537415	0.421769	0.040816	0.48776	0.4972	0.49248	85.6701	83.3158	1
33416032|F|0-10:C>T-10:C>T	TGCAGGATCACGTTTCAGCCATCCCGTATACCACATTCAACACACGAGTTTCCAACTATGAAACTCTCC	TGCAGGATCACGTTTCAGCCATCCCGTATACCACATTCAACACACGAGTTTCCAACTATGAAACTCTCC	10:C>T	10	0.632979	0.571429	0.462185	0.537815	0.428571	0.033613	0.489796	0.49714	0.493468	7.1125	6.31667	1
33434177|F|0-11:A>G-11:A>G	TGCAGCACAGAAGGCATGTGAACTAGCTTACACACACGGCTGGAAGGAAGTTATCATGGAGGGAGATTC	TGCAGCACAGAAGGCATGTGAACTAGCTTACACACACGGCTGGAAGGAAGTTATCATGGAGGGAGATTC	11:A>G	11	0.632979	0.571429	0.462185	0.537815	0.428571	0.033613	0.489796	0.49714	0.493468	13.425	13.0167	1
33417292|F|0-30:G>C-30:G>C	TGCAGTGATTCAAGAACAAGAACTGAAACAGTTTCCACATATCAATATCTGTTTCACCCTAAAAAAGAA	TGCAGTGATTCAAGAACAAGAACTGAAACAGTTTCCACATATCAATATCTGTTTCACCCTAAAAAAGAA	30:G>C	30	0.771277	0.586207	0.462069	0.537931	0.413793	0.048276	0.485137	0.497122	0.49113	71.5979	64.7867	1
33424242|F|0-17:C>T-17:C>T	TGCAGATGAAATCCACCCTTGATTTTGGGAATTTTAGTGGTCTCAAAGCAGCAGCATCTGTAAGCTGTG	TGCAGATGAAATCCACCCTTGATTTTGGGAATTTTAGTGGTCTCAAAGCAGCAGCATCTGTAAGCTGTG	17:C>T	17	0.771277	0.482759	0.537931	0.462069	0.517241	0.02069	0.499405	0.497122	0.498264	3.92208	3.1978	1
33442267|F|0-56:C>G-56:C>G	TGCAGCTACCAAGTCATATAAGAGTTTATGCACTCGAGGTGTTGCAATATATTTTACGTCGAAAAGGGA	TGCAGCTACCAAGTCATATAAGAGTTTATGCACTCGAGGTGTTGCAATATATTTTACGTCGAAAAGGGA	56:C>G	56	0.771277	0.524138	0.537931	0.462069	0.475862	0.062069	0.498835	0.497122	0.497979	13.8	13.2247	1
33421465|F|0-9:T>C-9:T>C	TGCAGGGAATATGAGTTTCACTCGAGATCAGTTTAGTTGGTTGTTACAGATCGGAAGAGCGGTTCAGCA	TGCAGGGAATATGAGTTTCACTCGAGATCAGTTTAGTTGGTTGTTAC	9:T>C	9	0.207447	0.74359	0.461538	0.538462	0.25641	0.205128	0.381328	0.497041	0.439185	35.8	32.3333	1
33421791|F|0-11:C>T-11:C>T	TGCAGTGATTGCTCGATTCCGCATCTTACAGATCGGAAGAGCGGTTCAGCAGGAATGCCGAGACCGATC	TGCAGTGATTGCTCGATTCCGCATCTTAC	11:C>T	11	0.691489	0.476923	0.538462	0.461538	0.523077	0.015385	0.498935	0.497041	0.497988	59.5417	55.075	1
33452532|F|0-11:C>G-11:C>G	TGCAGTTGTCTCCAACGGATTCTGAGAAATATTGTCTACTGGGTTCTGGAACGAAGTCCGGAAGTATTT	TGCAGTTGTCTCCAACGGATTCTGAGAAATATTGTCTACTGGGTTCTGGAACGAAGTCCGGAAGTATTT	11:C>G	11	0.691489	0.523077	0.538462	0.461538	0.476923	0.061538	0.498935	0.497041	0.497988	39.8625	38	0.972222
33412994|F|0-66:C>T-66:C>T	TGCAGAAAAAAAAGTTGTAGCACTACACATAGGAGGCTCCACTATAATAAAGATTGCAAGGGTGTTCGA	TGCAGAAAAAAAAGTTGTAGCACTACACATAGGAGGCTCCACTATAATAAAGATTGCAAGGGTGTTCGA	66:C>T	66	0.611702	0.469565	0.53913	0.46087	0.530435	0.008696	0.498147	0.496938	0.497543	2.81667	2.80282	1
33430963|F|0-21:G>A-21:G>A	TGCAGGAATGGAAAAGAGACAGTAATTACAGATCGGAAGAGCGGTTCAGCAGGAATGCCGAGACCGATC	TGCAGGAATGGAAAAGAGACAGTAATTAC	21:G>A	21	0.542553	0.588235	0.460784	0.539216	0.411765	0.04902	0.484429	0.496924	0.490677	41.1212	25.8393	1
33415551|F|0-10:T>C-10:T>C	TGCAGCTGCATGCTGAGGACTAAGAATCCAAGAGATCCGATCTATCTTTATCAAAGCATCATCATGCCA	TGCAGCTGCATGCTGAGGACTAAGAATCCAAGAGATCCGATCTATCTTTATCAAAGCATCATCATGCCA	10:T>C	10	0.946809	0.58427	0.460674	0.539326	0.41573	0.044944	0.485797	0.496907	0.491352	23.6639	11.3444	1
33451057|F|0-11:G>A-11:G>A	TGCAGATGAACGTGCTTGAGCGATTGGTAAATTCCACATAGGTCAATTGCTGAGAATATAGGGTATACC	TGCAGATGAACGTGCTTGAGCGATTGGTAAATTCCACATAGGTCAATTGCTGAGAATATAGGGTATACC	11:G>A	11	0.946809	0.561798	0.460674	0.539326	0.438202	0.022472	0.492362	0.496907	0.494635	11.9364	11.2947	1
33434782|F|0-48:C>T-48:C>T	TGCAGCCTCCCGGCAGCTTGGACGGACTTGAAATGTTTGGTTTTTCCTCCCCAGCTATAGTTCAGGTAT	TGCAGCCTCCCGGCAGCTTGGACGGACTTGAAATGTTTGGTTTTTCCTCCCCAGCTATAGTTCAGGTAT	48:C>T	48	0.739362	0.611511	0.460432	0.539568	0.388489	0.071942	0.475131	0.496869	0.486	27.3838	19.5942	1
33423321|F|0-32:A>G-32:A>G	TGCAGAAGGATGGAATTGTAACTCCCAAGTCCAGAAGGACACAAAAAATCTTTTTCATCATTGCAGGTG	TGCAGAAGGATGGAATTGTAACTCCCAAGTCCAGAAGGACACAAAAAATCTTTTTCATCATTGCAGGTG	32:A>G	32	0.670213	0.611111	0.460317	0.539683	0.388889	0.071429	0.475309	0.496851	0.48608	16.8913	14.8226	1
33438222|F|0-11:G>A-11:G>A	TGCAGCTCTTCGATTTCTAACTCTGTACTGATATCAGATGCACGAGCAATCAGAATATCAAACTTTCTT	TGCAGCTCTTCGATTTCTAACTCTGTACTGATATCAGATGCACGAGCAATCAGAATATCAAACTTTCTT	11:G>A	11	0.335106	0.460317	0.539683	0.460317	0.539683	0	0.496851	0.496851	0.496851	27.1333	26.4865	1
33443822|F|0-33:C>T-33:C>T	TGCAGTCAGCACTTGATAAGCAGGTCATGTTTACCCAAAATTTTGCAGTTGAGCTGCGTATCAGTTGAT	TGCAGTCAGCACTTGATAAGCAGGTCATGTTTACCCAAAATTTTGCAGTTGAGCTGCGTATCAGTTGAT	33:C>T	33	0.335106	0.460317	0.539683	0.460317	0.539683	0	0.496851	0.496851	0.496851	38.7742	37.1081	1
33448302|F|0-44:G>A-44:G>A	TGCAGGATAGTAGCAATGCATAAAAGATGAATACCATTGACCAAGTTGTAAAATAAAAAAAGCAATATT	TGCAGGATAGTAGCAATGCATAAAAGATGAATACCATTGACCAAGTTGTAAAATAAAAAAAGCAATATT	44:G>A	44	0.670213	0.571429	0.460317	0.539683	0.428571	0.031746	0.489796	0.496851	0.493323	15.5556	12.2206	1
33409318|F|0-46:C>T-46:C>T	TGCAGCATGTAATCTCATATCGACGTATTTACAATACTGGAAACTTCGCTGTGAGCATAAGCTTCACTT	TGCAGCATGTAATCTCATATCGACGTATTTACAATACTGGAAACTTCGCTGTGAGCATAAGCTTCACTT	46:C>T	46	0.601064	0.548673	0.460177	0.539823	0.451327	0.00885	0.495262	0.496828	0.496045	3.14865	2.5	1
33403441|F|0-32:A>G-32:A>G	TGCAGACTCTTTCTGCAATGGTGATTTTGCGCAATTTAGTTATTCCTTTGTGCTAGAACTTTTGCATCT	TGCAGACTCTTTCTGCAATGGTGATTTTGCGCAATTTAGTTATTCCTTTGTGCTAGAACTTTTGCATCT	32:A>G	32	0.797872	0.493333	0.54	0.46	0.506667	0.033333	0.499911	0.4968	0.498356	15.0455	14.5455	1
33412640|F|0-5:G>A-5:G>A	TGCAGGAAAATGACATTTTCAGTTACAGATCGGAAGAGCGGTTCAGCAGGAATGCCGAGACCGATCTCG	TGCAGGAAAATGACATTTTCAGTTAC	5:G>A	5	0.531915	0.46	0.54	0.46	0.54	0	0.4968	0.4968	0.4968	7.33333	4.44828	1
33417531|F|0-36:T>C-36:T>C	TGCAGTTCAAAAAGCTCTGGATTCACTTGCTGATAGTGGAAAGATTTCATTCAAAGAGTATGGAAAACA	TGCAGTTCAAAAAGCTCTGGATTCACTTGCTGATAGTGGAAAGATTTCATTCAAAGAGTATGGAAAACA	36:T>C	36	0.797872	0.506667	0.54	0.46	0.493333	0.046667	0.499911	0.4968	0.498356	26.7558	25.837	1
33431905|F|0-31:T>C-31:T>C	TGCAGGTTGTAGCAAATACCAGAAACTTTCATACAAATATTACAGATCGGAAGAGCGGTTCAGCAGGAA	TGCAGGTTGTAGCAAATACCAGAAACTTTCATACAAATATTAC	31:T>C	31	0.265957	0.46	0.54	0.46	0.54	0	0.4968	0.4968	0.4968	87.6	77.0357	1
33406051|F|0-40:A>G-40:A>G	TGCAGTGAGCCTCAGGAAAGATCATGGTTACGTTGATTTTATTTATGACCAAAGATGCAGCACATTCCA	TGCAGTGAGCCTCAGGAAAGATCATGGTTACGTTGATTTTATTTATGACCAAAGATGCAGCACATTCCA	40:A>G	40	0.994681	0.550802	0.459893	0.540107	0.449198	0.010695	0.494838	0.496783	0.495811	7.41525	6.06383	1
33426888|F|0-23:T>C-23:T>C	TGCAGGTCTATTTCATTCTATTTTAGTGTTTTTTGTCGATCATAAGAGGTAGAACCCTTACAATGTTTG	TGCAGGTCTATTTCATTCTATTTTAGTGTTTTTTGTCGATCATAAGAGGTAGAACCCTTACAATGTTTG	23:T>C	23	0.718085	0.592593	0.459259	0.540741	0.407407	0.051852	0.482853	0.49668	0.489767	18.3548	17.4853	1
33438231|F|0-49:T>C-49:T>C	TGCAGCTGCCTGTTTCGTTTCTTCCGCTAGTTGCAAAGAAGCCTCCAAGTTTTCCAATTTACCCCTAAG	TGCAGCTGCCTGTTTCGTTTCTTCCGCTAGTTGCAAAGAAGCCTCCAAGTTTTCCAATTTACCCCTAAG	49:T>C	49	0.324468	0.540984	0.459016	0.540984	0.459016	0	0.496641	0.496641	0.496641	16.6111	9.65517	1
33453031|F|0-20:G>A-20:G>A	TGCAGCAACCCAAGAACATCGTTAGTATGTTACTCTCTGTAGCAGCTTACAGATCGGAAGAGCGGTTCA	TGCAGCAACCCAAGAACATCGTTAGTATGTTACTCTCTGTAGCAGCTTAC	20:G>A	20	0.707447	0.661654	0.458647	0.541353	0.338346	0.120301	0.447736	0.49658	0.472158	40.6634	33.5362	0.972222
33442412|F|0-37:T>A-37:T>A	TGCAGCTGAGGTATGAATAGTGGCTGCATGTCTTATTTGGTTGTATGTTTTGTTATTGTCTTATTCTAA	TGCAGCTGAGGTATGAATAGTGGCTGCATGTCTTATTTGGTTGTATGTTTTGTTATTGTCTTATTCTAA	37:T>A	37	0.707447	0.609023	0.458647	0.541353	0.390977	0.067669	0.476228	0.49658	0.486404	3.74468	3.43939	0.970588
33449689|F|0-7:T>A-7:T>A	TGCAGTGTTACTTGTTCCATGTCGGTGTGAAGGGACAGCATCAGTGTTTTTAGGCTGCTTCTGCTCCCG	TGCAGTGTTACTTGTTCCATGTCGGTGTGAAGGGACAGCATCAGTGTTTTTAGGCTGCTTCTGCTCCCG	7:T>A	7	0.382979	0.458333	0.541667	0.458333	0.541667	0	0.496528	0.496528	0.496528	9.19444	8.85417	1
33450182|F|0-8:G>A-8:G>A	TGCAGGATGTTACTCTTATTTTTTTTGTATAAAGAATATTACAGATCGGAAGAGCGGTTCAGCAGGAAT	TGCAGGATGTTACTCTTATTTTTTTTGTATAAAGAATATTAC	8:G>A	8	0.638298	0.541667	0.541667	0.458333	0.458333	0.083333	0.496528	0.496528	0.496528	49	44.7308	1
33427951|F|0-30:T>A-30:T>A	TGCAGTGTATGTGGATGATATCATCCTTACTGGCAACGACACTAGTGAAATTCAGTCACTAAAATCACA	TGCAGTGTATGTGGATGATATCATCCTTACTGGCAACGACACTAGTGAAATTCAGTCACTAAAATCACA	30:T>A	30	0.696809	0.59542	0.458015	0.541985	0.40458	0.053435	0.48179	0.496475	0.489132	44.2857	40.8806	1
33438893|F|0-19:C>T-19:C>T	TGCAGACCATGGTATTGGACAATCTCACTGATGGGACTGGAACAAAGATTATGGTCATTACAGATCGGA	TGCAGACCATGGTATTGGACAATCTCACTGATGGGACTGGAACAAAGATTATGGTCATTAC	19:C>T	19	0.31383	0.59322	0.542373	0.457627	0.40678	0.135593	0.48262	0.496409	0.489515	60.4324	60.0286	1
33444176|F|0-38:T>C-38:T>C	TGCAGTGGGCTAAAATGGCGTCGAATTAGCGGGAAGATTGCCAATTTGTTGAAATTCTGACACCAACAG	TGCAGTGGGCTAAAATGGCGTCGAATTAGCGGGAAGATTGCCAATTTGTTGAAATTCTGACACCAACAG	38:T>C	38	0.31383	0.457627	0.542373	0.457627	0.542373	0	0.496409	0.496409	0.496409	17.4	16.0588	1
33438997|F|0-17:T>A-17:T>A	TGCAGATACTAATGGTATTAGGTAGGGGTATTTACAGATCGGAAGAGCGGTTCAGCAGGAATGCCGAGA	TGCAGATACTAATGGTATTAGGTAGGGGTATTTAC	17:T>A	17	0.68617	0.573643	0.457364	0.542636	0.426357	0.031008	0.489153	0.496364	0.492759	66.8889	45.8028	1
33445840|F|0-21:C>T-21:C>T	TGCAGTAGAGATTTTATATATCTATCTTGAGGTTAGGGGATAAGAAATTACAGATCGGAAGAGCGGTTC	TGCAGTAGAGATTTTATATATCTATCTTGAGGTTAGGGGATAAGAAATTAC	21:C>T	21	0.68617	0.534884	0.542636	0.457364	0.465116	0.077519	0.497566	0.496364	0.496965	74.1429	59.7195	1
33403549|F|0-6:G>A-6:G>A	TGCAGAGCTATTTTTTTCCAACACAATGTGAGTACATCCCAATTGAAGAGCTACGTAATCCCATATCAT	TGCAGAGCTATTTTTTTCCAACACAATGTGAGTACATCCCAATTGAAGAGCTACGTAATCCCATATCAT	6:G>A	6	0.675532	0.574803	0.456693	0.543307	0.425197	0.031496	0.488809	0.496249	0.492529	42.6125	28.4429	1
33455043|F|0-25:C>A-25:C>A	TGCAGCACAAAATCAAGTAAAATGTCGTAGTGTCACCTTTCTGTTGTTACAGATCGGAAGAGCGGTTCA	TGCAGCACAAAATCAAGTAAAATGTCGTAGTGTCACCTTTCTGTTGTTAC	25:C>A	25	0.675532	0.480315	0.543307	0.456693	0.519685	0.023622	0.499225	0.496249	0.497737	42.7917	40.9481	1
33456183|F|0-17:T>A-17:T>A	TGCAGATGGTCAGGTTTTGTTGATGAAGATTGTCTGTCGTTTTCATAGCATGATCCTCTTGCTTGTTAT	TGCAGATGGTCAGGTTTTGTTGATGAAGATTGTCTGTCGTTTTCATAGCATGATCCTCTTGCTTGTTAT	17:T>A	17	0.675532	0.598425	0.456693	0.543307	0.401575	0.055118	0.480625	0.496249	0.488437	62.4286	61.2899	1
33428229|F|0-66:T>A-66:T>A	TGCAGTTGCACAAACTGTTTCCTAGTGATTTTTTGTTTTGGGTCTCAGCAGGCGTATTTAGTTTTGTAC	TGCAGTTGCACAAACTGTTTCCTAGTGATTTTTTGTTTTGGGTCTCAGCAGGCGTATTTAGTTTTGTAC	66:T>A	66	0.675532	0.559055	0.543307	0.456693	0.440945	0.102362	0.493025	0.496249	0.494637	30.0964	29.6493	0.970588
33429027|F|0-9:A>T-9:A>T	TGCAGCAGCAGCTGCTATCAGGGTTGGTAAACGACCTGAAAACGCAGGGAAACTTATAGCTGTAAGCCC	TGCAGCAGCAGCTGCTATCAGGGTTGGTAAACGACCTGAAAACGCAGGGAAACTTATAGCTGTAAGCCC	9:A>T	9	0.244681	0.543478	0.456522	0.543478	0.456522	0	0.496219	0.496219	0.496219	29.2963	20.1304	1
33445426|F|0-25:C>T-25:C>T	TGCAGATACCCAAACAAAATTTGTTCATAAAATTCATGGGTTTGTTACATTTACAGATCGGAAGAGCGG	TGCAGATACCCAAACAAAATTTGTTCATAAAATTCATGGGTTTGTTACATTTAC	25:C>T	25	0.734043	0.507246	0.543478	0.456522	0.492754	0.050725	0.499895	0.496219	0.498057	48.375	41.6706	1
33418072|F|0-50:G>T-50:G>T	TGCAGAAGAAGTAATATTTGACATAAAATAACTTACAATAGCAAGATTTAGTTGATCCTTTTCCCCAAC	TGCAGAAGAAGTAATATTTGACATAAAATAACTTACAATAGCAAGATTTAGTTGATCCTTTTCCCCAAC	50:G>T	50	0.303191	0.45614	0.54386	0.45614	0.54386	0	0.496153	0.496153	0.496153	6.37931	5.33333	1
33442531|F|0-33:A>T-33:A>T	TGCAGCTTCACAGTTTGGTGGGTGCAATCCTGGAATTACTGCTGTTAGTGTGAGGAATAACAATCCCTG	TGCAGCTTCACAGTTTGGTGGGTGCAATCCTGGAATTACTGCTGTTAGTGTGAGGAATAACAATCCCTG	33:A>T	33	0.303191	0.54386	0.45614	0.54386	0.45614	0	0.496153	0.496153	0.496153	69.0909	65.1034	1
33444944|F|0-11:C>T-11:C>T	TGCAGGGGATACGCTATTGCTGGACCCACTTACAACTTTGGTGGCTTTGGCTTTGTAAGTACCTTTTGT	TGCAGGGGATACGCTATTGCTGGACCCACTTACAACTTTGGTGGCTTTGGCTTTGTAAGTACCTTTTGT	11:C>T	11	0.303191	0.45614	0.54386	0.45614	0.54386	0	0.496153	0.496153	0.496153	26.3103	21.9091	1
33456454|F|0-24:C>T-24:C>T	TGCAGAGGTTGTGGCATTCAGATACTGGGTAAGTTTCTAATCTTATTTCTTTACAGATCGGAAGAGCGG	TGCAGAGGTTGTGGCATTCAGATACTGGGTAAGTTTCTAATCTTATTTCTTTAC	24:C>T	24	0.303191	0.54386	0.45614	0.54386	0.45614	0	0.496153	0.496153	0.496153	92.2121	82.5172	1
33421043|F|0-13:T>G-13:T>G	TGCAGCATCAAAGTTCTTATCTATAATAATAGTTACTAATAGTTGAACAACTTTACAGATCGGAAGAGC	TGCAGCATCAAAGTTCTTATCTATAATAATAGTTACTAATAGTTGAACAACTTTAC	13:T>G	13	0.664894	0.6	0.456	0.544	0.4	0.056	0.48	0.496128	0.488064	40.6405	24.0159	1
33425361|F|0-21:T>C-21:T>C	TGCAGCCTGAGGTAAGATGAATAAACCTCTTTTTGCAATCTTTTGACTTCTAACCTTACAAATTTTCTG	TGCAGCCTGAGGTAAGATGAATAAACCTCTTTTTGCAATCTTTTGACTTCTAACCTTACAAATTTTCTG	21:T>C	21	0.664894	0.488	0.544	0.456	0.512	0.032	0.499712	0.496128	0.49792	2.52174	2.5	0.966667
33435853|F|0-36:G>A-36:G>A	TGCAGGCAGAATGCAAAAAATATGTGTACTCTCCTTGTCAAGCTAACGGCTGGAATGAGATTCTTTTAC	TGCAGGCAGAATGCAAAAAATATGTGTACTCTCCTTGTCAAGCTAACGGCTGGAATGAGATTCTTTTAC	36:G>A	36	0.712766	0.619403	0.455224	0.544776	0.380597	0.074627	0.471486	0.49599	0.483738	50.0947	49.9143	1
33414448|F|0-56:T>C-56:T>C	TGCAGCAAAACTACACTGACAATATTCTTGTTGAATTGGAGGCTGAATTATTTGTATGCCTCTCGATGT	TGCAGCAAAACTACACTGACAATATTCTTGTTGAATTGGAGGCTGAATTATTTGTATGCCTCTCGATGT	56:T>C	56	0.643617	0.983471	0.454545	0.545455	0.016529	0.438017	0.032511	0.495868	0.26419	30.8603	17.7846	1
33419284|F|0-48:A>C-48:A>C	TGCAGGCCAGCCAGTAGGAGGAGACTCTCGGCACTTATCTACAGCCTAAACAGCAGAAATAAAAAGAAA	TGCAGGCCAGCCAGTAGGAGGAGACTCTCGGCACTTATCTACAGCCTAAACAGCAGAAATAAAAAGAAA	48:A>C	48	0.234043	0.704545	0.454545	0.545455	0.295455	0.159091	0.416322	0.495868	0.456095	23.3529	22.8571	1
33429943|F|0-45:T>C-45:T>C	TGCAGAAAAATAGATACAAAAGAAGAAGAGAGAATAGAGGTTGAATGCTTGTCTATATTGTAAAGCAGT	TGCAGAAAAATAGATACAAAAGAAGAAGAGAGAATAGAGGTTGAATGCTTGTCTATATTGTAAAGCAGT	45:T>C	45	0.292553	0.563636	0.454545	0.545455	0.436364	0.018182	0.491901	0.495868	0.493884	31.1579	29.3103	1
33432162|F|0-37:T>C-37:T>C	TGCAGCAGATCAGGGGATTGTGGCCCTTGCATTCGGTTAGTCTCAGCTCTGTATTCGACTCGGTAAAGT	TGCAGCAGATCAGGGGATTGTGGCCCTTGCATTCGGTTAGTCTCAGCTCTGTATTCGACTCGGTAAAGT	37:T>C	37	0.702128	0.5	0.545455	0.454545	0.5	0.045455	0.5	0.495868	0.497934	49.7051	42.9383	1
33438122|F|0-12:G>A-12:G>A	TGCAGCAGCTGTGTAGAAACTTCAAACTATGTGATTATGCAAGTGACAAAATTTGGGCATTCAGGCTTT	TGCAGCAGCTGTGTAGAAACTTCAAACTATGTGATTATGCAAGTGACAAAATTTGGGCATTCAGGCTTT	12:G>A	12	0.292553	0.454545	0.545455	0.454545	0.545455	0	0.495868	0.495868	0.495868	54.2222	14.6562	1
33439977|F|0-19:T>C-19:T>C	TGCAGTAGGAAGAAGACGGTGCGCCAGAGATTCATAAATCTCATCCATAGACCTTACAGATCGGAAGAG	TGCAGTAGGAAGAAGACGGTGCGCCAGAGATTCATAAATCTCATCCATAGACCTTAC	19:T>C	19	0.234043	0.454545	0.545455	0.454545	0.545455	0	0.495868	0.495868	0.495868	43.1304	36.1482	1
33444523|F|0-46:G>A-46:G>A	TGCAGTTTCAGGCAGATAAACATCCTTCAGCATTTGAAGTCTAAGCGCAACCCCCGAGAGCTAGGTCAA	TGCAGTTTCAGGCAGATAAACATCCTTCAGCATTTGAAGTCTAAGCGCAACCCCCGAGAGCTAGGTCAA	46:G>A	46	0.819149	0.564935	0.454545	0.545455	0.435065	0.019481	0.491567	0.495868	0.493717	11.8469	5.16049	1
33449528|F|0-28:C>T-28:C>T	TGCAGCAAGCACTGTAATCTTTGCTGAGCTGTCATGGACCCCCGGTGACATGATACAAGCCGAAGATCG	TGCAGCAAGCACTGTAATCTTTGCTGAGCTGTCATGGACCCCCGGTGACATGATACAAGCCGAAGATCG	28:C>T	28	0.234043	0.545455	0.454545	0.545455	0.454545	0	0.495868	0.495868	0.495868	48.8	47.8182	1
33452600|F|0-68:T>C-68:T>C	TGCAGAAGGAGAATAACTTTGTGATTCTTGATGTACGGCCAGAAGCAGAATTCAAAGGGGTGAGACTGT	TGCAGAAGGAGAATAACTTTGTGATTCTTGATGTACGGCCAGAAGCAGAATTCAAAGGGGTGAGACTGT	68:T>C	68	0.292553	0.509091	0.545455	0.454545	0.490909	0.054545	0.499835	0.495868	0.497851	50.6333	13.7879	1
33457956|F|0-9:G>A-9:G>A	TGCAGGACAGCTTATCCAACTAAACCCAACTATATTTACAGATCGGAAGAGCGGTTCAGCAGGAATGCC	TGCAGGACAGCTTATCCAACTAAACCCAACTATATTTAC	9:G>A	9	0.234043	0.659091	0.454545	0.545455	0.340909	0.113636	0.44938	0.495868	0.472624	48.0323	35.8571	1
33442984|F|0-36:G>A-36:G>A	TGCAGGCATGGGTAGCAAGGAAGCTGAAGTTGCTGTGGAAATTGAAAATGTTGAGCGGCCAGTGGACCT	TGCAGGCATGGGTAGCAAGGAAGCTGAAGTTGCTGTGGAAATTGAAAATGTTGAGCGGCCAGTGGACCT	36:G>A	36	0.867021	0.595092	0.453988	0.546012	0.404908	0.04908	0.481915	0.495766	0.48884	6.88182	5	0.952381
33430338|F|0-19:G>A-19:G>A	TGCAGACTTGATTTAGGTCGTCTTTCTTGTTTATTTTACAGATCGGAAGAGCGGTTCAGCAGGAATGCC	TGCAGACTTGATTTAGGTCGTCTTTCTTGTTTATTTTAC	19:G>A	19	0.808511	0.493421	0.546053	0.453947	0.506579	0.039474	0.499913	0.495758	0.497836	116.942	110.989	0.973684
33441554|F|0-40:G>A-40:G>A	TGCAGCAAGTATCGGTGCTGCTATTGTTCAGGCTGAGAACGGTCTTGAAGATGACGTATGTTGATCTAT	TGCAGCAAGTATCGGTGCTGCTATTGTTCAGGCTGAGAACGGTCTTGAAGATGACGTATGTTGATCTAT	40:G>A	40	0.75	0.475177	0.546099	0.453901	0.524823	0.021277	0.498768	0.49575	0.497259	40.6076	35.7882	1
33406261|F|0-59:G>T-59:G>T	TGCAGTTATTAGAAAGATGTTGTGCTATTTTGTTTTTTATTGCGTGGAATTGGCCATAAGGGAAAGGAC	TGCAGTTATTAGAAAGATGTTGTGCTATTTTGTTTTTTATTGCGTGGAATTGGCCATAAGGGAAAGGAC	59:G>T	59	0.632979	0.588235	0.453782	0.546218	0.411765	0.042017	0.484429	0.495728	0.490078	9.25641	8.79032	1
33448279|F|0-53:T>C-53:T>C	TGCAGGAGTCGACTTAGGACCTTGAGAAATGGTAGCTCTATCGCGCATAGCCTTTTCGTATTGCTTGTA	TGCAGGAGTCGACTTAGGACCTTGAGAAATGGTAGCTCTATCGCGCATAGCCTTTTCGTATTGCTTGTA	53:T>C	53	0.398936	0.546667	0.453333	0.546667	0.453333	0	0.495644	0.495644	0.495644	17.1225	14.3514	1
33427232|F|0-33:G>A-33:G>A	TGCAGTACACTCCGAAATGCCCAACCAAAACACGAAACAAGTTCTCAACTAAAGGTCCATGAACTTAGT	TGCAGTACACTCCGAAATGCCCAACCAAAACACGAAACAAGTTCTCAACTAAAGGTCCATGAACTTAGT	33:G>A	33	0.680851	0.53125	0.546875	0.453125	0.46875	0.078125	0.498047	0.495605	0.496826	28.1375	27.4286	1
33443913|F|0-29:C>G-29:C>G	TGCAGTCGGACTTGGTGGTGATCGCTTGTCGTGTCAGCATGCCAACAGAGAATGTGGCTCAGAGGTACA	TGCAGTCGGACTTGGTGGTGATCGCTTGTCGTGTCAGCATGCCAACAGAGAATGTGGCTCAGAGGTACA	29:C>G	29	0.680851	0.515625	0.546875	0.453125	0.484375	0.0625	0.499512	0.495605	0.497559	51.7368	47.4937	1
33456905|F|0-13:C>G-13:C>G	TGCAGTCCTGGCCCTTGTATGGTCATTACGAAGCTAATTGTGGGATTTGTCTTTCCTGTAGATTGGGAA	TGCAGTCCTGGCCCTTGTATGGTCATTACGAAGCTAATTGTGGGATTTGTCTTTCCTGTAGATTGGGAA	13:C>G	13	0.680851	0.5	0.546875	0.453125	0.5	0.046875	0.5	0.495605	0.497803	97.6056	97.3976	1
33458638|F|0-37:T>C-37:T>C	TGCAGGACTATTAGCAGGAGTATTGGTTGTCAAATTTTTAGGTTGGGCAACAATGGTGGATTTACAGAT	TGCAGGACTATTAGCAGGAGTATTGGTTGTCAAATTTTTAGGTTGGGCAACAATGGTGGATTTAC	37:T>C	37	0.281915	0.45283	0.54717	0.45283	0.54717	0	0.49555	0.49555	0.49555	47.4615	36.9677	1
33427024|F|0-68:A>G-68:A>G	TGCAGGTTCATCCAAAGAACCATTTGTAGAAAGAGTTTCAATGAAATGAAAATTTGTGCAAGAATGACA	TGCAGGTTCATCCAAAGAACCATTTGTAGAAAGAGTTTCAATGAAATGAAAATTTGTGCAAGAATGACA	68:A>G	68	0.670213	0.484127	0.547619	0.452381	0.515873	0.031746	0.499496	0.495465	0.49748	7.29167	7.14474	1
100198361|F|0-38:A>G-38:A>G	TGCAGCTGGACCAACAGGGCCCAGCAGCCCAACATCGCAAGGGACTTTACAGATCGGAAGAGCGGTTCA	TGCAGCTGGACCAACAGGGCCCAGCAGCCCAACATCGCAAGGGACTTTAC	38:A>G	38	0.670213	0.531746	0.547619	0.452381	0.468254	0.079365	0.497984	0.495465	0.496725	196.31	74.1707	1
33458106|F|0-19:G>A-19:G>A	TGCAGGCGGCATTGTGGATGCACGTGGTTATGTCGCTGCTTTGGCTCTTGGAGCCCGAGGCGTTGCCCT	TGCAGGCGGCATTGTGGATGCACGTGGTTATGTCGCTGCTTTGGCTCTTGGAGCCCGAGGCGTTGCCCT	19:G>A	19	0.776596	0.589041	0.452055	0.547945	0.410959	0.041096	0.484143	0.495403	0.489773	36.5644	30.2639	1
33425230|F|0-47:C>T-47:C>T	TGCAGCCATGTTCATCGGCATCATCAACATCATTTGTTCATTCATGACGAGTATAAAAACAATTTGAGC	TGCAGCCATGTTCATCGGCATCATCAACATCATTTGTTCATTCATGACGAGTATAAAAACAATTTGAGC	47:C>T	47	0.659574	0.483871	0.548387	0.451613	0.516129	0.032258	0.49948	0.495317	0.497399	82.8286	79.5333	1
33449473|F|0-47:G>T-47:G>T	TGCAGAATTTTCTTCACTTTCTTCTTGCAACCTTCACAATGTATTGGGACTCTCAAGGTCCAAGTCTAT	TGCAGAATTTTCTTCACTTTCTTCTTGCAACCTTCACAATGTATTGGGACTCTCAAGGTCCAAGTCTAT	47:G>T	47	0.329787	0.467742	0.548387	0.451613	0.532258	0.016129	0.497919	0.495317	0.496618	87.9062	63.1944	1
33438857|F|0-6:T>A-6:T>A	TGCAGATTACCAACGAGTAAACTGGAGAAGGAATTACAGATCGGAAGAGCGGTTCAGCAGGAATGCCGA	TGCAGATTACCAACGAGTAAACTGGAGAAGGAATTAC	6:T>A	6	0.659574	0.596774	0.451613	0.548387	0.403226	0.048387	0.48127	0.495317	0.488293	91.9286	76.4688	0.96875
33453929|F|0-59:A>C-59:A>C	TGCAGCAGCTCGTGCACCAGCTATAGCATTGCTAAGACTAGATGGCATCCCCTTTTCAGAAGCCTTGGA	TGCAGCAGCTCGTGCACCAGCTATAGCATTGCTAAGACTAGATGGCATCCCCTTTTCAGAAGCCTTGGA	59:A>C	59	0.765957	0.618056	0.451389	0.548611	0.381944	0.069444	0.472126	0.495274	0.4837	49.0673	38.3889	1
33445863|F|0-10:G>A-10:G>A	TGCAGTATGCGTCATCATGATGCTAATCCTAGTCATTTATCTTTACAGATCGGAAGAGCGGTTCAGCAG	TGCAGTATGCGTCATCATGATGCTAATCCTAGTCATTTATCTTTAC	10:G>A	10	0.765957	0.576389	0.548611	0.451389	0.423611	0.125	0.488329	0.495274	0.491802	44.4271	37.2247	0.972222
33455690|F|0-30:G>A-30:G>A	TGCAGCTGAGTCTATCTGAAATCGCACATCGTCTACTATTCGCCCAATGCAATGGCTATCAGAAGTTAC	TGCAGCTGAGTCTATCTGAAATCGCACATCGTCTACTATTCGCCCAATGCAATGGCTATCAGAAGTTAC	30:G>A	30	0.81383	0.509804	0.54902	0.45098	0.490196	0.058824	0.499808	0.495194	0.497501	70.6522	63.956	0.973684
33445498|F|0-5:T>C-5:T>C	TGCAGTAACAATTGGATCACCCAAACAGATTTTACAGATCGGAAGAGCGGTTCAGCAGGAATGCCGAGA	TGCAGTAACAATTGGATCACCCAAACAGATTTTAC	5:T>C	5	0.81383	0.673203	0.45098	0.54902	0.326797	0.124183	0.440002	0.495194	0.467598	112.347	104.179	0.972222
33404281|F|0-19:T>C-19:T>C	TGCAGCAGTGGAGCCTGACTAAGCCAATCACCCCAAGGAGCTCCCTTATAACTACCACACCCAAGCACT	TGCAGCAGTGGAGCCTGACTAAGCCAATCACCCCAAGGAGCTCCCTTATAACTACCACACCCAAGCACT	19:T>C	19	0.648936	0.47541	0.54918	0.45082	0.52459	0.02459	0.498791	0.495163	0.496977	6.83582	3.87179	1
33409799|F|0-35:A>G-35:A>G	TGCAGAAGAAAATGAAATTGATCAAGTACTAATGAAGGTTACAGATCGGAAGAGCGGTTCAGCAGGAAT	TGCAGAAGAAAATGAAATTGATCAAGTACTAATGAAGGTTAC	35:A>G	35	0.648936	0.57377	0.54918	0.45082	0.42623	0.122951	0.489116	0.495163	0.492139	77.0617	54.1558	1
33413787|F|0-11:G>A-11:G>A	TGCAGAGATAAGAAAAAGTATCCAACTTCATGTCTACATCACTACAATACTGGAATTGTAGCAAAATCG	TGCAGAGATAAGAAAAAGTATCCAACTTCATGTCTACATCACTACAATACTGGAATTGTAGCAAAATCG	11:G>A	11	0.648936	0.565574	0.45082	0.54918	0.434426	0.016393	0.4914	0.495163	0.493281	86.2133	81.3284	1
33421812|F|0-9:A>G-9:A>G	TGCAGTGGCATATTCAAATAAAAAAATGAGCCATATCAATTTACAGATCGGAAGAGCGGTTCAGCAGGA	TGCAGTGGCATATTCAAATAAAAAAATGAGCCATATCAATTTAC	9:A>G	9	0.648936	0.606557	0.45082	0.54918	0.393443	0.057377	0.477291	0.495163	0.486227	75.3488	74.9524	1
33454509|F|0-8:C>T-8:C>T	TGCAGTATCTTGATTTGAATCATGGCCATGATAAACATCTCAACTGGTCTAACAGAGTTTCGATTATCA	TGCAGTATCTTGATTTGAATCATGGCCATGATAAACATCTCAACTGGTCTAACAGAGTTTCGATTATCA	8:C>T	8	0.37766	0.450704	0.549296	0.450704	0.549296	0	0.49514	0.49514	0.49514	15.4706	14.2667	1
33453127|F|0-33:T>C-33:T>C	TGCAGCTTGCACTATTTATAAATACTCTGACGATCCGTTTGGTTGGTGGTATTACAGATCGGAAGAGCG	TGCAGCTTGCACTATTTATAAATACTCTGACGATCCGTTTGGTTGGTGGTATTAC	33:T>C	33	0.590426	0.594595	0.45045	0.54955	0.405405	0.045045	0.482104	0.49509	0.488597	39.6974	30.7547	1
33409314|F|0-33:A>C-33:A>C	TGCAGATTGCTGTGTGGAGACTCTTCTGCTAGCATAGATTATTTACTAAAGCAAGTTTATCCTAAAATA	TGCAGATTGCTGTGTGGAGACTCTTCTGCTAGCATAGATTATTTACTAAAGCAAGTTTATCCTAAAATA	33:A>C	33	0.319149	0.65	0.45	0.55	0.35	0.1	0.455	0.495	0.475	8.75556	8.48387	1
33409466|F|0-40:T>C-40:T>C	TGCAGGATGATTGTTTGGTTTGGTTTGGTTTGATGACCAATAAAATACTGAAGTTTTTTATGTTGGGTT	TGCAGGATGATTGTTTGGTTTGGTTTGGTTTGATGACCAATAAAATACTGAAGTTTTTTATGTTGGGTT	40:T>C	40	0.212766	0.55	0.45	0.55	0.45	0	0.495	0.495	0.495	40.625	38.25	1
33413669|F|0-59:T>C-59:T>C	TGCAGACGTCCCTAAACTATTCCTAAAAAATAGTAGTATGATTGATAGTCGGTGTATTGTTTGTCCTTG	TGCAGACGTCCCTAAACTATTCCTAAAAAATAGTAGTATGATTGATAGTCGGTGTATTGTTTGTCCTTG	59:T>C	59	0.638298	0.533333	0.55	0.45	0.466667	0.083333	0.497778	0.495	0.496389	18.4507	18.4231	1
33419379|F|0-39:G>T-39:G>T	TGCAGGGTTACAAATTTTCAAGCTATCTTTCTCATTAGTGATAAACACTAACTAAGAGGTTGTTGTAAT	TGCAGGGTTACAAATTTTCAAGCTATCTTTCTCATTAGTGATAAACACTAACTAAGAGGTTGTTGTAAT	39:G>T	39	0.212766	0.45	0.55	0.45	0.55	0	0.495	0.495	0.495	18.35	15.625	1
33438405|F|0-16:A>G-16:A>G	TGCAGGTTTTCTTTCAACCAACGCCTTCTCAACTGTTATTTTCTCGGGTACAAAGTCTGGATCAAAGAC	TGCAGGTTTTCTTTCAACCAACGCCTTCTCAACTGTTATTTTCTCGGGTACAAAGTCTGGATCAAAGAC	16:A>G	16	0.319149	0.45	0.55	0.45	0.55	0	0.495	0.495	0.495	50.1724	43.25	1
33441748|F|0-57:T>G-57:T>G	TGCAGCAGCCAGCAGGCAGTCTTTGCTGTCCTTTGTGTGCATCTACTGTAGGGTGTCTTATGTACACAG	TGCAGCAGCCAGCAGGCAGTCTTTGCTGTCCTTTGTGTGCATCTACTGTAGGGTGTCTTATGTACACAG	57:T>G	57	0.638298	0.591667	0.45	0.55	0.408333	0.041667	0.483194	0.495	0.489097	28.1191	26.8667	1
33444801|F|0-52:T>A-52:T>A	TGCAGCCAATGAAATAGCCATTTTGTAAGCCTACTTCAGTAGAAGTTACACTTCTGTATACCTTACAGA	TGCAGCCAATGAAATAGCCATTTTGTAAGCCTACTTCAGTAGAAGTTACACTTCTGTATACCTTACAGA	52:T>A	52	0.212766	0.45	0.55	0.45	0.55	0	0.495	0.495	0.495	52.4211	46.4583	1
33449630|F|0-13:G>T-13:G>T	TGCAGGGTTAGCCGTCAATGAAGGAGGAGCATCCATTTGATGGACTTTCTCTTCACCCTTTTTGGATGA	TGCAGGGTTAGCCGTCAATGAAGGAGGAGCATCCATTTGATGGACTTTCTCTTCACCCTTTTTGGATGA	13:G>T	13	0.212766	0.55	0.45	0.55	0.45	0	0.495	0.495	0.495	24.9583	23.6316	1
33454640|F|0-68:A>T-68:A>T	TGCAGTTCCAACAGAGTAAAACTTAGTTGTGGAGAAGGTTTATGGTGTATGCCAATAGAAAAGAAACAA	TGCAGTTCCAACAGAGTAAAACTTAGTTGTGGAGAAGGTTTATGGTGTATGCCAATAGAAAAGAAACAA	68:A>T	68	0.744681	0.542857	0.55	0.45	0.457143	0.092857	0.496327	0.495	0.495663	74.4045	65.3595	1
33454804|F|0-34:T>C-34:T>C	TGCAGTAGAAGGAAGTTGGTTTGGTGCTTGGGGCTTGGAGAAATTTTTGTGGGATGTGATGGTTTTTAC	TGCAGTAGAAGGAAGTTGGTTTGGTGCTTGGGGCTTGGAGAAATTTTTGTGGGATGTGATGGTTTTTAC	34:T>C	34	0.212766	0.55	0.55	0.45	0.45	0.1	0.495	0.495	0.495	75.4783	65.25	1
100236087|F|0-34:C>G-34:C>G	TGCAGCCAGAGTGGAATGATTGTAGCCGAAATAACAGTTAGTAACGAGAAGAATAAAAGTGAGTGCCCA	TGCAGCCAGAGTGGAATGATTGTAGCCGAAATAACAGTTAGTAACGAGAAGAATAAAAGTGAGTGCCCA	34:C>G	34	0.638298	0.658333	0.45	0.55	0.341667	0.108333	0.449861	0.495	0.472431	28.5909	27.2188	1
33456913|F|0-55:C>T-55:C>T	TGCAGTCTTTCGATCTCAAATAGCGGAAGCTCTTCAAACTTATCTGGAGCTATATCACCTCCAAATATG	TGCAGTCTTTCGATCTCAAATAGCGGAAGCTCTTCAAACTTATCTGGAGCTATATCACCTCCAAATATG	55:C>T	55	0.212766	0.55	0.45	0.55	0.45	0	0.495	0.495	0.495	91.2083	76.05	1
33432567|F|0-7:C>T-7:C>T	TGCAGAACGAGTTGCAGTTGTGCTCTCTTCGGCAACGAAATATTATTAGTTTTATAGGATTTTCTGAGA	TGCAGAACGAGTTGCAGTTGTGCTCTCTTCGGCAACGAAATATTATTAGTTTTATAGGATTTTCTGAGA	7:C>T	7	0.638298	0.625	0.45	0.55	0.375	0.075	0.46875	0.495	0.481875	6.89655	6.68333	0.96875
33404407|F|0-21:T>A-21:T>A	TGCAGCCAATGCAACCAAAAATGGTCAGCCATAAACAGTATTGTGTAAAGATTGGAATTACACGAGTAA	TGCAGCCAATGCAACCAAAAATGGTCAGCCATAAACAGTATTGTGTAAAGATTGGAATTACACGAGTAA	21:T>A	21	0.792553	0.583893	0.449664	0.550336	0.416107	0.033557	0.485924	0.494933	0.490428	23.1919	20.1333	1
33455993|F|0-25:T>C-25:T>C	TGCAGTCTTGATCATTATCGCTTTATTAGACGAATCTCTTGTCGAGGGCCATGTAATTCTGTCAAATTT	TGCAGTCTTGATCATTATCGCTTTATTAGACGAATCTCTTGTCGAGGGCCATGTAATTCTGTCAAATTT	25:T>C	25	0.792553	0.47651	0.550336	0.449664	0.52349	0.026846	0.498896	0.494933	0.496915	17.4878	17.3978	1
33412568|F|0-8:G>A-8:G>A	TGCAGTTCGTCATTGTTGCTTACAGATCGGAAGAGCGGTTCAGCAGGAATGCCGAGACCGATCTCGTAT	TGCAGTTCGTCATTGTTGCTTAC	8:G>A	8	0.367021	0.449275	0.550725	0.449275	0.550725	0	0.494854	0.494854	0.494854	17.1471	5.55	1
33454745|F|0-41:C>T-41:C>T	TGCAGATTATCCATCCACATCATATGCGAATTGTCATGAGACCATGTGAATTCAGTTTTCAGACACAAA	TGCAGATTATCCATCCACATCATATGCGAATTGTCATGAGACCATGTGAATTCAGTTTTCAGACACAAA	41:C>T	41	0.367021	0.449275	0.550725	0.449275	0.550725	0	0.494854	0.494854	0.494854	11.3939	6.22727	1
33440735|F|0-34:C>T-34:C>T	TGCAGACACGTTTGTAGTTTTGTTCTCACGCAACCGCTGATATTACCCAATTTGTTCAACTCATTTGGA	TGCAGACACGTTTGTAGTTTTGTTCTCACGCAACCGCTGATATTACCCAATTTGTTCAACTCATTTGGA	34:C>T	34	0.62766	0.525424	0.550847	0.449153	0.474576	0.076271	0.498707	0.494829	0.496768	5.05333	4.84722	1
33409452|F|0-68:A>G-68:A>G	TGCAGTAGTCAAGTTGGCCTTGCCGCCGATCCGGTGAGCCGGTGCCTTGGTGACGGCCTTCCTCTTCTA	TGCAGTAGTCAAGTTGGCCTTGCCGCCGATCCGGTGAGCCGGTGCCTTGGTGACGGCCTTCCTCTTCTA	68:A>G	68	0.260638	0.591837	0.44898	0.55102	0.408163	0.040816	0.483132	0.494794	0.488963	14.8125	9	1
33431884|F|0-21:A>T-21:A>T	TGCAGGTAAGCACACCAAATCATGTTACAGATCGGAAGAGCGGTTCAGCAGGAATGCCGAGACCGATCT	TGCAGGTAAGCACACCAAATCATGTTAC	21:A>T	21	0.260638	0.44898	0.55102	0.44898	0.55102	0	0.494794	0.494794	0.494794	83.5833	69.6207	1
33434412|F|0-67:A>G-67:A>G	TGCAGCAGTGATAACGACTATAGGAAAGGAACACCTGGCTGCTCTTGGTGGTTCCTTGGAAAGCATAAC	TGCAGCAGTGATAACGACTATAGGAAAGGAACACCTGGCTGCTCTTGGTGGTTCCTTGGAAAGCATAAC	67:A>G	67	0.781915	0.564626	0.44898	0.55102	0.435374	0.013605	0.491647	0.494794	0.49322	6.82105	6.73333	1
33416064|F|0-46:T>A-46:T>A	TGCAGGATTATAAAAAAAATATATGAAGGTGAGTGGGTCAAAAAAATTATAATACATTGGTTACGCATG	TGCAGGATTATAAAAAAAATATATGAAGGTGAGTGGGTCAAAAAAATTATAATACATTGGTTACGCATG	46:T>A	46	0.675532	0.606299	0.448819	0.551181	0.393701	0.055118	0.477401	0.494761	0.486081	11.2088	9.71875	1
33425362|F|0-6:T>C-6:T>C	TGCAGCTTGATGCTCAATGACTTCAGGGCAATGTCCTTACCTTTGGATTTCTGAGCGCATTGCTGCTTG	TGCAGCTTGATGCTCAATGACTTCAGGGCAATGTCCTTACCTTTGGATTTCTGAGCGCATTGCTGCTTG	6:T>C	6	0.675532	0.661417	0.448819	0.551181	0.338583	0.110236	0.447889	0.494761	0.471325	65.051	58.9844	1
33453527|F|0-36:T>C-36:T>C	TGCAGAAGCAGCAGCACTATTACCTTTCATCTAACGTGTGTAAATTAGAGCCTTTTTATTTGACGATTA	TGCAGAAGCAGCAGCACTATTACCTTTCATCTAACGTGTGTAAATTAGAGCCTTTTTATTTGACGATTA	36:T>C	36	0.675532	0.503937	0.551181	0.448819	0.496063	0.055118	0.499969	0.494761	0.497365	72.0278	67.6049	1
33457924|F|0-17:A>G-17:A>G	TGCAGCTCGTGCCAATGATCTCAATATAGTAAGTTATAAATTTGATTTACAGATCGGAAGAGCGGTTCA	TGCAGCTCGTGCCAATGATCTCAATATAGTAAGTTATAAATTTGATTTAC	17:A>G	17	0.675532	0.535433	0.551181	0.448819	0.464567	0.086614	0.497489	0.494761	0.496125	74.125	71.6104	0.970588
33440574|F|0-62:T>A-62:T>A	TGCAGAAGTGGCCCTGAGCCACCTGAGAGAATCATATTCTGAGGCAGATGCTAGAGCCCAAGTGCTCTC	TGCAGAAGTGGCCCTGAGCCACCTGAGAGAATCATATTCTGAGGCAGATGCTAGAGCCCAAGTGCTCTC	62:T>A	62	0.723404	0.588235	0.448529	0.551471	0.411765	0.036765	0.484429	0.494702	0.489565	71.2045	67.3239	1
33421348|F|0-6:G>A-6:G>A	TGCAGGGAGTTTTTCTAGTGTTTGATTGTGTCGTTACAGATCGGAAGAGCGGTTCAGCAGGAATGCCGA	TGCAGGGAGTTTTTCTAGTGTTTGATTGTGTCGTTAC	6:G>A	6	0.308511	0.586207	0.551724	0.448276	0.413793	0.137931	0.485137	0.494649	0.489893	29	27.6	1
33428656|F|0-32:C>T-32:C>T	TGCAGAATCGGTTGCATATTTCTTTATGCCGGCCAGGCAAAGTTCCATGCTAGTACAACAAAAACATTG	TGCAGAATCGGTTGCATATTTCTTTATGCCGGCCAGGCAAAGTTCCATGCTAGTACAACAAAAACATTG	32:C>T	32	0.308511	0.551724	0.448276	0.551724	0.448276	0	0.494649	0.494649	0.494649	43.8857	42.8214	1
33434317|F|0-40:T>C-40:T>C	TGCAGCAGCAGCAACAGATGATTGCGGAATACGTGCACCCTCATTTTATTTATCCTAATTACAGATCGG	TGCAGCAGCAGCAACAGATGATTGCGGAATACGTGCACCCTCATTTTATTTATCCTAATTAC	40:T>C	40	0.771277	0.510345	0.551724	0.448276	0.489655	0.062069	0.499786	0.494649	0.497218	47.6024	47.3261	0.973684
33429741|F|0-18:G>A-18:G>A	TGCAGTGGATTTGGCCAAGTTGTTTGGCAGCAAATCAAGTGTCATTCGGTAAGACTTCAAATATTCAAT	TGCAGTGGATTTGGCCAAGTTGTTTGGCAGCAAATCAAGTGTCATTCGGTAAGACTTCAAATATTCAAT	18:G>A	18	0.356383	0.567164	0.447761	0.552239	0.432836	0.014925	0.490978	0.494542	0.49276	98.1707	83.1515	1
33429960|F|0-67:C>T-67:C>T	TGCAGTAAACATGCAAGGGATCTGCTGATGAATGAGATCTAATAAAAATTCTAAAAAAACAAAAATCCG	TGCAGTAAACATGCAAGGGATCTGCTGATGAATGAGATCTAATAAAAATTCTAAAAAAACAAAAATCCG	67:C>T	67	0.558511	0.561905	0.447619	0.552381	0.438095	0.009524	0.492336	0.494512	0.493424	26.8143	22.0755	1
33426473|F|0-14:G>A-14:G>A	TGCAGGCCAACTTGGTTTTATAATACTGAAGTAAAGACGCTGAAACAGAAATGCTGAATAACCAAAACA	TGCAGGCCAACTTGGTTTTATAATACTGAAGTAAAGACGCTGAAACAGAAATGCTGAATAACCAAAACA	14:G>A	14	0.760638	0.587413	0.447552	0.552448	0.412587	0.034965	0.484718	0.494499	0.489608	41.0109	39.8667	1
33434686|F|0-44:T>C-44:T>C	TGCAGCCCCGCCACCCATAAAATCCCCAAGGCACTAGATGAACTTGTCAATAACAGAACTTACTATCAT	TGCAGCCCCGCCACCCATAAAATCCCCAAGGCACTAGATGAACTTGTCAATAACAGAACTTACTATCAT	44:T>C	44	0.654255	0.512195	0.552846	0.447154	0.487805	0.065041	0.499703	0.494415	0.497059	88.4384	86.3766	0.96875
33442158|F|0-46:A>C-46:A>C	TGCAGCGAAGCGTGTGTGAGCGTCTCTCTTTGGCAGATCTTATAAGATCGGTACTTGGAGGGGCTACCT	TGCAGCGAAGCGTGTGTGAGCGTCTCTCTTTGGCAGATCTTATAAGATCGGTACTTGGAGGGGCTACCT	46:A>C	46	0.702128	0.651515	0.44697	0.55303	0.348485	0.098485	0.454086	0.494376	0.474231	28.4546	26.5151	1
33432191|F|0-45:A>G-45:A>G	TGCAGCTCCTTTCCATGTGACACGTTGTGATTGGTTCTAAAAGCTAGTCGTTTATTTATTTTACAGATC	TGCAGCTCCTTTCCATGTGACACGTTGTGATTGGTTCTAAAAGCTAGTCGTTTATTTATTTTAC	45:A>G	45	0.702128	0.606061	0.44697	0.55303	0.393939	0.05303	0.477502	0.494376	0.485939	110.587	103.682	0.970588
33429085|F|0-38:T>C-38:T>C	TGCAGCCAAGCCGAAAAAGCCAAAGGTCGCCGTGAAGGTTACTAAATCTAAATCTCCAGCTAAAAAGGT	TGCAGCCAAGCCGAAAAAGCCAAAGGTCGCCGTGAAGGTTACTAAATCTAAATCTCCAGCTAAAAAGGT	38:T>C	38	0.25	0.446809	0.553191	0.446809	0.553191	0	0.494341	0.494341	0.494341	17.1739	8.62069	1
33446214|F|0-6:T>C-6:T>C	TGCAGATAGGCTAAAGATTAGCCTTTTACAGATCGGAAGAGCGGTTCAGCAGGAATGCCGAGACCGATC	TGCAGATAGGCTAAAGATTAGCCTTTTAC	6:T>C	6	0.5	0.478723	0.553191	0.446809	0.521277	0.031915	0.499095	0.494341	0.496718	4.05882	3.87931	1
33456564|F|0-6:G>A-6:G>A	TGCAGAGTACAGAGTACAAAGAATGCCGTGTATGATATAGAGTAGAACTTCTAAGATAACAAATTTATT	TGCAGAGTACAGAGTACAAAGAATGCCGTGTATGATATAGAGTAGAACTTCTAAGATAACAAATTTATT	6:G>A	6	0.75	0.58156	0.553191	0.446809	0.41844	0.134752	0.486696	0.494341	0.490519	105.462	101.114	1
33457376|F|0-23:T>C-23:T>C	TGCAGTAGATGGTGATAAACCTGTTCAGTCTGGTAAGATTCTACTCAGTTGCTGTTCTAAGACCTCAAT	TGCAGTAGATGGTGATAAACCTGTTCAGTCTGGTAAGATTCTACTCAGTTGCTGTTCTAAGACCTCAAT	23:T>C	23	0.797872	0.493333	0.553333	0.446667	0.506667	0.046667	0.499911	0.494311	0.497111	78.0449	76.0562	1
33455246|F|0-33:A>G-33:A>G	TGCAGTATGAATTTGGATTGCAGTCTTGTTTCCATCACGAAAGAATCTATATGATGATTACAGATCGGA	TGCAGTATGAATTTGGATTGCAGTCTTGTTTCCATCACGAAAGAATCTATATGATGATTAC	33:A>G	33	0.797872	0.593333	0.446667	0.553333	0.406667	0.04	0.482578	0.494311	0.488444	76.9615	67.6389	0.973684
33419833|F|0-12:A>G-12:A>G	TGCAGTGGCAATAGAGGCTTCATCTTTGAGATAGAGAACCGATGTTACAGTCGTCGAAGCAGTCTGAAA	TGCAGTGGCAATAGAGGCTTCATCTTTGAGATAGAGAACCGATGTTACAGTCGTCGAAGCAGTCTGAAA	12:A>G	12	0.297872	0.553571	0.446429	0.553571	0.446429	0	0.49426	0.49426	0.49426	56.8182	17.6667	1
33406305|F|0-45:T>G-45:T>G	TGCAGTTCCAGAATTTATCACTAATATTTCATATTATTGTCTCAATCTATTTACTTGCTGAAATGTTGT	TGCAGTTCCAGAATTTATCACTAATATTTCATATTATTGTCTCAATCTATTTACTTGCTGAAATGTTGT	45:T>G	45	0.643617	0.53719	0.553719	0.446281	0.46281	0.090909	0.497234	0.494229	0.495731	11.8514	11.4605	1
33414677|F|0-30:C>A-30:C>A	TGCAGCACCTTCGTTACATGAGAGTTTGAACATCAAATTCGCATGGATCGGTGTAGCCTATGATGCTAC	TGCAGCACCTTCGTTACATGAGAGTTTGAACATCAAATTCGCATGGATCGGTGTAGCCTATGATGCTAC	30:C>A	30	0.691489	0.923077	0.553846	0.446154	0.076923	0.476923	0.142012	0.494201	0.318107	105.42	72.6173	1
33421892|F|0-13:A>C-13:A>C	TGCAGTTCTGGAAAATTACAGATCGATTTTTCGTTCATGTTACAGATCGGAAGAGCGGTTCAGCAGGAA	TGCAGTTCTGGAAAATTACAGATCGATTTTTCGTTCATGTTAC	13:A>C	13	0.787234	0.594595	0.445946	0.554054	0.405405	0.040541	0.482104	0.494156	0.48813	73.89	65.1487	1
33409866|F|0-22:T>A-22:T>A	TGCAGAATAGAGCTTAGAAATATTATAGTCATTACAGATCGGAAGAGCGGTTCAGCAGGAATGCCGAGA	TGCAGAATAGAGCTTAGAAATATTATAGTCATTAC	22:T>A	22	0.680851	0.484375	0.554688	0.445312	0.515625	0.039062	0.499512	0.494019	0.496765	54.1096	50.1899	1
33444017|F|0-61:A>T-61:A>T	TGCAGTGACAGTTCACAAGCTGTTTTAGTGGATGTTATTATGGAACATAGTAAGAAACTCCATATGCAC	TGCAGTGACAGTTCACAAGCTGTTTTAGTGGATGTTATTATGGAACATAGTAAGAAACTCCATATGCAC	61:A>T	61	0.680851	0.609375	0.445312	0.554688	0.390625	0.054688	0.476074	0.494019	0.485046	30.7717	29.2857	1
33422916|F|0-15:A>G-15:A>G	TGCAGAAAAGGGGCGAAATTTTGGAAAAAAAAATTAGTTATACAAGCTATGTTGGCTCAATTGGTAGAG	TGCAGAAAAGGGGCGAAATTTTGGAAAAAAAAATTAGTTATACAAGCTATGTTGGCTCAATTGGTAGAG	15:A>G	15	0.728723	0.583942	0.445255	0.554745	0.416058	0.029197	0.485908	0.494006	0.489957	7.18889	5.28986	1
33458106|F|0-55:C>T-55:C>T	TGCAGGCGGCATTGTGGATGCACGTGGTTATGTCGCTGCTTTGGCTCTTGGAGCCCGAGGCGTTGCCCT	TGCAGGCGGCATTGTGGATGCACGTGGTTATGTCGCTGCTTTGGCTCTTGGAGCCCGAGGCGTTGCCCT	55:C>T	55	0.776596	0.589041	0.445205	0.554795	0.410959	0.034247	0.484143	0.493995	0.489069	36.5644	34.169	1
33450543|F|0-14:G>A-14:G>A	TGCAGAAAAAGTAAGACGTGGAGCACCTGATCTAATGTAGTGCTGAGTTGAAACATTGTACACATAAAT	TGCAGAAAAAGTAAGACGTGGAGCACCTGATCTAATGTAGTGCTGAGTTGAAACATTGTACACATAAAT	14:G>A	14	0.776596	0.547945	0.554795	0.445205	0.452055	0.10274	0.495403	0.493995	0.494699	15.3723	14.9222	0.973684
33417689|F|0-21:A>T-21:A>T	TGCAGTTGCTGGTGGCATCATACCTGTTGCCGCGATTAGTACAGGCATGTTGATCAGCCTAATCCATTC	TGCAGTTGCTGGTGGCATCATACCTGTTGCCGCGATTAGTACAGGCATGTTGATCAGCCTAATCCATTC	21:A>T	21	0.335106	0.555556	0.444444	0.555556	0.444444	0	0.493827	0.493827	0.493827	49.1579	46.5806	1
33443849|F|0-16:G>T-16:G>T	TGCAGTCCAACCTTTAGAACAAGAAAGCTTGAGAACCTTTGCAAGATTGATACTCAAAAGTGCATTCTC	TGCAGTCCAACCTTTAGAACAAGAAAGCTTGAGAACCTTTGCAAGATTGATACTCAAAAGTGCATTCTC	16:G>T	16	0.574468	0.527778	0.555556	0.444444	0.472222	0.083333	0.498457	0.493827	0.496142	75.6032	51.2941	1
33450385|F|0-27:C>T-27:C>T	TGCAGAAGAAACAGGGGCCATTGATGACTACACCAAAGATGGCACTGTCGATCTTACAGATCGGAAGAG	TGCAGAAGAAACAGGGGCCATTGATGACTACACCAAAGATGGCACTGTCGATCTTAC	27:C>T	27	0.287234	0.444444	0.555556	0.444444	0.555556	0	0.493827	0.493827	0.493827	39.6538	35.8125	1
33453517|F|0-51:C>T-51:C>T	TGCAGAAGAAGTTCACTGGTAAATTGCCATAATTTCTCTAGATACTTGCTGCTTAGACCATCAATATTA	TGCAGAAGAAGTTCACTGGTAAATTGCCATAATTTCTCTAGATACTTGCTGCTTAGACCATCAATATTA	51:C>T	51	0.430851	0.45679	0.555556	0.444444	0.54321	0.012346	0.496266	0.493827	0.495046	55.3333	53.6667	1
33457152|F|0-34:A>G-34:A>G	TGCAGTTGCTGTAGTGCTTGTCATTGTCATTGTCATGGTTTTTACAGATCGGAAGAGCGGTTCAGCAGG	TGCAGTTGCTGTAGTGCTTGTCATTGTCATTGTCATGGTTTTTAC	34:A>G	34	0.287234	0.555556	0.444444	0.555556	0.444444	0	0.493827	0.493827	0.493827	103.912	87.6429	1
33402960|F|0-55:G>A-55:G>A	TGCAGAAACTAGTTGCAGAAGACCAGTCACTGAGAGCATTATTAGGATCAATAAAGCTAGATTTGATCC	TGCAGAAACTAGTTGCAGAAGACCAGTCACTGAGAGCATTATTAGGATCAATAAAGCTAGATTTGATCC	55:G>A	55	0.803191	0.609272	0.443709	0.556291	0.390728	0.05298	0.476119	0.493663	0.484891	34.7685	30	1
33427116|F|0-5:T>C-5:T>C	TGCAGTAAACAAATCTTGTACAGGACCATAATGAGCATTATGATTAGTCCTGTTGGGGGGCTGGGGAAA	TGCAGTAAACAAATCTTGTACAGGACCATAATGAGCATTATGATTAGTCCTGTTGGGGGGCTGGGGAAA	5:T>C	5	0.803191	0.602649	0.443709	0.556291	0.397351	0.046358	0.478926	0.493663	0.486294	32.2353	29.3377	1
33405215|F|0-68:A>T-68:A>T	TGCAGGCATTTTCTTCTTTGAAATTTGTAGTTGGATCTAAGTCGAATAGGGTCGATTTCCCATCAATTA	TGCAGGCATTTTCTTCTTTGAAATTTGTAGTTGGATCTAAGTCGAATAGGGTCGATTTCCCATCAATTA	68:A>T	68	0.707447	0.609023	0.443609	0.556391	0.390977	0.052632	0.476228	0.49364	0.484934	22.914	21.7231	1
33434593|F|0-9:A>G-9:A>G	TGCAGCCAAACACACGATACAGTTCAAGAAAAATAGCATATAAGCCCTCATAACAGCAATTTGCATTAC	TGCAGCCAAACACACGATACAGTTCAAGAAAAATAGCATATAAGCCCTCATAACAGCAATTTGCATTAC	9:A>G	9	0.659574	0.524194	0.556452	0.443548	0.475806	0.080645	0.498829	0.493626	0.496228	7.23684	6.92405	1
33439038|F|0-24:G>T-24:G>T	TGCAGATGGTAGGATTGCTCGAGAGGCCCAAAGTAGACCTAACGGATTACAGATCGGAAGAGCGGTTCA	TGCAGATGGTAGGATTGCTCGAGAGGCCCAAAGTAGACCTAACGGATTAC	24:G>T	24	0.659574	0.645161	0.443548	0.556452	0.354839	0.08871	0.457856	0.493626	0.475741	83.956	79.2188	1
33450492|F|0-65:T>A-65:T>A	TGCAGAAACAAAAATTTCTAATCAATAACCGCGGTTTGTAAATCACCATAAAGACAAAAAAAAAATATA	TGCAGAAACAAAAATTTCTAATCAATAACCGCGGTTTGTAAATCACCATAAAGACAAAAAAAAAATATA	65:T>A	65	0.611702	0.626087	0.443478	0.556522	0.373913	0.069565	0.468204	0.493611	0.480907	16.8148	12.0656	0.96875
33435601|F|0-32:A>G-32:A>G	TGCAGGACTATAGACATTTTTTGGTGGCCTATATATGGTCATTTTCTGTCGAAGACTTCGTGGTTGATC	TGCAGGACTATAGACATTTTTTGGTGGCCTATATATGGTCATTTTCTGTCGAAGACTTCGTGGTTGATC	32:A>G	32	0.468085	0.613636	0.443182	0.556818	0.386364	0.056818	0.474174	0.493543	0.483858	9.32812	9.22727	1
33433627|F|0-46:T>C-46:T>C	TGCAGATCGCTTTCATACATGAGACACCCACAAAAATGAAATATCATAGCTATAGAATATTTTAGGGGT	TGCAGATCGCTTTCATACATGAGACACCCACAAAAATGAAATATCATAGCTATAGAATATTTTAGGGGT	46:T>C	46	0.744681	0.592857	0.442857	0.557143	0.407143	0.035714	0.482755	0.493469	0.488112	5.72917	5.60294	0.972222
33432991|F|0-28:T>A-28:T>A	TGCAGACAGCAAAAGGTGTAAGAATACATGCAGCAGCAGTCTCAGCCACTACAGATGGTCAGCATCATG	TGCAGACAGCAAAAGGTGTAAGAATACATGCAGCAGCAGTCTCAGCCACTACAGATGGTCAGCATCATG	28:T>A	28	0.696809	0.51145	0.557252	0.442748	0.48855	0.068702	0.499738	0.493444	0.496591	11.8481	10.725	1
33442498|F|0-30:A>T-30:A>T	TGCAGCTGTGAGTAGCTCGAACGAGCAGTCAATAGGCTTGAACGAGCGGCATTGTCAAAGTACCTAGGA	TGCAGCTGTGAGTAGCTCGAACGAGCAGTCAATAGGCTTGAACGAGCGGCATTGTCAAAGTACCTAGGA	30:A>T	30	0.696809	0.534351	0.557252	0.442748	0.465649	0.091603	0.49764	0.493444	0.495542	48.0482	42.6875	1
33455386|F|0-54:A>G-54:A>G	TGCAGACTCGTGTGATCTGATCAGACACATCAAGTGCACATATATTTAGATTTGAGCCACAGATAAAGA	TGCAGACTCGTGTGATCTGATCAGACACATCAAGTGCACATATATTTAGATTTGAGCCACAGATAAAGA	54:A>G	54	0.696809	0.656489	0.442748	0.557252	0.343511	0.099237	0.451023	0.493444	0.472234	28.0606	26.2576	1
33437826|F|0-22:T>A-22:T>A	TGCAGGCCAATGGTGGTTTTATTATGAGTGCGAGCCATAATCCTGGTGGGCCTGAATATGATTGGGGAA	TGCAGGCCAATGGTGGTTTTATTATGAGTGCGAGCCATAATCCTGGTGGGCCTGAATATGATTGGGGAA	22:T>A	22	0.324468	0.442623	0.557377	0.442623	0.557377	0	0.493416	0.493416	0.493416	56.4138	48.7297	1
33442222|F|0-67:C>G-67:C>G	TGCAGCGTCACCAGCATGCGCAAATCGGTTTACCCAACCTGTAAACAGGAGCTATCCATTATTTCACCA	TGCAGCGTCACCAGCATGCGCAAATCGGTTTACCCAACCTGTAAACAGGAGCTATCCATTATTTCACCA	67:C>G	67	0.648936	0.459016	0.557377	0.442623	0.540984	0.016393	0.496641	0.493416	0.495028	18.3607	18.1125	1
33450367|F|0-20:C>T-20:C>T	TGCAGTTTTTATAGCTTATACTTCAACTTGGTGAAGTACTTTTTTACAGATCGGAAGAGCGGTTCAGCA	TGCAGTTTTTATAGCTTATACTTCAACTTGGTGAAGTACTTTTTTAC	20:C>T	20	0.648936	0.590164	0.442623	0.557377	0.409836	0.032787	0.483741	0.493416	0.488578	102.209	96.8305	1
33429492|F|0-28:C>T-28:C>T	TGCAGGTCGGGCTTTTCTTTCGTCTTACCTTCTGGGAATTCTCATGGGACGTCATGGAGCCAATTGCCT	TGCAGGTCGGGCTTTTCTTTCGTCTTACCTTCTGGGAATTCTCATGGGACGTCATGGAGCCAATTGCCT	28:C>T	28	0.276596	0.442308	0.557692	0.442308	0.557692	0	0.493343	0.493343	0.493343	10.28	9.71875	1
33427676|F|0-34:G>A-34:G>A	TGCAGTCTGCGAATATGCAATGTTTCTGTTGTTTGTTTAGGCTGTACTTTGTTGTGCTTCTAAGGAAAA	TGCAGTCTGCGAATATGCAATGTTTCTGTTGTTTGTTTAGGCTGTACTTTGTTGTGCTTCTAAGGAAAA	34:G>A	34	0.781915	0.530612	0.557823	0.442177	0.469388	0.088435	0.498126	0.493313	0.495719	8.16854	7.5	0.972222
33452864|F|0-68:T>A-68:T>A	TGCAGCAAGCTAGCGATGGACCAGACCCTCCTTCAAGGTAGCCCAGGCACCCGGCAATTTTTGTTGCCT	TGCAGCAAGCTAGCGATGGACCAGACCCTCCTTCAAGGTAGCCCAGGCACCCGGCAATTTTTGTTGCCT	68:T>A	68	0.638298	0.608333	0.441667	0.558333	0.391667	0.05	0.476528	0.493194	0.484861	12.8353	12.4561	0.966667
33428452|F|0-26:G>A-26:G>A	TGCAGTTTTATTATTGTTGAGTAGATGTACTCTGTGCTTTCCTCACTCGCATGATAAAGAGACAGCACA	TGCAGTTTTATTATTGTTGAGTAGATGTACTCTGTGCTTTCCTCACTCGCATGATAAAGAGACAGCACA	26:G>A	26	0.904255	0.458824	0.558824	0.441176	0.541176	0.017647	0.496609	0.49308	0.494844	21.4167	17.7857	1
33433812|F|0-64:G>A-64:G>A	TGCAGATTCAGATGGGGAAGGTGTTCAATTTTATGAGAATATGAGGATGGAGGTTTCAGTGGACGAGGA	TGCAGATTCAGATGGGGAAGGTGTTCAATTTTATGAGAATATGAGGATGGAGGTTTCAGTGGACGAGGA	64:G>A	64	0.723404	0.544118	0.558824	0.441176	0.455882	0.102941	0.496107	0.49308	0.494593	9.06098	8.43678	0.970588
33414952|F|0-52:T>G-52:T>G	TGCAGCATTCCTGAACAAGTTTCCGGAAGTTCATAGGAAGAACAGTACAATTTGCAGCAAAACCCATCA	TGCAGCATTCCTGAACAAGTTTCCGGAAGTTCATAGGAAGAACAGTACAATTTGCAGCAAAACCCATCA	52:T>G	52	0.675532	0.590551	0.440945	0.559055	0.409449	0.031496	0.483601	0.493025	0.488313	33.6706	33.6364	1
33427315|F|0-17:T>C-17:T>C	TGCAGTAGCAGGTTTTTTGCTGAAAGCTGCTCGCAGGGCAGATGGTGCTTCTTGAAAAAGTGACAAGGC	TGCAGTAGCAGGTTTTTTGCTGAAAGCTGCTCGCAGGGCAGATGGTGCTTCTTGAAAAAGTGACAAGGC	17:T>C	17	0.675532	0.653543	0.440945	0.559055	0.346457	0.094488	0.452849	0.493025	0.472937	31.8842	31.7656	1
33428470|F|0-18:A>C-18:A>C	TGCAGTTTTGAGATACATAGAGATAGAGATGGCAACGGATCCTAGACCTGGCCCGGTTCCATGAGATCT	TGCAGTTTTGAGATACATAGAGATAGAGATGGCAACGGATCCTAGACCTGGCCCGGTTCCATGAGATCT	18:A>C	18	0.675532	0.590551	0.440945	0.559055	0.409449	0.031496	0.483601	0.493025	0.488313	11.7412	11.2154	1
33444426|F|0-37:C>T-37:C>T	TGCAGTTGCATCAATGGTCAAAAAAATATGATTGCTTCCTTTATAAGTAACAAAACATTAGGATTACTT	TGCAGTTGCATCAATGGTCAAAAAAATATGATTGCTTCCTTTATAAGTAACAAAACATTAGGATTACTT	37:C>T	37	0.675532	0.606299	0.440945	0.559055	0.393701	0.047244	0.477401	0.493025	0.485213	17.3103	16.1587	1
33450337|F|0-17:G>C-17:G>C	TGCAGTTCCCATGGATGGATTTGTGGCAGATGCAGGTGAGCGTTAGGTTACAGATCGGAAGAGCGGTTC	TGCAGTTCCCATGGATGGATTTGTGGCAGATGCAGGTGAGCGTTAGGTTAC	17:G>C	17	0.675532	0.653543	0.440945	0.559055	0.346457	0.094488	0.452849	0.493025	0.472937	67.3226	65.3636	1
33454647|F|0-54:T>C-54:T>C	TGCAGTTCCTAATGGAATGCATAAGAAAAGCGGTCTGACACCATTGCTACTTAGTCACCAATGCTCCAA	TGCAGTTCCTAATGGAATGCATAAGAAAAGCGGTCTGACACCATTGCTACTTAGTCACCAATGCTCCAA	54:T>C	54	0.675532	0.496063	0.559055	0.440945	0.503937	0.055118	0.499969	0.493025	0.496497	56.1467	55.3165	1
33435452|F|0-22:T>G-22:T>G	TGCAGGAAAGCAAAAGGTTGAATGCATAAGAACCTCATAGACATGTTATTATGATGAAAATCAAACTAT	TGCAGGAAAGCAAAAGGTTGAATGCATAAGAACCTCATAGACATGTTATTATGATGAAAATCAAACTAT	22:T>G	22	0.675532	0.677165	0.440945	0.559055	0.322835	0.11811	0.437225	0.493025	0.465125	8.30612	6.31746	0.972222
33449497|F|0-38:A>T-38:A>T	TGCAGAGGAAGCAAATTCAGAAGAATCAGGGCAGAGGAACACTGTCGAGCAGACTATAGCGCAGGCACC	TGCAGAGGAAGCAAATTCAGAAGAATCAGGGCAGAGGAACACTGTCGAGCAGACTATAGCGCAGGCACC	38:A>T	38	0.31383	0.559322	0.440678	0.559322	0.440678	0	0.492962	0.492962	0.492962	32.6286	27.8387	1
33423901|F|0-16:C>G-16:C>G	TGCAGAGCTAGTGCCACGAGCTAATAGAGTCAACTAACATATAAACTGAAATAACACAGGTACGATGTC	TGCAGAGCTAGTGCCACGAGCTAATAGAGTCAACTAACATATAAACTGAAATAACACAGGTACGATGTC	16:C>G	16	0.760638	0.601399	0.440559	0.559441	0.398601	0.041958	0.479437	0.492934	0.486185	30.0909	28.3088	1
33446659|F|0-20:G>T-20:G>T	TGCAGACAGCAAAATTGGCAGTACAGTAGAGAAAAACCGCTGTTTGTAAAGAGGTCTTATAATTGCATG	TGCAGACAGCAAAATTGGCAGTACAGTAGAGAAAAACCGCTGTTTGTAAAGAGGTCTTATAATTGCATG	20:G>T	20	0.893617	0.607143	0.440476	0.559524	0.392857	0.047619	0.477041	0.492914	0.484977	54.3621	54.037	1
33419931|F|0-17:C>T-17:C>T	TGCAGTTCAAGCCAAATCTAGACAAGGAAAAGGATCCTATGGCTGGTATTATGGATCTTATGAAGGTAT	TGCAGTTCAAGCCAAATCTAGACAAGGAAAAGGATCCTATGGCTGGTATTATGGATCTTATGAAGGTAT	17:C>T	17	0.265957	0.58	0.44	0.56	0.42	0.02	0.4872	0.4928	0.49	26.5806	9.56522	1
33433842|F|0-50:A>T-50:A>T	TGCAGATTGACCAGTTCAGCCTTACCAATGTGCAATGGTCCATACATAGGAGTTCCTATCTCGGTATCA	TGCAGATTGACCAGTTCAGCCTTACCAATGTGCAATGGTCCATACATAGGAGTTCCTATCTCGGTATCA	50:A>T	50	0.664894	0.656	0.44	0.56	0.344	0.096	0.451328	0.4928	0.472064	67.5165	65.4	1
33404868|F|0-49:C>T-49:C>T	TGCAGCTTCATACAGCACGCTATCTTGCTCATTGTCGAAGATAGCTAATCAGTAAAAGCTCAAAGTTGC	TGCAGCTTCATACAGCACGCTATCTTGCTCATTGTCGAAGATAGCTAATCAGTAAAAGCTCAAAGTTGC	49:C>T	49	0.75	0.595745	0.439716	0.560284	0.404255	0.035461	0.481666	0.492732	0.487199	7.19388	6.72857	1
33414411|F|0-39:A>G-39:A>G	TGCAGATTTGCATGAAATGTGTCGTTTTATTTTTATGATAATGAAACTTTGAACATAAGAGTTTTTCTT	TGCAGATTTGCATGAAATGTGTCGTTTTATTTTTATGATAATGAAACTTTGAACATAAGAGTTTTTCTT	39:A>G	39	0.617021	0.491379	0.560345	0.439655	0.508621	0.051724	0.499851	0.492717	0.496284	20.4762	17.4805	1
33442401|F|0-28:T>C-28:T>C	TGCAGCTGAACCCTTGGGTGCCAGAATGTGAGGTGGGGCTTTAGATTTTGCAGTAGCATGAACCACTAT	TGCAGCTGAACCCTTGGGTGCCAGAATGTGAGGTGGGGCTTTAGATTTTGCAGTAGCATGAACCACTAT	28:T>C	28	0.617021	0.568966	0.439655	0.560345	0.431034	0.008621	0.490488	0.492717	0.491602	14.1795	13.4259	1
33407028|F|0-8:C>T-8:C>T	TGCAGACCCGACGTTTATACATATTCAATCCTCATAAAGTCGTGCCTTCAGGTTTTTGCCTTTGATAAA	TGCAGACCCGACGTTTATACATATTCAATCCTCATAAAGTCGTGCCTTCAGGTTTTTGCCTTTGATAAA	8:C>T	8	0.218085	0.609756	0.560976	0.439024	0.390244	0.170732	0.475907	0.492564	0.484236	18.8846	7.52	1
33439378|F|0-24:G>T-24:G>T	TGCAGGACGAACATCAGAAAAATCGATAAGGCTAACCCATTACAGATCGGAAGAGCGGTTCAGCAGGAA	TGCAGGACGAACATCAGAAAAATCGATAAGGCTAACCCATTAC	24:G>T	24	0.654255	0.487805	0.560976	0.439024	0.512195	0.04878	0.499703	0.492564	0.496133	76.6986	67.7867	1
33451485|F|0-8:G>C-8:G>C	TGCAGCCTGCATTGGTCTATATATCGACTCTGGATCAATTTATGAGACACCCTTCTCAAGTGGTGCAAC	TGCAGCCTGCATTGGTCTATATATCGACTCTGGATCAATTTATGAGACACCCTTCTCAAGTGGTGCAAC	8:G>C	8	0.654255	0.634146	0.439024	0.560976	0.365854	0.073171	0.46401	0.492564	0.478287	44.5506	43.0794	0.96875
33455161|F|0-41:A>G-41:A>G	TGCAGTCTGCTTGCCTAAGTTATGTTGCAGACAAGAATTTGATAGTTACAGATCGGAAGAGCGGTTCAG	TGCAGTCTGCTTGCCTAAGTTATGTTGCAGACAAGAATTTGATAGTTAC	41:A>G	41	0.654255	0.609756	0.439024	0.560976	0.390244	0.04878	0.475907	0.492564	0.484236	44.6322	33.4576	0.96875
33418709|F|0-7:G>A-7:G>A	TGCAGCAGCAGACGGCAAGAAGACGTTGCCTAGTATATGATATGTCTGGATCTCACTATCGGAAACTGC	TGCAGCAGCAGACGGCAAGAAGACGTTGCCTAGTATATGATATGTCTGGATCTCACTATCGGAAACTGC	7:G>A	7	0.303191	0.561404	0.438596	0.561404	0.438596	0	0.492459	0.492459	0.492459	5.54286	5.53571	1
33431383|F|0-13:G>A-13:G>A	TGCAGTGGGATTCGAATGGAAATCGTGTCCAAGATTTTACAGATCGGAAGAGCGGTTCAGCAGGAATGC	TGCAGTGGGATTCGAATGGAAATCGTGTCCAAGATTTTAC	13:G>A	13	0.303191	0.596491	0.438596	0.561404	0.403509	0.035088	0.481379	0.492459	0.486919	140.73	135.519	1
33437422|F|0-14:T>C-14:T>C	TGCAGTTCAAGGATTATTGTGGAAGGAAGATGTCAAATGAAAGAAAAAAAGTCTAGGATCTGTATTGCA	TGCAGTTCAAGGATTATTGTGGAAGGAAGATGTCAAATGAAAGAAAAAAAGTCTAGGATCTGTATTGCA	14:T>C	14	0.691489	0.461538	0.561538	0.438462	0.538462	0.023077	0.497041	0.492426	0.494734	7.6338	4.73171	1
33428012|F|0-61:C>T-61:C>T	TGCAGTTAAAATTTTCAGAACCAATACTTGAGAAGAATGTAAAAGCTGCTTCCAATTGAGCCGGTGTTT	TGCAGTTAAAATTTTCAGAACCAATACTTGAGAAGAATGTAAAAGCTGCTTCCAATTGAGCCGGTGTTT	61:C>T	61	0.728723	0.437956	0.562044	0.437956	0.562044	0	0.492301	0.492301	0.492301	7.96923	5.48235	1
33454791|F|0-19:T>A-19:T>A	TGCAGGTCAATTACGCTCTTCATCAACAAAAGAACATCTTAGACTAAACACCAATCTGACCAAGATACA	TGCAGGTCAATTACGCTCTTCATCAACAAAAGAACATCTTAGACTAAACACCAATCTGACCAAGATACA	19:T>A	19	0.255319	0.604167	0.5625	0.4375	0.395833	0.166667	0.478299	0.492188	0.485243	15.2903	14.2667	1
33457813|F|0-58:A>G-58:A>G	TGCAGTTGAACAAATCCTTGCTGAAGCTATGGATCATTGCGTTCTACAACAAGTTGCCACCATTACAGA	TGCAGTTGAACAAATCCTTGCTGAAGCTATGGATCATTGCGTTCTACAACAAGTTGCCACCATTACAGA	58:A>G	58	0.680851	0.632812	0.4375	0.5625	0.367188	0.070312	0.464722	0.492188	0.478455	43.2444	31.3382	1
33437816|F|0-22:C>A-22:C>A	TGCAGTTTTTTTAGCTTACACCCCCAACTCGAGCTTTTCTATCTCAAGTTTACCTTCTATATTTTGTAA	TGCAGTTTTTTTAGCTTACACCCCCAACTCGAGCTTTTCTATCTCAAGTTTACCTTCTATATTTTGTAA	22:C>A	22	0.718085	0.592593	0.437037	0.562963	0.407407	0.02963	0.482853	0.492071	0.487462	5.75269	5.09375	0.972222
33413389|F|0-68:G>A-68:G>A	TGCAGAAGTATTCAATAATATTTATATTTTTGCACTTGGACTTGATAAATAGAACTCTGAACACCACAG	TGCAGAAGTATTCAATAATATTTATATTTTTGCACTTGGACTTGATAAATAGAACTCTGAACACCACAG	68:G>A	68	0.547872	0.601942	0.436893	0.563107	0.398058	0.038835	0.479216	0.492035	0.485625	13.6087	12.3654	1
33426653|F|0-38:G>A-38:G>A	TGCAGGGATCTAACACCCGGATGCCATACCAATGTGTCGTTTACTCGTTTCTCCGTTAGTGACCGATGA	TGCAGGGATCTAACACCCGGATGCCATACCAATGTGTCGTTTACTCGTTTCTCCGTTAGTGACCGATGA	38:G>A	38	0.670213	0.595238	0.436508	0.563492	0.404762	0.031746	0.481859	0.491938	0.486898	42.5909	38.3279	1
33429042|F|0-58:G>A-58:G>A	TGCAGCAGTCACTGGCAGAGACCTTGTCCAGTGGCTCTCTTGGCTCGTCTGGTTCATCGGGAAATGTTG	TGCAGCAGTCACTGGCAGAGACCTTGTCCAGTGGCTCTCTTGGCTCGTCTGGTTCATCGGGAAATGTTG	58:G>A	58	0.292553	0.690909	0.436364	0.563636	0.309091	0.127273	0.427107	0.491901	0.459504	25.3256	24.96	1
33431444|F|0-21:C>T-21:C>T	TGCAGTTGAAAAATCGTTCTCCGACACTGCTTTTGCACATAAAATAAGAATATCCTTACAGATCGGAAG	TGCAGTTGAAAAATCGTTCTCCGACACTGCTTTTGCACATAAAATAAGAATATCCTTAC	21:C>T	21	0.292553	0.690909	0.436364	0.563636	0.309091	0.127273	0.427107	0.491901	0.459504	54	53.44	1
33438201|F|0-12:G>A-12:G>A	TGCAGCTAATGTGAATGAGATCATCCTTGTGGGTTATCCGAGACGCAGAAGAATAGTTCCGATTTGGCT	TGCAGCTAATGTGAATGAGATCATCCTTGTGGGTTATCCGAGACGCAGAAGAATAGTTCCGATTTGGCT	12:G>A	12	0.292553	0.563636	0.436364	0.563636	0.436364	0	0.491901	0.491901	0.491901	9.69697	6.85185	1
33449684|F|0-11:A>T-11:A>T	TGCAGTGTAATATCCTGTGCTTGCGCTGCATGAAATTACACCAGAATTGTTGGCTTGTGATAGCAAGAC	TGCAGTGTAATATCCTGTGCTTGCGCTGCATGAAATTACACCAGAATTGTTGGCTTGTGATAGCAAGAC	11:A>T	11	0.292553	0.563636	0.436364	0.563636	0.436364	0	0.491901	0.491901	0.491901	27	9.74194	1
33440952|F|0-16:C>T-16:C>T	TGCAGAGCCTAACAAGCAAATTATAGAAATGATAAAAGAATCAGAGAGGCTAGCAAGGCTGTTTAGTAA	TGCAGAGCCTAACAAGCAAATTATAGAAATGATAAAAGAATCAGAGAGGCTAGCAAGGCTGTTTAGTAA	16:C>T	16	0.707447	0.609023	0.43609	0.56391	0.390977	0.045113	0.476228	0.491831	0.48403	9.74227	9.29508	1
33456326|F|0-11:A>G-11:A>G	TGCAGAGGATCAACCGATCGATCTCATCAAAATCTCCAAAATGCTCAAGTTACAGATCGGAAGAGCGGT	TGCAGAGGATCAACCGATCGATCTCATCAAAATCTCCAAAATGCTCAAGTTAC	11:A>G	11	0.707447	0.609023	0.43609	0.56391	0.390977	0.045113	0.476228	0.491831	0.48403	55.0435	52.9242	0.972222
33408621|F|0-31:T>A-31:T>A	TGCAGTAAATTGAATAAAGTTGTTTAGTTATTTGTATTTGTACAATATATGCTCAAAAAACTTGATACA	TGCAGTAAATTGAATAAAGTTGTTTAGTTATTTGTATTTGTACAATATATGCTCAAAAAACTTGATACA	31:T>A	31	0.207447	0.641026	0.564103	0.435897	0.358974	0.205128	0.460224	0.491782	0.476003	68.1724	55	1
33418478|F|0-18:T>C-18:T>C	TGCAGATGGCCTTTGGCCTGACTACAATGATGGAAGCTGGCCGTCATGTTGCACTAAGTCGAATTTTGA	TGCAGATGGCCTTTGGCCTGACTACAATGATGGAAGCTGGCCGTCATGTTGCACTAAGTCGAATTTTGA	18:T>C	18	0.414894	0.564103	0.435897	0.564103	0.435897	0	0.491782	0.491782	0.491782	8.1	7.54054	1
33420633|F|0-6:C>G-6:C>G	TGCAGACGTCAAGAATTGGGGTCTGCTATCATTATCCCAACACTTTTACAGATCGGAAGAGCGGTTCAG	TGCAGACGTCAAGAATTGGGGTCTGCTATCATTATCCCAACACTTTTAC	6:C>G	6	0.62234	0.675214	0.435897	0.564103	0.324786	0.111111	0.4386	0.491782	0.465191	17.7473	6.58621	1
33438195|F|0-5:T>C-5:T>C	TGCAGTGTTTTGGAGCTCCAATTGCTACGAAATCAGCAAATTTGGTGGGATTGAAAACAGTACTTTGGA	TGCAGTGTTTTGGAGCTCCAATTGCTACGAAATCAGCAAATTTGGTGGGATTGAAAACAGTACTTTGGA	5:T>C	5	0.414894	0.564103	0.435897	0.564103	0.435897	0	0.491782	0.491782	0.491782	24.66	13.6053	1
33431535|F|0-31:T>A-31:T>A	TGCAGAAAATTGAGGAAGAATTACTTGAACGTCTTACAGATCGGAAGAGCGGTTCAGCAGGAATGCCGA	TGCAGAAAATTGAGGAAGAATTACTTGAACGTCTTAC	31:T>A	31	0.329787	0.564516	0.564516	0.435484	0.435484	0.129032	0.491675	0.491675	0.491675	85.8158	66.2105	1
33434158|F|0-59:A>T-59:A>T	TGCAGCACAACGAAGAAATCAAGTGTTAGAAAATGCAAAATCAAAGATCAAGTACAAAGAATAGAAGCC	TGCAGCACAACGAAGAAATCAAGTGTTAGAAAATGCAAAATCAAAGATCAAGTACAAAGAATAGAAGCC	59:A>T	59	0.659574	0.467742	0.564516	0.435484	0.532258	0.032258	0.497919	0.491675	0.494797	4.52941	4.41772	0.970588
33407133|F|0-47:A>C-47:A>C	TGCAGAGCATCTTTAGCAGCATGAGCAAATTCAGGAGTGGAGAAGAGAGCAAAACCCATTGGATGTTCT	TGCAGAGCATCTTTAGCAGCATGAGCAAATTCAGGAGTGGAGAAGAGAGCAAAACCCATTGGATGTTCT	47:A>C	47	0.367021	0.434783	0.565217	0.434783	0.565217	0	0.491493	0.491493	0.491493	55.8485	54.5581	1
33453325|F|0-48:A>G-48:A>G	TGCAGACGCAGAGCTTCTTTCGGATCTACACTTCTTACCTGCAAGGTTATTGAGATTACAGATCGGAAG	TGCAGACGCAGAGCTTCTTTCGGATCTACACTTCTTACCTGCAAGGTTATTGAGATTAC	48:A>G	48	0.244681	0.565217	0.434783	0.565217	0.434783	0	0.491493	0.491493	0.491493	59.7931	45.6818	1
33439286|F|0-20:G>A-20:G>A	TGCAGCTGAACTCTTCAATCGATGATCCATTCCTAGAGATTGCTACTATAATTTCCTTACAGATCGGAA	TGCAGCTGAACTCTTCAATCGATGATCCATTCCTAGAGATTGCTACTATAATTTCCTTAC	20:G>A	20	0.734043	0.652174	0.434783	0.565217	0.347826	0.086957	0.453686	0.491493	0.47259	67	62.6714	0.972222
33453766|F|0-64:T>C-64:T>C	TGCAGATGAACAAATCAATCAATACACGAAACACAATCGAACATCAACAAACTGTTAGAGTATATGACA	TGCAGATGAACAAATCAATCAATACACGAAACACAATCGAACATCAACAAACTGTTAGAGTATATGACA	64:T>C	64	0.648936	0.606557	0.434426	0.565574	0.393443	0.040984	0.477291	0.4914	0.484346	53.2558	49.9483	1
33455535|F|0-12:T>C-12:T>C	TGCAGCAATTAGTTTAGCTGACGTCTTTCACGACACAACGAGGACCAAATCTAAGAGTGTCATTACAGA	TGCAGCAATTAGTTTAGCTGACGTCTTTCACGACACAACGAGGACCAAATCTAAGAGTGTCATTACAGA	12:T>C	12	0.648936	0.598361	0.434426	0.565574	0.401639	0.032787	0.48065	0.4914	0.486025	60.8864	51.8597	1
33434770|F|0-59:A>G-59:A>G	TGCAGCCTATTTGAGAAATGGTTATTAGTTAGTTGGTTTGACTAGTTGATTTGTTAGCTATTAGAGAAG	TGCAGCCTATTTGAGAAATGGTTATTAGTTAGTTGGTTTGACTAGTTGATTTGTTAGCTATTAGAGAAG	59:A>G	59	0.526596	0.585859	0.434343	0.565657	0.414141	0.020202	0.485257	0.491378	0.488318	11.9682	10.92	1
33453315|F|0-31:T>C-31:T>C	TGCAGAAGATGCATTGTATCAGCACATCAATTTTGACTATGCCATCAGTGCCTTACAGATCGGAAGAGC	TGCAGAAGATGCATTGTATCAGCACATCAATTTTGACTATGCCATCAGTGCCTTAC	31:T>C	31	0.404255	0.565789	0.434211	0.565789	0.434211	0	0.491343	0.491343	0.491343	44.8824	41.5278	1
33409436|F|0-28:T>C-28:T>C	TGCAGGAAGTGCTAGCTAAGAATCAACATAATCCTAATAAATCTAACGAAGCTCACCCTCAAGTTGACC	TGCAGGAAGTGCTAGCTAAGAATCAACATAATCCTAATAAATCTAACGAAGCTCACCCTCAAGTTGACC	28:T>C	28	0.281915	0.433962	0.566038	0.433962	0.566038	0	0.491278	0.491278	0.491278	31.12	30.9722	1
33420960|F|0-27:G>T-27:G>T	TGCAGCACCGCCGCCAACGACGGCCACGTTTTTGGGTGTTACAGATCGGAAGAGCGGTTCAGCAGGAAT	TGCAGCACCGCCGCCAACGACGGCCACGTTTTTGGGTGTTAC	27:G>T	27	0.845745	0.597484	0.433962	0.566038	0.402516	0.031447	0.480994	0.491278	0.486136	33.6606	27.5325	1
33428765|F|0-15:G>A-15:G>A	TGCAGAGCAATAAATGGAAGCATACCTCAGCATACAACTTTCTGACTTGAGGGGTAGCATCATCATCAA	TGCAGAGCAATAAATGGAAGCATACCTCAGCATACAACTTTCTGACTTGAGGGGTAGCATCATCATCAA	15:G>A	15	0.281915	0.566038	0.433962	0.566038	0.433962	0	0.491278	0.491278	0.491278	79.6875	69.96	1
33432103|F|0-35:T>A-35:T>A	TGCAGGGCAGAAGGGAGCAATAAACAACAAAAATTTAATTACAGATCGGAAGAGCGGTTCAGCAGGAAT	TGCAGGGCAGAAGGGAGCAATAAACAACAAAAATTTAATTAC	35:T>A	35	0.281915	0.566038	0.433962	0.566038	0.433962	0	0.491278	0.491278	0.491278	33.4849	7.07692	1
33450382|F|0-7:C>G-7:C>G	TGCAGACCTTTTGCAAGGCAGAGTTAGTATTATGACAAAAAGTTATAATTACAGATCGGAAGAGCGGTT	TGCAGACCTTTTGCAAGGCAGAGTTAGTATTATGACAAAAAGTTATAATTAC	7:C>G	7	0.281915	0.433962	0.566038	0.433962	0.566038	0	0.491278	0.491278	0.491278	43.24	23.375	1
33442294|F|0-66:T>C-66:T>C	TGCAGCTAGGCCTATGAAGAGCTCTTCTCCAGCATCAGTTCCTGCACCCAATGTATGTCTTTTTTGTGA	TGCAGCTAGGCCTATGAAGAGCTCTTCTCCAGCATCAGTTCCTGCACCCAATGTATGTCTTTTTTGTGA	66:T>C	66	0.601064	0.59292	0.433628	0.566372	0.40708	0.026549	0.482732	0.49119	0.486961	13.5128	13.1923	1
33446865|F|0-46:A>G-46:A>G	TGCAGAGGTGAAGGGTGGTGGCATCTCATTTTCAGGTTGCATCCAAATTCTCAGCTTCTGTGTTTTTGA	TGCAGAGGTGAAGGGTGGTGGCATCTCATTTTCAGGTTGCATCCAAATTCTCAGCTTCTGTGTTTTTGA	46:A>G	46	0.638298	0.583333	0.433333	0.566667	0.416667	0.016667	0.486111	0.491111	0.488611	13.4937	13.0847	1
33453101|F|0-41:A>G-41:A>G	TGCAGCGGTTTTCTTGTGAACAATCTGTTCTTATAAACAGGAAAAGGATTACAGATCGGAAGAGCGGTT	TGCAGCGGTTTTCTTGTGAACAATCTGTTCTTATAAACAGGAAAAGGATTAC	41:A>G	41	0.797872	0.466667	0.566667	0.433333	0.533333	0.033333	0.497778	0.491111	0.494444	125.603	106.439	1
33457961|F|0-5:G>T-5:G>T	TGCAGGTATCATCAAAAACTAGTCCGTGGGTTTTTACAGATCGGAAGAGCGGTTCAGCAGGAATGCCGA	TGCAGGTATCATCAAAAACTAGTCCGTGGGTTTTTAC	5:G>T	5	0.319149	0.433333	0.566667	0.433333	0.566667	0	0.491111	0.491111	0.491111	105.276	95.1351	1
33426907|F|0-10:G>C-10:G>C	TGCAGGTGAAGTCAAAAGATTGTACTCCTAACTATTGAGCGACAGCGGAAGCAAGAATTGATGAACAAT	TGCAGGTGAAGTCAAAAGATTGTACTCCTAACTATTGAGCGACAGCGGAAGCAAGAATTGATGAACAAT	10:G>C	10	0.675532	0.448819	0.566929	0.433071	0.551181	0.015748	0.494761	0.491041	0.492901	42.0615	38.9512	1
33435140|F|0-44:C>T-44:C>T	TGCAGCTGAAGGGGTTTCGACTGATGATATGGAAAAACGTCAAACGTAAGCTTTTCTTGCAATTGTTTA	TGCAGCTGAAGGGGTTTCGACTGATGATATGGAAAAACGTCAAACGTAAGCTTTTCTTGCAATTGTTTA	44:C>T	44	0.675532	0.566929	0.433071	0.566929	0.433071	0	0.491041	0.491041	0.491041	57.6667	57.017	1
33436727|F|0-60:G>C-60:G>C	TGCAGTAGCAGCCTCGCGAGGCCATAGAGCTCGTGTCCGCAAAACTAAAACACGACCTGTGAAGGCACC	TGCAGTAGCAGCCTCGCGAGGCCATAGAGCTCGTGTCCGCAAAACTAAAACACGACCTGTGAAGGCACC	60:G>C	60	0.675532	0.519685	0.566929	0.433071	0.480315	0.086614	0.499225	0.491041	0.495133	60.6081	54.1667	1
100207853|F|0-65:A>T-65:A>T	TGCAGTCATCCATGGTCTAGAATTTGTATGAATCCTTCGTTATAATTCTTGTGGGTCCTCACTCCACAC	TGCAGTCATCCATGGTCTAGAATTTGTATGAATCCTTCGTTATAATTCTTGTGGGTCCTCACTCCACAC	65:A>T	65	0.675532	0.448819	0.566929	0.433071	0.551181	0.015748	0.494761	0.491041	0.492901	14.6936	12.4235	1
33426799|F|0-45:T>G-45:T>G	TGCAGGTACTAAAAGCAACTTATGATTCTGAAGTAGAATGAAAAATCCCGCGAAATAACGCAAAAAAAT	TGCAGGTACTAAAAGCAACTTATGATTCTGAAGTAGAATGAAAAATCCCGCGAAATAACGCAAAAAAAT	45:T>G	45	0.712766	0.597015	0.432836	0.567164	0.402985	0.029851	0.481176	0.490978	0.486077	12.6889	12.3731	1
33441538|F|0-23:A>T-23:A>T	TGCAGCAAGCAGAGAAGTTCAAAAACACAGGAAACTGATAAATATTACCTCGAGCGACCATCTCACATC	TGCAGCAAGCAGAGAAGTTCAAAAACACAGGAAACTGATAAATATTACCTCGAGCGACCATCTCACATC	23:A>T	23	0.393617	0.445946	0.567568	0.432432	0.554054	0.013514	0.494156	0.490869	0.492513	69.7222	27.25	1
33440454|F|0-51:T>A-51:T>A	TGCAGAAGAACAATATAGGAAGATTTTGTGTTGTAGATTTTTGTATGTTGATGGTCAGCTGAATTTTCG	TGCAGAAGAACAATATAGGAAGATTTTGTGTTGTAGATTTTTGTATGTTGATGGTCAGCTGAATTTTCG	51:T>A	51	0.664894	0.632	0.432	0.568	0.368	0.064	0.465152	0.490752	0.477952	19.055	18.3548	1
33443300|F|0-43:C>A-43:C>A	TGCAGGTCAAGGGGAAGGCAGCTATCGATGTTGTTTGCAACCCCCTTGGAAAATCAGGAGGTGCTCTAA	TGCAGGTCAAGGGGAAGGCAGCTATCGATGTTGTTTGCAACCCCCTTGGAAAATCAGGAGGTGCTCTAA	43:C>A	43	0.234043	0.568182	0.431818	0.568182	0.431818	0	0.490702	0.490702	0.490702	60.1429	56.9545	1
33453992|F|0-60:T>C-60:T>C	TGCAGCATTGAAGGAAGATTGTGGTGAGAGCATGGCAGATGATGCTGTTTCTTCATGCAATCAGAATGT	TGCAGCATTGAAGGAAGATTGTGGTGAGAGCATGGCAGATGATGCTGTTTCTTCATGCAATCAGAATGT	60:T>C	60	0.776596	0.794521	0.431507	0.568493	0.205479	0.226027	0.326515	0.490617	0.408566	23.2105	14.0141	1
33457546|F|0-42:G>C-42:G>C	TGCAGGCAGCCGTGTTTGTTCCATTAGTGGTTATTGTTTCTCGGTTAGATGACTTTACAGATCGGAAGA	TGCAGGCAGCCGTGTTTGTTCCATTAGTGGTTATTGTTTCTCGGTTAGATGACTTTAC	42:G>C	42	0.691489	0.638462	0.430769	0.569231	0.361538	0.069231	0.461657	0.490414	0.476036	101.639	87.2419	1
33414133|F|0-34:C>T-34:C>T	TGCAGATCCTCAGCATCGTCTGCAAAAACTAGACCATCATTTTCCTCATTCGCAGTGGGAACATCCAAC	TGCAGATCCTCAGCATCGTCTGCAAAAACTAGACCATCATTTTCCTCATTCGCAGTGGGAACATCCAAC	34:C>T	34	0.728723	0.649635	0.430657	0.569343	0.350365	0.080292	0.455219	0.490383	0.472801	5.11	4.28125	0.966667
33414190|F|0-16:C>T-16:C>T	TGCAGATGAGCAAGAACAGCACCATATCTGCAAGTACAATATAACACAATCAGTTCCTCATACACGTGT	TGCAGATGAGCAAGAACAGCACCATATCTGCAAGTACAATATAACACAATCAGTTCCTCATACACGTGT	16:C>T	16	0.803191	0.622517	0.430464	0.569536	0.377483	0.05298	0.469979	0.490329	0.480154	76.1923	66.2667	1
33411312|F|0-28:G>A-28:G>A	TGCAGTGTATTGTTTGATGAACCAAATAGTCAGCTTAACTTTACAGATCGGAAGAGCGGTTCAGCAGGA	TGCAGTGTATTGTTTGATGAACCAAATAGTCAGCTTAACTTTAC	28:G>A	28	0.531915	0.57	0.43	0.57	0.43	0	0.4902	0.4902	0.4902	5.28571	2.54545	1
33457673|F|0-9:T>A-9:T>A	TGCAGCAATTGAACAATGGACCTGGCATCCAATCGTTTCCGACATGTTTTCCCAACAGATACTTTCACA	TGCAGCAATTGAACAATGGACCTGGCATCCAATCGTTTCCGACATGTTTTCCCAACAGATACTTTCACA	9:T>A	9	0.531915	0.44	0.57	0.43	0.56	0.01	0.4928	0.4902	0.4915	9.02041	4.54098	1
33424994|F|0-23:G>A-23:G>A	TGCAGCATAAGAATTCTGGTGTCGTACGAGACTACGAGTAAATGGCGAAATGCTTTGTGATTACAGATC	TGCAGCATAAGAATTCTGGTGTCGTACGAGACTACGAGTAAATGGCGAAATGCTTTGTGATTAC	23:G>A	23	0.680851	0.640625	0.429688	0.570312	0.359375	0.070312	0.460449	0.490112	0.475281	46.8172	35.1111	1
33445342|F|0-24:G>A-24:G>A	TGCAGACAGAATCGTCCGAGTCATGGAGGATGGGGCTTTAGAAAGGGAGCTTACAGATCGGAAGAGCGG	TGCAGACAGAATCGTCCGAGTCATGGAGGATGGGGCTTTAGAAAGGGAGCTTAC	24:G>A	24	0.718085	0.607407	0.42963	0.57037	0.392593	0.037037	0.476927	0.490096	0.483512	43.8737	41.5692	1
33453759|F|0-13:A>T-13:A>T	TGCAGATCTGTAAATCTGAGGTGCTGTGATAAATTAGTGGTAGAAAATGCAGAGGCAAACAAGGTCTAT	TGCAGATCTGTAAATCTGAGGTGCTGTGATAAATTAGTGGTAGAAAATGCAGAGGCAAACAAGGTCTAT	13:A>T	13	0.718085	0.437037	0.57037	0.42963	0.562963	0.007407	0.492071	0.490096	0.491084	9.10938	7.59302	1
33441077|F|0-60:A>G-60:A>G	TGCAGAGTTCAGGATTTCCTGGTTTTCAAGACCTTGACCGCCAGCCACAAACGCGGTGTCACCAGTCGA	TGCAGAGTTCAGGATTTCCTGGTTTTCAAGACCTTGACCGCCAGCCACAAACGCGGTGTCACCAGTCGA	60:A>G	60	0.792553	0.597315	0.42953	0.57047	0.402685	0.026846	0.481059	0.490068	0.485564	25.4286	25.2895	1
33408102|F|0-23:T>C-23:T>C	TGCAGCTTTTATGCCATGGCAGGTTGTGTACCTTTACACCTTTGAACAATTTGACATCCTTCATTCTCA	TGCAGCTTTTATGCCATGGCAGGTTGTGTACCTTTACACCTTTGAACAATTTGACATCCTTCATTCTCA	23:T>C	23	0.297872	0.428571	0.571429	0.428571	0.571429	0	0.489796	0.489796	0.489796	62.3077	39.9706	1
33410630|F|0-15:G>A-15:G>A	TGCAGCTGCACTTGCGTATGGGTTACAGATCGGAAGAGCGGTTCAGCAGGAATGCCGAGACCGATCTCG	TGCAGCTGCACTTGCGTATGGGTTAC	15:G>A	15	0.297872	0.571429	0.571429	0.428571	0.428571	0.142857	0.489796	0.489796	0.489796	43.8571	42.8824	1
33413524|F|0-46:A>G-46:A>G	TGCAGAATTGGTAAAGAAATTGGAGGTAATAAAACGTATTTTGTTGAGATTTATCAGTCAATTTGTACT	TGCAGAATTGGTAAAGAAATTGGAGGTAATAAAACGTATTTTGTTGAGATTTATCAGTCAATTTGTACT	46:A>G	46	0.632979	0.453782	0.571429	0.428571	0.546218	0.02521	0.495728	0.489796	0.492762	7.32787	6.88462	1
33418195|F|0-64:A>T-64:A>T	TGCAGAATTTACTATCTCATAGCTGCTAGCTCCTTTTCTATTAGTAATGCCAGAATGTTGTGAAATTAT	TGCAGAATTTACTATCTCATAGCTGCTAGCTCCTTTTCTATTAGTAATGCCAGAATGTTGTGAAATTAT	64:A>T	64	0.223404	0.761905	0.428571	0.571429	0.238095	0.190476	0.362812	0.489796	0.426304	13.8824	12.421	1
33420875|F|0-43:G>C-43:G>C	TGCAGATTTTTCTTTTGATTATACTTCTATATTGTTGGTATTGGTTTATATTTACAGATCGGAAGAGCG	TGCAGATTTTTCTTTTGATTATACTTCTATATTGTTGGTATTGGTTTATATTTAC	43:G>C	43	0.670213	0.47619	0.571429	0.428571	0.52381	0.047619	0.498866	0.489796	0.494331	39.1487	35.3377	1
33422398|F|0-22:T>C-22:T>C	TGCAGGGCCGGGTCTTGTAGGATATATGCTGATGAAGAATAGTTTAGAAGGAAGATTACAGATCGGAAG	TGCAGGGCCGGGTCTTGTAGGATATATGCTGATGAAGAATAGTTTAGAAGGAAGATTAC	22:T>C	22	0.335106	0.539683	0.571429	0.428571	0.460317	0.111111	0.496851	0.489796	0.493323	61.4865	57.0513	1
33424149|F|0-54:T>C-54:T>C	TGCAGATATGAATACATGTTTATGACTGTTCCAAAGTCCCAATTTCCTAGTACATATCTGGCGTATATG	TGCAGATATGAATACATGTTTATGACTGTTCCAAAGTCCCAATTTCCTAGTACATATCTGGCGTATATG	54:T>C	54	0.670213	0.52381	0.571429	0.428571	0.47619	0.095238	0.498866	0.489796	0.494331	13.3377	13.1098	1
33428496|F|0-35:A>G-35:A>G	TGCAGCAACTTTCCCGATACACAAACTCCAATACAAGGAAAGAGATCAAAGATTCTCCCACCTATTTTC	TGCAGCAACTTTCCCGATACACAAACTCCAATACAAGGAAAGAGATCAAAGATTCTCCCACCTATTTTC	35:A>G	35	0.223404	0.595238	0.428571	0.571429	0.404762	0.02381	0.481859	0.489796	0.485828	64.6296	54.7368	1
33428774|F|0-7:C>T-7:C>T	TGCAGAGCTCTGGTGTGGATCTATCTCAGGCTAGCATTTCCATACAGATTGATCTTGGAAAGCGAGCAA	TGCAGAGCTCTGGTGTGGATCTATCTCAGGCTAGCATTTCCATACAGATTGATCTTGGAAAGCGAGCAA	7:C>T	7	0.297872	0.571429	0.428571	0.571429	0.428571	0	0.489796	0.489796	0.489796	50.3429	38.4231	1
33429868|F|0-40:T>G-40:T>G	TGCAGTTTGAGAAATAGTAGTGGAAACTGTTGTCAAGCTGTTTTTTGTGAACTTTGTTTTCATTTACAT	TGCAGTTTGAGAAATAGTAGTGGAAACTGTTGTCAAGCTGTTTTTTGTGAACTTTGTTTTCATTTACAT	40:T>G	40	0.37234	0.571429	0.428571	0.571429	0.428571	0	0.489796	0.489796	0.489796	9.9375	7	1
33430580|F|0-15:C>T-15:C>T	TGCAGCAAGCGGTATCAGGTCAAGGGATGTGCGTATCAGCTTACAGATCGGAAGAGCGGTTCAGCAGGA	TGCAGCAAGCGGTATCAGGTCAAGGGATGTGCGTATCAGCTTAC	15:C>T	15	0.968085	0.456044	0.571429	0.428571	0.543956	0.027473	0.496136	0.489796	0.492966	42.1398	41.7311	1
33431043|F|0-21:T>C-21:T>C	TGCAGGCTCGTTCCATTGCGCTAGAATTGCATTTACAGATCGGAAGAGCGGTTCAGCAGGAATGCCGAG	TGCAGGCTCGTTCCATTGCGCTAGAATTGCATTTAC	21:T>C	21	0.632979	0.588235	0.428571	0.571429	0.411765	0.016807	0.484429	0.489796	0.487112	51.4375	48.2069	1
33431681|F|0-13:G>A-13:G>A	TGCAGATTTCTTCGAGCAAACTTTTACAGATCGGAAGAGCGGTTCAGCAGGAATGCCGAGACCGATCTC	TGCAGATTTCTTCGAGCAAACTTTTAC	13:G>A	13	0.223404	0.428571	0.571429	0.428571	0.571429	0	0.489796	0.489796	0.489796	63.6111	48.037	1
33436228|F|0-50:T>C-50:T>C	TGCAGGTATAATAGTGAAATTTCCAGCTTGTGAGTTGGAATAAAGAATTGTCTGATTGTTTTGTGGCTT	TGCAGGTATAATAGTGAAATTTCCAGCTTGTGAGTTGGAATAAAGAATTGTCTGATTGTTTTGTGGCTT	50:T>C	50	0.223404	0.428571	0.571429	0.428571	0.571429	0	0.489796	0.489796	0.489796	37.05	30.5333	1
33436848|F|0-39:T>C-39:T>C	TGCAGTATTGTTCACATTTTCTACTATGCAGTTTCCTATTGTTTCCCAACACTCCCCTTCCAATCCTGA	TGCAGTATTGTTCACATTTTCTACTATGCAGTTTCCTATTGTTTCCCAACACTCCCCTTCCAATCCTGA	39:T>C	39	0.744681	0.614286	0.428571	0.571429	0.385714	0.042857	0.473878	0.489796	0.481837	17.3125	15.6901	1
33437087|F|0-24:T>C-24:T>C	TGCAGTCTGTGAAGTCACTTAGCTTATTAGATTGCTTTCTGATCTTGGTAACTCTAAAAAACACACCCT	TGCAGTCTGTGAAGTCACTTAGCTTATTAGATTGCTTTCTGATCTTGGTAACTCTAAAAAACACACCCT	24:T>C	24	0.781915	0.612245	0.428571	0.571429	0.387755	0.040816	0.474802	0.489796	0.482299	49.1748	49.0282	1
33445071|F|0-14:A>G-14:A>G	TGCAGTTTCTGTGAAAGGATTTAGAGTTTGGAGATAGATCTGCCAATATTTCCTACAGTTACAGATCGG	TGCAGTTTCTGTGAAAGGATTTAGAGTTTGGAGATAGATCTGCCAATATTTCCTACAGTTAC	14:A>G	14	0.223404	0.571429	0.428571	0.571429	0.428571	0	0.489796	0.489796	0.489796	29.08	28.6842	1
33447250|F|0-36:T>C-36:T>C	TGCAGCAACTTTCTGACTAGATAACATGCTAGGCAATGAGATTTTATCCAAACCAAGACCGAGTAAGCC	TGCAGCAACTTTCTGACTAGATAACATGCTAGGCAATGAGATTTTATCCAAACCAAGACCGAGTAAGCC	36:T>C	36	0.670213	0.650794	0.428571	0.571429	0.349206	0.079365	0.454523	0.489796	0.472159	21.3043	21.2031	1
33449071|F|0-24:A>G-24:A>G	TGCAGTGATATCTCTTTACTCGACAGTCCACACCTATCCCCGTTTGCAGAAAATCTCTCAAAGCTTATT	TGCAGTGATATCTCTTTACTCGACAGTCCACACCTATCCCCGTTTGCAGAAAATCTCTCAAAGCTTATT	24:A>G	24	0.670213	0.492063	0.571429	0.428571	0.507937	0.063492	0.499874	0.489796	0.494835	50.1667	49.7375	1
33449462|F|0-28:C>G-28:C>G	TGCAGAAGGTACAATGTAAGGCATATACCGCAATATACAGTTTCAATGATCAAGACACAAACCCAGAAG	TGCAGAAGGTACAATGTAAGGCATATACCGCAATATACAGTTTCAATGATCAAGACACAAACCCAGAAG	28:C>G	28	0.223404	0.428571	0.571429	0.428571	0.571429	0	0.489796	0.489796	0.489796	32.85	28.3077	1
33450813|F|0-30:C>T-30:C>T	TGCAGACCTGTGAATCCTCCTTATTTGTCACTGTTGAACCTTGGAAGTCAACTAAACCTCCTGTATGGC	TGCAGACCTGTGAATCCTCCTTATTTGTCACTGTTGAACCTTGGAAGTCAACTAAACCTCCTGTATGGC	30:C>T	30	0.632979	0.436975	0.571429	0.428571	0.563025	0.008403	0.492056	0.489796	0.490926	24.1774	23.6234	1
33452627|F|0-12:A>G-12:A>G	TGCAGATTAGGGAGGGATAGAAATAGATTAGGGTTTGGAAAATAGAGGAGAGATAGAGAGAAGAGGCGT	TGCAGATTAGGGAGGGATAGAAATAGATTAGGGTTTGGAAAATAGAGGAGAGATAGAGAGAAGAGGCGT	12:A>G	12	0.223404	0.571429	0.428571	0.571429	0.428571	0	0.489796	0.489796	0.489796	29.8148	26.7	1
33457835|F|0-7:T>C-7:T>C	TGCAGCGTTTGACACGCCATACACCAACCGAAGAGCAGTTTTCGAGTTTTGGCGCCGCGACCTTGTTAC	TGCAGCGTTTGACACGCCATACACCAACCGAAGAGCAGTTTTCGAGTTTTGGCGCCGCGACCTTGTTAC	7:T>C	7	0.223404	0.571429	0.428571	0.571429	0.428571	0	0.489796	0.489796	0.489796	41.1538	36.85	1
33442382|F|0-5:T>C-5:T>C	TGCAGTTCTGAGGCATCCTGATTTTAGCCTGAATGTAGAAGAAATTGCACGGGTTGTTGAATTAGAGAA	TGCAGTTCTGAGGCATCCTGATTTTAGCCTGAATGTAGAAGAAATTGCACGGGTTGTTGAATTAGAGAA	5:T>C	5	0.781915	0.598639	0.428571	0.571429	0.401361	0.027211	0.480541	0.489796	0.485168	9.81905	9.67164	0.973684
33450250|F|0-6:T>C-6:T>C	TGCAGGTTGCTGCCTCATTGGTGGCATTTTCTTGGCTATTTACAGATCGGAAGAGCGGTTCAGCAGGAA	TGCAGGTTGCTGCCTCATTGGTGGCATTTTCTTGGCTATTTAC	6:T>C	6	0.707447	0.676692	0.428571	0.571429	0.323308	0.105263	0.43756	0.489796	0.463678	52.5243	46.4328	0.972222
33456399|F|0-12:A>G-12:A>G	TGCAGTAAAATCAATTGCTTATTGCGACTTTACAGATCGGAAGAGCGGTTCAGCAGGAATGCCGAGACC	TGCAGTAAAATCAATTGCTTATTGCGACTTTAC	12:A>G	12	0.808511	0.605263	0.427632	0.572368	0.394737	0.032895	0.477839	0.489526	0.483682	63.8785	60.8116	1
33453918|F|0-24:A>G-24:A>G	TGCAGCAGAGATTGAATCTGACTTATGTTCTCATGCTCCCGAGCAAGGTTGGTTTGCAAATTTTCTTTT	TGCAGCAGAGATTGAATCTGACTTATGTTCTCATGCTCCCGAGCAAGGTTGGTTTGCAAATTTTCTTTT	24:A>G	24	0.808511	0.625	0.427632	0.572368	0.375	0.052632	0.46875	0.489526	0.479138	11.1927	9.27778	0.947368
33427795|F|0-55:T>C-55:T>C	TGCAGTGATGCCGTGAAGTCAAGGCCACCACCGGCCACCGTAAATACCACTAGACTACTCCCACCTTCA	TGCAGTGATGCCGTGAAGTCAAGGCCACCACCGGCCACCGTAAATACCACTAGACTACTCCCACCTTCA	55:T>C	55	0.771277	0.606897	0.427586	0.572414	0.393103	0.034483	0.477146	0.489512	0.483329	65.58	57.7324	1
33458951|F|0-21:A>G-21:A>G	TGCAGTTTTCAGCTGTGTGTAACTGGGAACAATGAAACTGATAGGCAAGCATTACTTGAATTTACAGAT	TGCAGTTTTCAGCTGTGTGTAACTGGGAACAATGAAACTGATAGGCAAGCATTACTTGAATTTAC	21:A>G	21	0.734043	0.536232	0.572464	0.427536	0.463768	0.108696	0.497375	0.489498	0.493436	66.0233	65.5889	1
33453127|F|0-35:C>T-35:C>T	TGCAGCTTGCACTATTTATAAATACTCTGACGATCCGTTTGGTTGGTGGTATTACAGATCGGAAGAGCG	TGCAGCTTGCACTATTTATAAATACTCTGACGATCCGTTTGGTTGGTGGTATTAC	35:C>T	35	0.510638	0.625	0.427083	0.572917	0.375	0.052083	0.46875	0.489366	0.479058	43.0143	40.8333	1
33436732|F|0-60:A>G-60:A>G	TGCAGTAGCCAATAACACTCCGTGCGACGACCGACAAGGGGGTTCACTCGTGGAAGTGGGACACACGAA	TGCAGTAGCCAATAACACTCCGTGCGACGACCGACAAGGGGGTTCACTCGTGGAAGTGGGACACACGAA	60:A>G	60	0.760638	0.601399	0.426573	0.573427	0.398601	0.027972	0.479437	0.489217	0.484327	8.15306	7.61429	1
33422341|F|0-33:G>A-33:G>A	TGCAGCTTTGTGGAAAGCAAGCGACGGGAAATAGAAGTAGCTACCAATTTGATCCTTACAGATCGGAAG	TGCAGCTTTGTGGAAAGCAAGCGACGGGAAATAGAAGTAGCTACCAATTTGATCCTTAC	33:G>A	33	0.361702	0.573529	0.426471	0.573529	0.426471	0	0.489187	0.489187	0.489187	31.4884	30	1
33438484|F|0-5:T>C-5:T>C	TGCAGTCCTCTATCTCGTCAGGATCTTGTGACCTGGAAGATGGCCTTGGGAAAGAAGGAGCTACCAGAA	TGCAGTCCTCTATCTCGTCAGGATCTTGTGACCTGGAAGATGGCCTTGGGAAAGAAGGAGCTACCAGAA	5:T>C	5	0.361702	0.426471	0.573529	0.426471	0.573529	0	0.489187	0.489187	0.489187	94.7742	59	1
33428929|F|0-12:A>T-12:A>T	TGCAGCAAAAGGAGTCTGTCGTTGACGATCCAGAGCTCTTTGTTGAGCAAGAGTGGCTATGTTTTGTGC	TGCAGCAAAAGGAGTCTGTCGTTGACGATCCAGAGCTCTTTGTTGAGCAAGAGTGGCTATGTTTTGTGC	12:A>T	12	0.324468	0.590164	0.42623	0.57377	0.409836	0.016393	0.483741	0.489116	0.486428	10.125	8.42857	1
33429916|F|0-22:G>A-22:G>A	TGCAGCGTTGAACCCTTCAGCCGCGACAGGTAGTTTTTTTTTTGCCTTTTTTTTCTTTGAATTTCTTGT	TGCAGCGTTGAACCCTTCAGCCGCGACAGGTAGTTTTTTTTTTGCCTTTTTTTTCTTTGAATTTCTTGT	22:G>A	22	0.324468	0.442623	0.57377	0.42623	0.557377	0.016393	0.493416	0.489116	0.491266	15.6897	15.619	1
33450099|F|0-39:C>T-39:C>T	TGCAGCGTCATTTCTAATTTCTTGACCTTCGTCTGCAACCCAAATTTACAGATCGGAAGAGCGGTTCAG	TGCAGCGTCATTTCTAATTTCTTGACCTTCGTCTGCAACCCAAATTTAC	39:C>T	39	0.648936	0.672131	0.42623	0.57377	0.327869	0.098361	0.440742	0.489116	0.464929	52.3958	45.6379	1
33414551|F|0-19:C>T-19:C>T	TGCAGCAAGACAGAATGAACTGTCACTGAACCATGCAGCTAATGCAATTTTAGGTGAAAGCAGAACCAA	TGCAGCAAGACAGAATGAACTGTCACTGAACCATGCAGCTAATGCAATTTTAGGTGAAAGCAGAACCAA	19:C>T	19	0.611702	0.591304	0.426087	0.573913	0.408696	0.017391	0.483327	0.489074	0.4862	9.48148	9.19231	1
33422273|F|0-12:C>T-12:C>T	TGCAGCCTCTAACACCTTAGCCGCACTTTCTCTCTCCTCCTTCAACCCACTTACAGATCGGAAGAGCGG	TGCAGCCTCTAACACCTTAGCCGCACTTTCTCTCTCCTCCTTCAACCCACTTAC	12:C>T	12	0.287234	0.574074	0.574074	0.425926	0.425926	0.148148	0.489026	0.489026	0.489026	24.0303	22.7879	1
33429789|F|0-14:A>G-14:A>G	TGCAGTTAGTTTCCAACTCACACACATAGAGAAAGGCCAAGGTGCCTTTCATCACAACATATCAGGCAC	TGCAGTTAGTTTCCAACTCACACACATAGAGAAAGGCCAAGGTGCCTTTCATCACAACATATCAGGCAC	14:A>G	14	0.287234	0.425926	0.574074	0.425926	0.574074	0	0.489026	0.489026	0.489026	35.88	34	1
33431600|F|0-6:C>T-6:C>T	TGCAGACAGTCCAAGCTTAGTTACAAACCTTACAGATCGGAAGAGCGGTTCAGCAGGAATGCCGAGACC	TGCAGACAGTCCAAGCTTAGTTACAAACCTTAC	6:C>T	6	0.287234	0.574074	0.425926	0.574074	0.425926	0	0.489026	0.489026	0.489026	65.9429	61.28	1
33405595|F|0-6:C>A-6:C>A	TGCAGTCAAAAAATCAAGGACTGAAATGCCAGAAGGAGAGAGACTGTATGAAGCAGAAGTAAAAGAGTG	TGCAGTCAAAAAATCAAGGACTGAAATGCCAGAAGGAGAGAGACTGTATGAAGCAGAAGTAAAAGAGTG	6:C>A	6	1	0.457447	0.574468	0.425532	0.542553	0.031915	0.496378	0.488909	0.492644	94.4842	84.4839	1
33447101|F|0-46:C>T-46:C>T	TGCAGATTCTGAATATAGACTTATTTATCCTCCTCCAAGAAGACCTCATTCTGGCATTTGGTTTACCCT	TGCAGATTCTGAATATAGACTTATTTATCCTCCTCCAAGAAGACCTCATTCTGGCATTTGGTTTACCCT	46:C>T	46	0.75	0.652482	0.425532	0.574468	0.347518	0.078014	0.453498	0.488909	0.471204	37.2294	32.4219	1
33449197|F|0-50:A>C-50:A>C	TGCAGTTAGAGCTTCCAACATTCAGGGTCAAGTGTCATCTCCAACTACAAAAACAAAATCAGTGGAGCT	TGCAGTTAGAGCTTCCAACATTCAGGGTCAAGTGTCATCTCCAACTACAAAAACAAAATCAGTGGAGCT	50:A>C	50	0.25	0.574468	0.425532	0.574468	0.425532	0	0.488909	0.488909	0.488909	13.9355	12.5217	1
33449699|F|0-9:G>A-9:G>A	TGCAGTTCCGCTTCTGCTACCTCATTTGTCATCTCAGGAATGTGAAATAAGCGGTTATCATATACCGCA	TGCAGTTCCGCTTCTGCTACCTCATTTGTCATCTCAGGAATGTGAAATAAGCGGTTATCATATACCGCA	9:G>A	9	0.25	0.425532	0.574468	0.425532	0.574468	0	0.488909	0.488909	0.488909	39.9545	39.069	1
33458114|F|0-6:G>C-6:G>C	TGCAGTGGAATGATGTTCTTGGGGAAAATGTGTTATAGAGAAAACTTAGACATTGGGTTTTTTACAGAT	TGCAGTGGAATGATGTTCTTGGGGAAAATGTGTTATAGAGAAAACTTAGACATTGGGTTTTTTAC	6:G>C	6	0.25	0.574468	0.425532	0.574468	0.425532	0	0.488909	0.488909	0.488909	98	82.4545	1
33421815|F|0-5:T>C-5:T>C	TGCAGTGGGAAAGCAAATGAGACCATGAACAACCCTTTCCTGCCTGCTTTCTCCTTACAGATCGGAAGA	TGCAGTGGGAAAGCAAATGAGACCATGAACAACCCTTTCCTGCCTGCTTTCTCCTTAC	5:T>C	5	0.712766	0.61194	0.425373	0.574627	0.38806	0.037313	0.474939	0.488862	0.4819	29.9333	25.5588	1
33435469|F|0-23:G>C-23:G>C	TGCAGGAAATCTATTCAAGGGGAGGAAACTATCTACAAAATCTATGTCATTGTAATTGGCATATATGCT	TGCAGGAAATCTATTCAAGGGGAGGAAACTATCTACAAAATCTATGTCATTGTAATTGGCATATATGCT	23:G>C	23	0.712766	0.432836	0.574627	0.425373	0.567164	0.007463	0.490978	0.488862	0.48992	14.2698	13.5058	1
33436023|F|0-68:T>A-68:T>A	TGCAGGGACATCAATCCATATGCAAGTACACAGATCAGCTAACAATTTGATTTCAGAAAATCTAATCTT	TGCAGGGACATCAATCCATATGCAAGTACACAGATCAGCTAACAATTTGATTTCAGAAAATCTAATCTT	68:T>A	68	0.712766	0.649254	0.425373	0.574627	0.350746	0.074627	0.455447	0.488862	0.472154	48.18	12.1587	1
33403118|F|0-31:C>G-31:C>G	TGCAGAAGAGCAGCATGGAGAATTGAAAAGACTCGCAAAGACCCTTCCAGCTAGTGCACCTAATTCAAT	TGCAGAAGAGCAGCATGGAGAATTGAAAAGACTCGCAAAGACCCTTCCAGCTAGTGCACCTAATTCAAT	31:C>G	31	0.675532	0.511811	0.574803	0.425197	0.488189	0.086614	0.499721	0.488809	0.494265	20.137	19.9765	1
33406517|F|0-23:G>A-23:G>A	TGCAGTTTGTAAGATTAGAGATTGGAGATGTTCATCCATTGAGGCAAATGTATTGTTCATCATGAACAG	TGCAGTTTGTAAGATTAGAGATTGGAGATGTTCATCCATTGAGGCAAATGTATTGTTCATCATGAACAG	23:G>A	23	0.675532	0.645669	0.425197	0.574803	0.354331	0.070866	0.457561	0.488809	0.473185	7.07216	6.55932	1
33411410|F|0-46:C>T-46:C>T	TGCAGTTGGTTTTGAATCAAAACTCTAATGTGGATGCAGCTGATTACGTGCTTGTTACAGATCGGAAGA	TGCAGTTGGTTTTGAATCAAAACTCTAATGTGGATGCAGCTGATTACGTGCTTGTTAC	46:C>T	46	0.675532	0.614173	0.425197	0.574803	0.385827	0.03937	0.473929	0.488809	0.481369	63.3889	60.6167	1
33423354|F|0-55:G>C-55:G>C	TGCAGAAGTGCAAATGTCATACCACTTATATACTTTGCTCCGTTTCAAATTAGTTGTAATATTGGCAAA	TGCAGAAGTGCAAATGTCATACCACTTATATACTTTGCTCCGTTTCAAATTAGTTGTAATATTGGCAAA	55:G>C	55	0.675532	0.614173	0.425197	0.574803	0.385827	0.03937	0.473929	0.488809	0.481369	29.7742	29.1695	1
33433536|F|0-14:G>A-14:G>A	TGCAGATAGCAAATGTGCCAAAAAACATTGTGTGAAGTGAGATTGCAAAAACAATACAGCATAATGTTC	TGCAGATAGCAAATGTGCCAAAAAACATTGTGTGAAGTGAGATTGCAAAAACAATACAGCATAATGTTC	14:G>A	14	0.675532	0.496063	0.574803	0.425197	0.503937	0.070866	0.499969	0.488809	0.494389	23.9737	21.675	1
33454776|F|0-23:G>A-23:G>A	TGCAGCTTGCAGCAGCACAACTTGCAACATCAGCTAAAGGGAATTACCCAGTTCACTTGCTTTTCATCA	TGCAGCTTGCAGCAGCACAACTTGCAACATCAGCTAAAGGGAATTACCCAGTTCACTTGCTTTTCATCA	23:G>A	23	0.212766	0.425	0.575	0.425	0.575	0	0.48875	0.48875	0.48875	9.2	9	1
33406173|F|0-31:A>G-31:A>G	TGCAGTGTAGGTTGCGTCGGAAGCTTCGTAGAGTGGGACTGTGGAAGTAATCTTTTATCTTATTCACTC	TGCAGTGTAGGTTGCGTCGGAAGCTTCGTAGAGTGGGACTGTGGAAGTAATCTTTTATCTTATTCACTC	31:A>G	31	0.664894	0.504	0.576	0.424	0.496	0.08	0.499968	0.488448	0.494208	45.4286	42.8588	1
33431021|F|0-26:G>T-26:G>T	TGCAGGCAGGCTATATTGCGCATTCGGGTTGGATCGATCGGGTCTTTCTGAATTACAGATCGGAAGAGC	TGCAGGCAGGCTATATTGCGCATTCGGGTTGGATCGATCGGGTCTTTCTGAATTAC	26:G>T	26	0.664894	0.496	0.576	0.424	0.504	0.072	0.499968	0.488448	0.494208	65.4595	61.6173	1
33433406|F|0-64:C>T-64:C>T	TGCAGAGTAGTGCATCTCTTCGATCTGATTCTATGAAATTGGCCTGCCTAGAGTGATTTCCTGTCGAAC	TGCAGAGTAGTGCATCTCTTCGATCTGATTCTATGAAATTGGCCTGCCTAGAGTGATTTCCTGTCGAAC	64:C>T	64	0.664894	0.512	0.576	0.424	0.488	0.088	0.499712	0.488448	0.49408	9.46667	9.46341	1
33428482|F|0-5:T>C-5:T>C	TGCAGTTTTTCCTCAGATTCCTTCTTAGCATCTTTATAAAAGCATACTATCTTACTTACCAAGTCTTTG	TGCAGTTTTTCCTCAGATTCCTTCTTAGCATCTTTATAAAAGCATACTATCTTACTTACCAAGTCTTTG	5:T>C	5	0.978723	0.592391	0.423913	0.576087	0.407609	0.016304	0.482928	0.488422	0.485675	5.344	5.29412	1
33458556|F|0-20:T>C-20:T>C	TGCAGATTCTGCACTGAGATTGGGTGCGCCATCTACATATGCTGATCGGGTGTTTGAAAATGAAATCAA	TGCAGATTCTGCACTGAGATTGGGTGCGCCATCTACATATGCTGATCGGGTGTTTGAAAATGAAATCAA	20:T>C	20	0.803191	0.602649	0.423841	0.576159	0.397351	0.02649	0.478926	0.4884	0.483663	4.05714	3.38571	1
33419447|F|0-16:A>G-16:A>G	TGCAGGTGCTGACAGCAAGCTACTTCTTTGACAGATTGCCAAAGGTATGTTTCCCCTTTTTTCTTTACT	TGCAGGTGCTGACAGCAAGCTACTTCTTTGACAGATTGCCAAAGGTATGTTTCCCCTTTTTTCTTTACT	16:A>G	16	0.31383	0.576271	0.423729	0.576271	0.423729	0	0.488365	0.488365	0.488365	54.2973	23.0741	1
33422018|F|0-6:G>A-6:G>A	TGCAGAGATATGCAAAACAACACAAGCTACAAAGAGTGAAGTGGATGTATTGCTTACAGATCGGAAGAG	TGCAGAGATATGCAAAACAACACAAGCTACAAAGAGTGAAGTGGATGTATTGCTTAC	6:G>A	6	0.31383	0.423729	0.576271	0.423729	0.576271	0	0.488365	0.488365	0.488365	55.2963	46.5946	1
33432820|F|0-61:T>G-61:T>G	TGCAGAATAATCATAATCATCTATATAGCACATTATAATTTCTAGTATTTAGCTTTTTCCTTTCTATTG	TGCAGAATAATCATAATCATCTATATAGCACATTATAATTTCTAGTATTTAGCTTTTTCCTTTCTATTG	61:T>G	61	0.62766	0.466102	0.576271	0.423729	0.533898	0.042373	0.497702	0.488365	0.493034	4.89394	4.6	1
33437980|F|0-55:T>C-55:T>C	TGCAGAGGAGTACATCAAACATAATTCTGAGGCATTCAAAAGTGTTTGTCAGAGATTTATGTGGCCATA	TGCAGAGGAGTACATCAAACATAATTCTGAGGCATTCAAAAGTGTTTGTCAGAGATTTATGTGGCCATA	55:T>C	55	0.31383	0.423729	0.576271	0.423729	0.576271	0	0.488365	0.488365	0.488365	27.1786	24.5676	1
33439688|F|0-19:G>C-19:G>C	TGCAGTTATTGGGCATTGTGTCTTTACAGATCGGAAGAGCGGTTCAGCAGGAATGCCGAGACCGATCTC	TGCAGTTATTGGGCATTGTGTCTTTAC	19:G>C	19	0.452128	0.435294	0.576471	0.423529	0.564706	0.011765	0.491626	0.488304	0.489965	50.3256	44.2642	1
33454894|F|0-36:C>T-36:C>T	TGCAGCCAAAATGCCAAGTTCAAAGAACGCAGATCACTACATGTGACAAAAATAGAAACCCTTTGGTGT	TGCAGCCAAAATGCCAAGTTCAAAGAACGCAGATCACTACATGTGACAAAAATAGAAACCCTTTGGTGT	36:C>T	36	0.276596	0.423077	0.576923	0.423077	0.576923	0	0.488166	0.488166	0.488166	68.6522	64.5625	1
33448093|F|0-66:G>A-66:G>A	TGCAGCTTTATCCGCTGTGGTTTCAGCAGGCAAAGGTGCTGAGTCATGGTCACTCTCGACTAAATGGCC	TGCAGCTTTATCCGCTGTGGTTTCAGCAGGCAAAGGTGCTGAGTCATGGTCACTCTCGACTAAATGGCC	66:G>A	66	0.691489	0.438462	0.576923	0.423077	0.561538	0.015385	0.492426	0.488166	0.490296	2.70149	2.57831	0.944444
33414170|F|0-21:A>G-21:A>G	TGCAGATGAAAGCAACTGTCCATGCAGTTACCTCTTTTTGAGCAGAATACCTGGTGTTGAGAATTGAGA	TGCAGATGAAAGCAACTGTCCATGCAGTTACCTCTTTTTGAGCAGAATACCTGGTGTTGAGAATTGAGA	21:A>G	21	0.792553	0.463087	0.577181	0.422819	0.536913	0.040268	0.497275	0.488086	0.492681	63.3718	59.1531	1
33432837|F|0-53:C>T-53:C>T	TGCAGAATCAACTTGAAGAGCTAGCTAAGCAGAAACATAACGAAGGCCTTGGGCTGAGCAAAAAGAACC	TGCAGAATCAACTTGAAGAGCTAGCTAAGCAGAAACATAACGAAGGCCTTGGGCTGAGCAAAAAGAACC	53:C>T	53	0.654255	0.455285	0.577236	0.422764	0.544715	0.03252	0.496001	0.488069	0.492035	37.0769	37.0123	1
33406526|F|0-22:T>C-22:T>C	TGCAGTTTGTTGTTCTATTCTTTGTTTCTTCCTTGCCACATGTCCCTTGGTCCCCATACTCATCAAGCT	TGCAGTTTGTTGTTCTATTCTTTGTTTCTTCCTTGCCACATGTCCCTTGGTCCCCATACTCATCAAGCT	22:T>C	22	0.617021	0.646552	0.422414	0.577586	0.353448	0.068966	0.457045	0.487961	0.472503	8.62353	5.375	1
33422260|F|0-20:A>G-20:A>G	TGCAGCCCTCTGCCAATATCACAAGAATTTACAGATCGGAAGAGCGGTTCAGCAGGAATGCCGAGACCG	TGCAGCCCTCTGCCAATATCACAAGAATTTAC	20:A>G	20	0.239362	0.755556	0.422222	0.577778	0.244444	0.177778	0.369383	0.487901	0.428642	80.7027	57.85	1
33430023|F|0-10:T>G-10:T>G	TGCAGCAACATAACAAATAATAATGTCAATATAATAATTTATATGTTCAAGGCTATGTTACTTGGACTC	TGCAGCAACATAACAAATAATAATGTCAATATAATAATTTATATGTTCAAGGCTATGTTACTTGGACTC	10:T>G	10	0.239362	0.577778	0.422222	0.577778	0.422222	0	0.487901	0.487901	0.487901	19	14.9524	1
33451052|F|0-23:A>T-23:A>T	TGCAGATCTTTGAGCTCCTTCAAAATCCTCTTGGAAGCCATCCTTTACAAACCTAACAACACAGAAAAG	TGCAGATCTTTGAGCTCCTTCAAAATCCTCTTGGAAGCCATCCTTTACAAACCTAACAACACAGAAAAG	23:A>T	23	0.441489	0.578313	0.421687	0.578313	0.421687	0	0.487734	0.487734	0.487734	73.3454	59.2895	1
33428300|F|0-12:A>T-12:A>T	TGCAGTTGGGATATGGAAGGATTATTTTCACGTGGAATTTGTTGATTTGATTTTGAGAGTATTTTTGAA	TGCAGTTGGGATATGGAAGGATTATTTTCACGTGGAATTTGTTGATTTGATTTTGAGAGTATTTTTGAA	12:A>T	12	0.643617	0.636364	0.421488	0.578512	0.363636	0.057851	0.46281	0.487672	0.475241	71.1798	64.0536	0.96875
33418956|F|0-66:C>T-66:C>T	TGCAGCTAATCCGGTATTTACCGACGGTGTTGCTACCAAAGATATCCATATTGATCCTTCCACTTCCCT	TGCAGCTAATCCGGTATTTACCGACGGTGTTGCTACCAAAGATATCCATATTGATCCTTCCACTTCCCT	66:C>T	66	0.303191	0.578947	0.421053	0.578947	0.421053	0	0.487535	0.487535	0.487535	5.66667	5.57692	1
33419207|F|0-61:C>T-61:C>T	TGCAGGAGCCGTTTAGCAGGACATAACGAAAGGAGACGGAAGAACTCATCCCGTGATGTTTCTGAAGAT	TGCAGGAGCCGTTTAGCAGGACATAACGAAAGGAGACGGAAGAACTCATCCCGTGATGTTTCTGAAGAT	61:C>T	61	0.303191	0.578947	0.421053	0.578947	0.421053	0	0.487535	0.487535	0.487535	26.8333	11.6539	1
33421969|F|0-9:T>G-9:T>G	TGCAGTTTGTTGGTACTTTCCAATAAATTACAGATCGGAAGAGCGGTTCAGCAGGAATGCCGAGACCGA	TGCAGTTTGTTGGTACTTTCCAATAAATTAC	9:T>G	9	0.505319	0.452632	0.578947	0.421053	0.547368	0.031579	0.495512	0.487535	0.491524	61.234	55.1061	1
33422289|F|0-5:C>T-5:C>T	TGCAGCGTTCAAGATGTGAACATTACAGATCGGAAGAGCGGTTCAGCAGGAATGCCGAGACCGATCTCG	TGCAGCGTTCAAGATGTGAACATTAC	5:C>T	5	0.303191	0.578947	0.421053	0.578947	0.421053	0	0.487535	0.487535	0.487535	53.9444	31.7407	1
33429372|F|0-15:T>A-15:T>A	TGCAGGATGGAAAACTATAAAAGGAGCATTAGCAATGCCATTGATGATTGAAGGATACAAGAAAGATCT	TGCAGGATGGAAAACTATAAAAGGAGCATTAGCAATGCCATTGATGATTGAAGGATACAAGAAAGATCT	15:T>A	15	0.303191	0.578947	0.421053	0.578947	0.421053	0	0.487535	0.487535	0.487535	31.7778	14.9231	1
33437995|F|0-23:G>T-23:G>T	TGCAGAGTACGATTCCGCTCCTTGAGTTGATCTCTCATCAGCTGAGACTCTTCAAGAACATTAGCATGA	TGCAGAGTACGATTCCGCTCCTTGAGTTGATCTCTCATCAGCTGAGACTCTTCAAGAACATTAGCATGA	23:G>T	23	0.303191	0.421053	0.578947	0.421053	0.578947	0	0.487535	0.487535	0.487535	11.7308	10.9722	1
33433704|F|0-26:T>A-26:T>A	TGCAGATGCTGATGCCATAGCTCTATTTTCAGCTTCAGAGTTGGATTTAGATATGGTTGATTGTTTCGT	TGCAGATGCTGATGCCATAGCTCTATTTTCAGCTTCAGAGTTGGATTTAGATATGGTTGATTGTTTCGT	26:T>A	26	0.670213	0.507937	0.579365	0.420635	0.492063	0.087302	0.499874	0.487402	0.493638	11.0704	10.6471	1
33450704|F|0-37:G>A-37:G>A	TGCAGAAGTATTATATAAGGTCCGAAAGATTGAATCTGCGCAAGGAAATTCTCACGAGTCATAAAATAT	TGCAGAAGTATTATATAAGGTCCGAAAGATTGAATCTGCGCAAGGAAATTCTCACGAGTCATAAAATAT	37:G>A	37	0.670213	0.68254	0.420635	0.579365	0.31746	0.103175	0.433359	0.487402	0.46038	9.73	9.18644	1
33432787|F|0-10:C>T-10:C>T	TGCAGAAGTGCCTCTCCTTCCCAAGATTAGATCATGTTATCCAATAATAAAAAGATTACAGATATTCCA	TGCAGAAGTGCCTCTCCTTCCCAAGATTAGATCATGTTATCCAATAATAAAAAGATTACAGATATTCCA	10:C>T	10	0.367021	0.710145	0.42029	0.57971	0.289855	0.130435	0.411678	0.487293	0.449485	21.2593	19.9143	1
33404003|F|0-24:G>A-24:G>A	TGCAGCAAATATGCCTAAGTCAACGTTGACTTCTTCCTTCAATTTATCAAATTTGGCTTTGATCATCAC	TGCAGCAAATATGCCTAAGTCAACGTTGACTTCTTCCTTCAATTTATCAAATTTGGCTTTGATCATCAC	24:G>A	24	1	0.62766	0.420213	0.579787	0.37234	0.047872	0.467406	0.487268	0.477337	40.8806	37.7753	1
33419051|F|0-44:A>G-44:A>G	TGCAGCTGGATTCTCTTCGAATAGGCTTCCGAAAATTTCTTCCAAAGACTCATCAAACTTCTGTGCATC	TGCAGCTGGATTCTCTTCGAATAGGCTTCCGAAAATTTCTTCCAAAGACTCATCAAACTTCTGTGCATC	44:A>G	44	0.430851	0.580247	0.419753	0.580247	0.419753	0	0.487121	0.487121	0.487121	52.3077	50.3243	1
33406893|F|0-37:C>T-37:C>T	TGCAGAATAGAAAATTCTACATTTTACATCATGCAAACGGCAATATCAACAAGAAAAGAAAAACTGTAT	TGCAGAATAGAAAATTCTACATTTTACATCATGCAAACGGCAATATCAACAAGAAAAGAAAAACTGTAT	37:C>T	37	0.329787	0.419355	0.580645	0.419355	0.580645	0	0.486993	0.486993	0.486993	50.6552	49.7949	1
33446255|F|0-48:C>A-48:C>A	TGCAGAATCCGACAGTGATAATTCATCCATCTAAGTGTCATAAACAACCAATATCATGGGATATGAGCT	TGCAGAATCCGACAGTGATAATTCATCCATCTAAGTGTCATAAACAACCAATATCATGGGATATGAGCT	48:C>A	48	0.659574	0.653226	0.419355	0.580645	0.346774	0.072581	0.453044	0.486993	0.470018	64.4632	60.1053	1
33436794|F|0-32:A>C-32:A>C	TGCAGTATATCCATGACTTGCCTATTTGCAAGAGAGAAAACCACAAATGCAAATTCACCTCCTTGGGAT	TGCAGTATATCCATGACTTGCCTATTTGCAAGAGAGAAAACCACAAATGCAAATTCACCTCCTTGGGAT	32:A>C	32	0.888298	0.467066	0.580838	0.419162	0.532934	0.047904	0.497831	0.48693	0.492381	32.3678	32.1429	1
33438311|F|0-10:G>T-10:G>T	TGCAGGATTTGGTACATCTTGCAGCTATAACTGTACCATCACTACAGCAATTACCTTGGCAGCTCAAAC	TGCAGGATTTGGTACATCTTGCAGCTATAACTGTACCATCACTACAGCAATTACCTTGGCAGCTCAAAC	10:G>T	10	0.228723	0.581395	0.418605	0.581395	0.418605	0	0.48675	0.48675	0.48675	24.3704	8.3	1
33457838|F|0-13:A>G-13:A>G	TGCAGGCGGTCAAAGTTCAAGCTCACGCTCTTCAATGAGACGGAGTAAGTTCAGTTCCTTTACTTCTTC	TGCAGGCGGTCAAAGTTCAAGCTCACGCTCTTCAATGAGACGGAGTAAGTTCAGTTCCTTTACTTCTTC	13:A>G	13	0.228723	0.418605	0.581395	0.418605	0.581395	0	0.48675	0.48675	0.48675	28.0476	25.2593	1
33432413|F|0-15:G>A-15:G>A	TGCAGAAAGATTACCGATCTCTCTTGGGATTGTGCCGTTGAGAGAATTTCTATACAGGTACAACTTCAT	TGCAGAAAGATTACCGATCTCTCTTGGGATTGTGCCGTTGAGAGAATTTCTATACAGGTACAACTTCAT	15:G>A	15	0.292553	0.418182	0.581818	0.418182	0.581818	0	0.486612	0.486612	0.486612	58.44	56	1
33453961|F|0-23:C>T-23:C>T	TGCAGCATAGCTAACCCAAAATCCGATATTTTAGGATAGAACTTTTCACCCAAAAGGATGTTTTGTGGC	TGCAGCATAGCTAACCCAAAATCCGATATTTTAGGATAGAACTTTTCACCCAAAAGGATGTTTTGTGGC	23:C>T	23	0.585106	0.627273	0.418182	0.581818	0.372727	0.045455	0.467603	0.486612	0.477107	15.671	6.65455	1
33455791|F|0-23:C>T-23:C>T	TGCAGGATCACTCCTAGGAGCCACGCTCATGGTGATTTTCGGTGTCATGTCCCCAGAGCAAGCATATGA	TGCAGGATCACTCCTAGGAGCCACGCTCATGGTGATTTTCGGTGTCATGTCCCCAGAGCAAGCATATGA	23:C>T	23	0.648936	0.631148	0.418033	0.581967	0.368852	0.04918	0.465601	0.486563	0.476082	7.10465	7.09836	1
33434443|F|0-63:T>G-63:T>G	TGCAGCATACAACACCAGTGGTAAAGCAACTTTCATATTTTTTGTCCAATTATAGATTTATGATTATGA	TGCAGCATACAACACCAGTGGTAAAGCAACTTTCATATTTTTTGTCCAATTATAGATTTATGATTATGA	63:T>G	63	0.712766	0.61194	0.41791	0.58209	0.38806	0.029851	0.474939	0.486523	0.480731	69.1053	66.5238	1
33455320|F|0-20:G>A-20:G>A	TGCAGAACATGAAACTGCCTGCAATTGAGCGTCAGTTATAAAATTGCTATGTGATCAACAAAAGATATG	TGCAGAACATGAAACTGCCTGCAATTGAGCGTCAGTTATAAAATTGCTATGTGATCAACAAAAGATATG	20:G>A	20	0.712766	0.455224	0.58209	0.41791	0.544776	0.037313	0.49599	0.486523	0.491256	65.3662	63.9091	0.972222
33444239|F|0-14:G>A-14:G>A	TGCAGTGTTACCCTGTTGAAGTTCCTCCACTTATCAGCAGTACTCTCCAGGTACCTTCTGGTTTTTCTC	TGCAGTGTTACCCTGTTGAAGTTCCTCCACTTATCAGCAGTACTCTCCAGGTACCTTCTGGTTTTTCTC	14:G>A	14	0.420213	0.417722	0.582278	0.417722	0.582278	0	0.486461	0.486461	0.486461	36.3077	36.1633	1
33456135|F|0-24:G>A-24:G>A	TGCAGCACTTCCAAAGATTATCGCGGTAGCAACAGCAAAAGCTGTCCCAACTAGAACAAAAAATAAACA	TGCAGCACTTCCAAAGATTATCGCGGTAGCAACAGCAAAAGCTGTCCCAACTAGAACAAAAAATAAACA	24:G>A	24	0.420213	0.417722	0.582278	0.417722	0.582278	0	0.486461	0.486461	0.486461	54.1389	16.22	1
33404966|F|0-29:T>A-29:T>A	TGCAGGAAAATAATTTGAAGATAAAAAAATTAGGATAACCGGAAAAATTTAGTACACAAAAATCTAAAA	TGCAGGAAAATAATTTGAAGATAAAAAAATTAGGATAACCGGAAAAATTTAGTACACAAAAATCTAAAA	29:T>A	29	0.675532	0.425197	0.582677	0.417323	0.574803	0.007874	0.488809	0.486329	0.487569	21.2381	19.1566	1
33406381|F|0-68:G>A-68:G>A	TGCAGTTGCTACCAAATCCAGTAATCCACAAGTGTTCCAGTCCAACAAAGGTCCATGAAGAATGTGTTG	TGCAGTTGCTACCAAATCCAGTAATCCACAAGTGTTCCAGTCCAACAAAGGTCCATGAAGAATGTGTTG	68:G>A	68	0.675532	0.661417	0.417323	0.582677	0.338583	0.07874	0.447889	0.486329	0.467109	74.5104	66.6557	1
33425922|F|0-47:G>C-47:G>C	TGCAGCTGTTGATGTTTCGTTTCTTCCTCTTTTTTATATTCATCTGAGCAGACATCAAAATAGTTCTTT	TGCAGCTGTTGATGTTTCGTTTCTTCCTCTTTTTTATATTCATCTGAGCAGACATCAAAATAGTTCTTT	47:G>C	47	0.739362	0.597122	0.417266	0.582734	0.402878	0.014388	0.481135	0.48631	0.483722	18.134	17.4127	1
33435302|F|0-63:G>A-63:G>A	TGCAGCTTATTTTTCAAGCTTTTGGTTATGTCTAACTAGATGCCGGAGATAGTGTTCATAGTTGTGAGA	TGCAGCTTATTTTTCAAGCTTTTGGTTATGTCTAACTAGATGCCGGAGATAGTGTTCATAGTTGTGAGA	63:G>A	63	0.739362	0.589928	0.417266	0.582734	0.410072	0.007194	0.483826	0.48631	0.485068	45.0745	42.8594	1
33435801|F|0-28:G>A-28:G>A	TGCAGGATTTTTCGGGAAATAACGGAACGGGCCAACAGAAAACCTTTGGTGGGCCAAATATGAACCCAA	TGCAGGATTTTTCGGGAAATAACGGAACGGGCCAACAGAAAACCTTTGGTGGGCCAAATATGAACCCAA	28:G>A	28	0.803191	0.622517	0.417219	0.582781	0.377483	0.039735	0.469979	0.486294	0.478137	63.0648	58.9286	1
33405820|F|0-68:C>G-68:C>G	TGCAGTATCCAAAGGACCAAAACAATTGCATTGACTAAAATAAAGAAAAACAAACTAGTATTCAATCTC	TGCAGTATCCAAAGGACCAAAACAATTGCATTGACTAAAATAAAGAAAAACAAACTAGTATTCAATCTC	68:C>G	68	0.702128	0.659091	0.416667	0.583333	0.340909	0.075758	0.44938	0.486111	0.467746	41.8367	40.9539	1
33411053|F|0-20:G>A-20:G>A	TGCAGTAACAAAATAGGCTTGCAAAAATTAAACATTACAGATCGGAAGAGCGGTTCAGCAGGAATGCCG	TGCAGTAACAAAATAGGCTTGCAAAAATTAAACATTAC	20:G>A	20	0.765957	0.416667	0.583333	0.416667	0.583333	0	0.486111	0.486111	0.486111	4.63636	3.87097	1
33432810|F|0-51:G>C-51:G>C	TGCAGAATAAATAGTTGTAGACAGGTGAGCAAAGATCAATACAATAACTAAGATCAATGTCTCATGATT	TGCAGAATAAATAGTTGTAGACAGGTGAGCAAAGATCAATACAATAACTAAGATCAATGTCTCATGATT	51:G>C	51	0.638298	0.466667	0.583333	0.416667	0.533333	0.05	0.497778	0.486111	0.491944	42.8889	42.7927	1
33442459|F|0-45:G>A-45:G>A	TGCAGCTGCTCACAATGATGCTACAAAAATGAGTGTCATCTCATGGTGGTCTTCTTATGGTGCTGAGAC	TGCAGCTGCTCACAATGATGCTACAAAAATGAGTGTCATCTCATGGTGGTCTTCTTATGGTGCTGAGAC	45:G>A	45	0.382979	0.625	0.416667	0.583333	0.375	0.041667	0.46875	0.486111	0.477431	7.7963	6.96774	1
33444614|F|0-43:T>C-43:T>C	TGCAGCATATAACTGATGAAGGGACGGCCTTAGTGCAGCAGGCTGAAGATGCTGCAATGAGCAAGGTGC	TGCAGCATATAACTGATGAAGGGACGGCCTTAGTGCAGCAGGCTGAAGATGCTGCAATGAGCAAGGTGC	43:T>C	43	0.382979	0.597222	0.416667	0.583333	0.402778	0.013889	0.481096	0.486111	0.483603	59.4694	56.5625	1
33452664|F|0-6:T>A-6:T>A	TGCAGCTGAGCCTTCCGCCTGAAAAAAGTAAAGATAAAAATAGCTTATCAATGAGCAACCTTTCTAGTG	TGCAGCTGAGCCTTCCGCCTGAAAAAAGTAAAGATAAAAATAGCTTATCAATGAGCAACCTTTCTAGTG	6:T>A	6	0.382979	0.416667	0.583333	0.416667	0.583333	0	0.486111	0.486111	0.486111	27.2647	13.2	1
33452801|F|0-18:C>G-18:C>G	TGCAGCCATTGATTTTGGCGAGTCTAATGCTCTTGGAGGCGATAGCTTCCTGCGTGGCAATTCCACGAC	TGCAGCCATTGATTTTGGCGAGTCTAATGCTCTTGGAGGCGATAGCTTCCTGCGTGGCAATTCCACGAC	18:C>G	18	0.638298	0.616667	0.416667	0.583333	0.383333	0.033333	0.472778	0.486111	0.479444	7.81395	6.94545	1
33458911|F|0-29:A>G-29:A>G	TGCAGTGCGGTGTTAGAGGTGGTATACCAAACAAGTTTTACAGGTCAAGCAATGTTACAGATCGGAAGA	TGCAGTGCGGTGTTAGAGGTGGTATACCAAACAAGTTTTACAGGTCAAGCAATGTTAC	29:A>G	29	0.255319	0.458333	0.583333	0.416667	0.541667	0.041667	0.496528	0.486111	0.491319	45.625	25.4138	1
33431220|F|0-37:A>G-37:A>G	TGCAGTAGCGCGGTGTAAAATGGAAGATGAGCGCATGAATTACAGATCGGAAGAGCGGTTCAGCAGGAA	TGCAGTAGCGCGGTGTAAAATGGAAGATGAGCGCATGAATTAC	37:A>G	37	0.893617	0.529762	0.583333	0.416667	0.470238	0.113095	0.498228	0.486111	0.49217	93.51	67.4159	0.947368
33454624|F|0-63:C>T-63:C>T	TGCAGTTAGAAGAAACGCAATACCCCATGTGATTGCCAGACCCAACGGGACCTGAAAATGACACATCAG	TGCAGTTAGAAGAAACGCAATACCCCATGTGATTGCCAGACCCAACGGGACCTGAAAATGACACATCAG	63:C>T	63	0.728723	0.49635	0.583942	0.416058	0.50365	0.080292	0.499973	0.485908	0.49294	69.8608	64.011	1
33455681|F|0-24:C>T-24:C>T	TGCAGCTCTTGCACGCGCAGGTCTCGAGTCTTCCAATCTAATTGTTGGCATTGACTTTACTAAGAGCAA	TGCAGCTCTTGCACGCGCAGGTCTCGAGTCTTCCAATCTAATTGTTGGCATTGACTTTACTAAGAGCAA	24:C>T	24	0.728723	0.686131	0.416058	0.583942	0.313869	0.10219	0.43071	0.485908	0.458309	55.9722	48.3906	1
33454160|F|0-9:C>T-9:C>T	TGCAGCTTACGGTTGCTCTCCCCAACACATCTTTCACTTTTATGCTGAAGCGGGAGCTTTCCAGCAGAA	TGCAGCTTACGGTTGCTCTCCCCAACACATCTTTCACTTTTATGCTGAAGCGGGAGCTTTCCAGCAGAA	9:C>T	9	0.664894	0.704	0.416	0.584	0.296	0.12	0.416768	0.485888	0.451328	5.42157	4.73684	1
33417784|F|0-65:C>G-65:C>G	TGCAGTTTCCCAAGAAACAAGAAGTGAGAGCATTATTATTGGACAAAAACAAGGGGACAGGGCTGCGGG	TGCAGTTTCCCAAGAAACAAGAAGTGAGAGCATTATTATTGGACAAAAACAAGGGGACAGGGCTGCGGG	65:C>G	65	0.664894	0.464	0.584	0.416	0.536	0.048	0.497408	0.485888	0.491648	59.8116	50.5125	0.96875
33438829|F|0-13:T>C-13:T>C	TGCAGAACGACAATAATGTTCAAGCCTTACAGATCGGAAGAGCGGTTCAGCAGGAATGCCGAGACCGAT	TGCAGAACGACAATAATGTTCAAGCCTTAC	13:T>C	13	0.946809	0.606742	0.41573	0.58427	0.393258	0.022472	0.477212	0.485797	0.481505	40.4508	20.2963	1
33423000|F|0-28:C>T-28:C>T	TGCAGAAACTCAATCCGTGGGATGAAAACGACCTGCCAGCAACACCCTGCCCTTTCTGAAGATGATGCT	TGCAGAAACTCAATCCGTGGGATGAAAACGACCTGCCAGCAACACCCTGCCCTTTCTGAAGATGATGCT	28:C>T	28	0.819149	0.493506	0.584416	0.415584	0.506494	0.077922	0.499916	0.485748	0.492832	5.24419	5.17308	1
33404683|F|0-45:C>A-45:C>A	TGCAGCTATTCGTTTGGAACTAGAAAAGAAGAAACAGTTGAAGCACGAAGAGCAACAGAGGCTTGATGA	TGCAGCTATTCGTTTGGAACTAGAAAAGAAGAAACAGTTGAAGCACGAAGAGCAACAGAGGCTTGATGA	45:C>A	45	0.755319	0.464789	0.584507	0.415493	0.535211	0.049296	0.49752	0.485717	0.491619	38.054	37.5158	1
33419099|F|0-17:C>G-17:C>G	TGCAGCTTGGTGGAACTCCAGGGCCATACTCTTCATGGAGTCTTTCACTGCAATGGATTCGGACATTTG	TGCAGCTTGGTGGAACTCCAGGGCCATACTCTTCATGGAGTCTTTCACTGCAATGGATTCGGACATTTG	17:C>G	17	0.345745	0.415385	0.584615	0.415385	0.584615	0	0.48568	0.48568	0.48568	13.9333	11.8913	1
33441620|F|0-31:G>A-31:G>A	TGCAGCACATCTTGTTGTGGGGAAGATGACAGAACAGTTGAAAGAAGTTCAATAGTATTGCGTGCCACA	TGCAGCACATCTTGTTGTGGGGAAGATGACAGAACAGTTGAAAGAAGTTCAATAGTATTGCGTGCCACA	31:G>A	31	0.691489	0.661538	0.415385	0.584615	0.338462	0.076923	0.447811	0.48568	0.466746	66.7245	66.6452	1
33449963|F|0-11:G>A-11:G>A	TGCAGAGATTTGCAGCGCTTTTTACAGATCGGAAGAGCGGTTCAGCAGGAATGCCGAGACCGATCTCGT	TGCAGAGATTTGCAGCGCTTTTTAC	11:G>A	11	0.62766	0.483051	0.584746	0.415254	0.516949	0.067797	0.499425	0.485636	0.492531	26.6667	23.8554	0.966667
33428618|F|0-19:G>A-19:G>A	TGCAGAAGCAAAAGGCTGGGAGAGCGCCAATTCATGGCCTCACAACACTGCGTCAGCGCATCATTTGAG	TGCAGAAGCAAAAGGCTGGGAGAGCGCCAATTCATGGCCTCACAACACTGCGTCAGCGCATCATTTGAG	19:G>A	19	0.281915	0.584906	0.415094	0.584906	0.415094	0	0.485582	0.485582	0.485582	47.8485	45.6923	1
33441913|F|0-24:C>T-24:C>T	TGCAGCATGAATTGCTTTCCTGACCGCCTCATGATTGAGCCATAGGGTGGGAGCTATTTCATCCTGAAA	TGCAGCATGAATTGCTTTCCTGACCGCCTCATGATTGAGCCATAGGGTGGGAGCTATTTCATCCTGAAA	24:C>T	24	0.281915	0.415094	0.584906	0.415094	0.584906	0	0.485582	0.485582	0.485582	28.2273	24.6364	1
33449503|F|0-11:T>C-11:T>C	TGCAGATAATGTTCATCTGGAATGCAATTATGTTGTTTCTGGAGCTTCTGCATTTGATTGCAATATTAG	TGCAGATAATGTTCATCTGGAATGCAATTATGTTGTTTCTGGAGCTTCTGCATTTGATTGCAATATTAG	11:T>C	11	0.281915	0.584906	0.415094	0.584906	0.415094	0	0.485582	0.485582	0.485582	18.7273	5.69565	1
33443618|F|0-25:C>T-25:C>T	TGCAGTACACTTCTGCAATAGCAGTCGCGCTGGCGGTGTTTTTCATTCTTATTGTCATTGGGATCACAT	TGCAGTACACTTCTGCAATAGCAGTCGCGCTGGCGGTGTTTTTCATTCTTATTGTCATTGGGATCACAT	25:C>T	25	0.781915	0.605442	0.414966	0.585034	0.394558	0.020408	0.477764	0.485538	0.481651	9.41837	8.88889	1
33430525|F|0-48:A>C-48:A>C	TGCAGATTCCCATGACAGAGGAATGCATTGTACCTACATCAAATGAACAATTACAGATCGGAAGAGCGG	TGCAGATTCCCATGACAGAGGAATGCATTGTACCTACATCAAATGAACAATTAC	48:A>C	48	0.43617	0.414634	0.585366	0.414634	0.585366	0	0.485425	0.485425	0.485425	89	42.8462	1
33438577|F|0-58:A>C-58:A>C	TGCAGTTGGACGACTGCACATACATACACAATAAGTGCATAATCAGCCAATACACTCTAATGAGAAAGC	TGCAGTTGGACGACTGCACATACATACACAATAAGTGCATAATCAGCCAATACACTCTAATGAGAAAGC	58:A>C	58	0.218085	0.414634	0.585366	0.414634	0.585366	0	0.485425	0.485425	0.485425	83.5556	67.6	1
33438643|F|0-16:G>C-16:G>C	TGCAGTCCTCACGGTGGCGGTGAGCCCTTCACGATTCCCGGCTGCCCCCTTCACAATTCCCTTCTTCTC	TGCAGTCCTCACGGTGGCGGTGAGCCCTTCACGATTCCCGGCTGCCCCCTTCACAATTCCCTTCTTCTC	16:G>C	16	0.218085	0.463415	0.585366	0.414634	0.536585	0.04878	0.497323	0.485425	0.491374	40.4545	31.5185	1
33443972|F|0-41:G>T-41:G>T	TGCAGTCTGGTGGCAATTTTACATTCTCTAGTTCACAGGTTGGTTGATCATCAACATTTTACAGATCGG	TGCAGTCTGGTGGCAATTTTACATTCTCTAGTTCACAGGTTGGTTGATCATCAACATTTTAC	41:G>T	41	0.218085	0.780488	0.414634	0.585366	0.219512	0.195122	0.342653	0.485425	0.414039	118.353	116.421	1
33444745|F|0-54:T>A-54:T>A	TGCAGATTTTTTCTTTCTCACTTCTATCTGAACTGTATTGATTACTATAATTTCTTCCTTTTGTACTAA	TGCAGATTTTTTCTTTCTCACTTCTATCTGAACTGTATTGATTACTATAATTTCTTCCTTTTGTACTAA	54:T>A	54	0.218085	0.414634	0.585366	0.414634	0.585366	0	0.485425	0.485425	0.485425	31.2105	25.6	1
33431343|F|0-36:T>A-36:T>A	TGCAGTGAATGGCTAGGAAGCAATGGTAGTTTACCCTCCTTTACAGATCGGAAGAGCGGTTCAGCAGGA	TGCAGTGAATGGCTAGGAAGCAATGGTAGTTTACCCTCCTTTAC	36:T>A	36	0.898936	0.656805	0.414201	0.585799	0.343195	0.071006	0.450825	0.485277	0.468051	54.9918	48.7195	1
33404973|F|0-32:G>T-32:G>T	TGCAGGAAACATGTAAGTGTTAGAAGCAACTAGAAAATTTTTACTGTGAATTCAACATCTGAATTGTAC	TGCAGGAAACATGTAAGTGTTAGAAGCAACTAGAAAATTTTTACTGTGAATTCAACATCTGAATTGTAC	32:G>T	32	0.680851	0.523438	0.585938	0.414062	0.476562	0.109375	0.498901	0.485229	0.492065	38.3507	33.2588	1
33432168|F|0-14:A>T-14:A>T	TGCAGCCAATAGACAACTCCGGGATAACTTCTTTTTTCCATTCCCACATAGTGTTGAAAATGAAAGTGG	TGCAGCCAATAGACAACTCCGGGATAACTTCTTTTTTCCATTCCCACATAGTGTTGAAAATGAAAGTGG	14:A>T	14	0.680851	0.6875	0.414062	0.585938	0.3125	0.101562	0.429688	0.485229	0.457458	42.901	38.3559	1
33442431|F|0-9:A>T-9:A>T	TGCAGCTGCAAACTGTTCTTGTATGACTGGAGATGACTCCTTATAATATGGGGCCAAGGTTCAAGATAA	TGCAGCTGCAAACTGTTCTTGTATGACTGGAGATGACTCCTTATAATATGGGGCCAAGGTTCAAGATAA	9:A>T	9	0.680851	0.5625	0.585938	0.414062	0.4375	0.148438	0.492188	0.485229	0.488708	25.5301	19.7126	1
33443507|F|0-53:T>C-53:T>C	TGCAGTAAAATCCAATTGCCAATGAAGGGTCGATAGATTCCAAAGGAATGTGCTGGATCACACTTGTGC	TGCAGTAAAATCCAATTGCCAATGAAGGGTCGATAGATTCCAAAGGAATGTGCTGGATCACACTTGTGC	53:T>C	53	0.680851	0.625	0.414062	0.585938	0.375	0.039062	0.46875	0.485229	0.47699	44.1304	39.5833	1
33411662|F|0-7:G>A-7:G>A	TGCAGACGATGAAAAGGGTCAAATTACAGATCGGAAGAGCGGTTCAGCAGGAATGCCGAGACCGATCTC	TGCAGACGATGAAAAGGGTCAAATTAC	7:G>A	7	0.308511	0.534483	0.586207	0.413793	0.465517	0.12069	0.497622	0.485137	0.491379	52.8182	25.9189	1
33418078|F|0-59:T>G-59:T>G	TGCAGAAGAATTTCAGACTCTCTGTGGTATTATGTCATGTTGACGTGGTGAGCTACTAATTTGACTCAT	TGCAGAAGAATTTCAGACTCTCTGTGGTATTATGTCATGTTGACGTGGTGAGCTACTAATTTGACTCAT	59:T>G	59	0.308511	0.586207	0.413793	0.586207	0.413793	0	0.485137	0.485137	0.485137	78.2162	69.5769	1
33429111|F|0-33:C>A-33:C>A	TGCAGCCCATAAAGAGAACAAAGAAATAGCAAACGCTGCAACATCCGAGAGCAAATGAGCAGCATCAGT	TGCAGCCCATAAAGAGAACAAAGAAATAGCAAACGCTGCAACATCCGAGAGCAAATGAGCAGCATCAGT	33:C>A	33	0.308511	0.586207	0.413793	0.586207	0.413793	0	0.485137	0.485137	0.485137	70.4054	56.8462	1
33429432|F|0-63:G>A-63:G>A	TGCAGGGCAGGAATTGCTTAGAAAACGAGATAGTGGTTGTGATTGTGGTTGTGTTGAAGAACAGTAGAT	TGCAGGGCAGGAATTGCTTAGAAAACGAGATAGTGGTTGTGATTGTGGTTGTGTTGAAGAACAGTAGAT	63:G>A	63	0.308511	0.413793	0.586207	0.413793	0.586207	0	0.485137	0.485137	0.485137	23.6667	22.8108	1
33437962|F|0-46:A>G-46:A>G	TGCAGACTGTTGTGATGTATGTGTAAAGTTATCAAGCATCCGAGAAATTGTAGTTTATATTATTACAGA	TGCAGACTGTTGTGATGTATGTGTAAAGTTATCAAGCATCCGAGAAATTGTAGTTTATATTATTACAGA	46:A>G	46	0.308511	0.586207	0.413793	0.586207	0.413793	0	0.485137	0.485137	0.485137	72.2432	68.8461	1
33450426|F|0-6:T>C-6:T>C	TGCAGGTCTCTTGTGCCACCTTTCCTATAAACACATGCATTCATTACAGATCGGAAGAGCGGTTCAGCA	TGCAGGTCTCTTGTGCCACCTTTCCTATAAACACATGCATTCATTAC	6:T>C	6	0.308511	0.413793	0.586207	0.413793	0.586207	0	0.485137	0.485137	0.485137	101.308	89.2432	1
33455482|F|0-7:T>G-7:T>G	TGCAGATTAGCATTTGTACATCAGTACATATGAACTTCATGAAACTGATATCAATAGATTGTGCTTACA	TGCAGATTAGCATTTGTACATCAGTACATATGAACTTCATGAAACTGATATCAATAGATTGTGCTTACA	7:T>G	7	0.771277	0.662069	0.413793	0.586207	0.337931	0.075862	0.447467	0.485137	0.466302	23.6818	22.5507	1
33445802|F|0-39:T>G-39:T>G	TGCAGGTTTACATAAATGAAGAGAGGTGCCGTGTCTAGATTGGCTATTTTACAGATCGGAAGAGCGGTT	TGCAGGTTTACATAAATGAAGAGAGGTGCCGTGTCTAGATTGGCTATTTTAC	39:T>G	39	0.617021	0.637931	0.413793	0.586207	0.362069	0.051724	0.46195	0.485137	0.473543	93.5443	91.3966	0.961538
33440275|F|0-68:A>C-68:A>C	TGCAGAAAGAAACAGCAAGTAACTCAACATTGAGCTGCAAAAATTCACAACAAAATACACTGAAAATCA	TGCAGAAAGAAACAGCAAGTAACTCAACATTGAGCTGCAAAAATTCACAACAAAATACACTGAAAATCA	68:A>C	68	0.244681	0.413043	0.586957	0.413043	0.586957	0	0.484877	0.484877	0.484877	43.25	12.7667	1
33458561|F|0-57:T>C-57:T>C	TGCAGCAAAATGAGATATAAAGCAGATTATAGGCCTTCAGAACTTTTATGTCCCCTTTGATAAAAGTAA	TGCAGCAAAATGAGATATAAAGCAGATTATAGGCCTTCAGAACTTTTATGTCCCCTTTGATAAAAGTAA	57:T>C	57	0.670213	0.611111	0.412698	0.587302	0.388889	0.02381	0.475309	0.484757	0.480033	73.2283	68.7636	1
33435456|F|0-41:C>T-41:C>T	TGCAGGAAAGTATGCTCCCCTTTTATCCATACCCAAATTATCTTCCATATGAATAGGAAGAAAAAGATG	TGCAGGAAAGTATGCTCCCCTTTTATCCATACCCAAATTATCTTCCATATGAATAGGAAGAAAAAGATG	41:C>T	41	0.670213	0.436508	0.587302	0.412698	0.563492	0.02381	0.491938	0.484757	0.488347	5.55385	5.46341	0.970588
33415200|F|0-32:T>A-32:T>A	TGCAGCCTTACAAAATCTGACTACACATTGATTACCACCAAAAATTATACAAAAGATTGCATATCGTTA	TGCAGCCTTACAAAATCTGACTACACATTGATTACCACCAAAAATTATACAAAAGATTGCATATCGTTA	32:T>A	32	0.760638	0.65035	0.412587	0.587413	0.34965	0.062937	0.45479	0.484718	0.469754	74.9231	74.0725	1
33429360|F|0-10:T>C-10:T>C	TGCAGGAGTTTTGATTGTGTACTGATACAAAAAGTTTTCTTGTTGGTGGGTACTGGAGTTATTCAGGTC	TGCAGGAGTTTTGATTGTGTACTGATACAAAAAGTTTTCTTGTTGGTGGGTACTGGAGTTATTCAGGTC	10:T>C	10	0.271277	0.588235	0.411765	0.588235	0.411765	0	0.484429	0.484429	0.484429	22.4118	16.2857	1
33452728|F|0-26:G>A-26:G>A	TGCAGTGGCTATGCTTGTAGTTTTGCGCAAATCATCTCTGCACGTCCTATCTTTTCAGACCTCTTTTGC	TGCAGTGGCTATGCTTGTAGTTTTGCGCAAATCATCTCTGCACGTCCTATCTTTTCAGACCTCTTTTGC	26:G>A	26	0.271277	0.588235	0.411765	0.588235	0.411765	0	0.484429	0.484429	0.484429	124.406	42.3333	1
33458739|F|0-10:C>T-10:C>T	TGCAGAATACCCCCTTCGTCACATTCATTTTGCTACAACTGCTATAAGTTCTCGCCTCGAGAATTTACA	TGCAGAATACCCCCTTCGTCACATTCATTTTGCTACAACTGCTATAAGTTCTCGCCTCGAGAATTTACA	10:C>T	10	0.271277	0.411765	0.588235	0.411765	0.588235	0	0.484429	0.484429	0.484429	70.5217	62.1875	1
33435134|F|0-42:T>C-42:T>C	TGCAGCTGAACTTGAAACGTAAACACCCTGAGCCTTTCCGACTGTCTGTGAACCCAAGTCAGGAGAAGT	TGCAGCTGAACTTGAAACGTAAACACCCTGAGCCTTTCCGACTGTCTGTGAACCCAAGTCAGGAGAAGT	42:T>C	42	0.75	0.624113	0.411348	0.588652	0.375887	0.035461	0.469192	0.484281	0.476737	8.05051	7.63235	1
33448995|F|0-65:G>A-65:G>A	TGCAGTCTATGCTTTCTTCTGTTTCTTGATCTAGCTAGTTGAATTATTCACATTTGTTTTCAGATGAAC	TGCAGTCTATGCTTTCTTCTGTTTCTTGATCTAGCTAGTTGAATTATTCACATTTGTTTTCAGATGAAC	65:G>A	65	0.659574	0.669355	0.41129	0.58871	0.330645	0.080645	0.442638	0.484261	0.46345	72.8298	66.8621	1
33436938|F|0-53:C>T-53:C>T	TGCAGTCATTATAGCCCTTATGTTCAATAATTGATCTTATTTGACATATATTTCTCTATGTTTACAGAT	TGCAGTCATTATAGCCCTTATGTTCAATAATTGATCTTATTTGACATATATTTCTCTATGTTTAC	53:C>T	53	0.659574	0.677419	0.41129	0.58871	0.322581	0.08871	0.437045	0.484261	0.460653	15.3404	5.19672	0.970588
33406491|F|0-11:C>A-11:C>A	TGCAGTTTGAACTTTTTTCTTTTGATTGTAACAATGCCAAAATTTTATGTTAGTGCAAGTGTTATTTGA	TGCAGTTTGAACTTTTTTCTTTTGATTGTAACAATGCCAAAATTTTATGTTAGTGCAAGTGTTATTTGA	11:C>A	11	0.569149	0.616822	0.411215	0.588785	0.383178	0.028037	0.472705	0.484234	0.47847	42.3846	29.3	1
33444170|F|0-60:G>A-60:G>A	TGCAGTGGGAAGCGCAGCACCTTCTAATGCCACAGGAAAAGGTGGCAGTAAGAAAGGAGCGAATTCAAA	TGCAGTGGGAAGCGCAGCACCTTCTAATGCCACAGGAAAAGGTGGCAGTAAGAAAGGAGCGAATTCAAA	60:G>A	60	0.68617	0.620155	0.410853	0.589147	0.379845	0.031008	0.471126	0.484106	0.477616	72.9362	64.2632	1
33408017|F|0-50:A>C-50:A>C	TGCAGCTGCTAAGAAGGACCATGAAAAAGGTGAGTTGAGAAAGATTTGTCATCATTATTGCAACATTGT	TGCAGCTGCTAAGAAGGACCATGAAAAAGGTGAGTTGAGAAAGATTTGTCATCATTATTGCAACATTGT	50:A>C	50	0.297872	0.410714	0.589286	0.410714	0.589286	0	0.484056	0.484056	0.484056	9.92	9.44444	1
33418669|F|0-12:G>A-12:G>A	TGCAGCACCAGAGACTACTAAATGAGTTGTTGCTCAATATGAGTCATTCATCTGCACAAGTAAGTCTTT	TGCAGCACCAGAGACTACTAAATGAGTTGTTGCTCAATATGAGTCATTCATCTGCACAAGTAAGTCTTT	12:G>A	12	0.297872	0.410714	0.589286	0.410714	0.589286	0	0.484056	0.484056	0.484056	16.4	14.0556	1
33429123|F|0-18:C>T-18:C>T	TGCAGCCTACAACGCTTCCCGAGTTTACTGATAGGTTTTTTGCTGAATTCCTTTGTAATTGGAAGTTTT	TGCAGCCTACAACGCTTCCCGAGTTTACTGATAGGTTTTTTGCTGAATTCCTTTGTAATTGGAAGTTTT	18:C>T	18	0.297872	0.410714	0.589286	0.410714	0.589286	0	0.484056	0.484056	0.484056	22.84	12.6944	1
33432030|F|0-5:T>C-5:T>C	TGCAGTTTCTATCAAGGTGCCCATATCCATAACTTTACAAATAACAAGTTACAGATCGGAAGAGCGGTT	TGCAGTTTCTATCAAGGTGCCCATATCCATAACTTTACAAATAACAAGTTAC	5:T>C	5	0.297872	0.589286	0.410714	0.589286	0.410714	0	0.484056	0.484056	0.484056	96.0833	68.4583	1
33439828|F|0-52:T>C-52:T>C	TGCAGAAGAAGAATACAGATTTGGAGCTTGTAGAAGCTTCGCGTGCTAAGGCTCTTACAGATCGGAAGA	TGCAGAAGAAGAATACAGATTTGGAGCTTGTAGAAGCTTCGCGTGCTAAGGCTCTTAC	52:T>C	52	0.297872	0.589286	0.410714	0.589286	0.410714	0	0.484056	0.484056	0.484056	45.8889	28.68	1
33439947|F|0-17:C>A-17:C>A	TGCAGGGACCTGCACAACCACAATTTCTGTTACAGATCGGAAGAGCGGTTCAGCAGGAATGCCGAGACC	TGCAGGGACCTGCACAACCACAATTTCTGTTAC	17:C>A	17	0.297872	0.410714	0.589286	0.410714	0.589286	0	0.484056	0.484056	0.484056	46.8	42.0556	1
33433868|F|0-30:C>A-30:C>A	TGCAGATTGTAAATCTATTGTCAATGCAGACAAAGTAAAGGGCATAATACCCCATAAATAAACCTAATT	TGCAGATTGTAAATCTATTGTCAATGCAGACAAAGTAAAGGGCATAATACCCCATAAATAAACCTAATT	30:C>A	30	0.712766	0.477612	0.589552	0.410448	0.522388	0.067164	0.498998	0.483961	0.491479	68.8451	61.1915	1
33454289|F|0-38:G>A-38:G>A	TGCAGGATTTTCAGAAACATCGATATTTAGCACTAGTTGGCTGGATTTCCAACTGACTAAGAGCAGGAT	TGCAGGATTTTCAGAAACATCGATATTTAGCACTAGTTGGCTGGATTTCCAACTGACTAAGAGCAGGAT	38:G>A	38	0.712766	0.477612	0.589552	0.410448	0.522388	0.067164	0.498998	0.483961	0.491479	104.813	104.103	1
33407499|F|0-40:G>C-40:G>C	TGCAGCAATAAGTAAGTGGGGACTAGGAAAAAGTAAGTGTGTATGCATTTTACAAACACTTAGAGAACT	TGCAGCAATAAGTAAGTGGGGACTAGGAAAAAGTAAGTGTGTATGCATTTTACAAACACTTAGAGAACT	40:G>C	40	0.207447	0.794872	0.410256	0.589744	0.205128	0.205128	0.326101	0.483892	0.404997	44.4242	36.6111	1
33408765|F|0-46:T>C-46:T>C	TGCAGTATAAGCAAATAAAGGATCCCATGGAAATTGTAAAGATGGCTATCACTAACCAGGCTGGAGCAT	TGCAGTATAAGCAAATAAAGGATCCCATGGAAATTGTAAAGATGGCTATCACTAACCAGGCTGGAGCAT	46:T>C	46	0.207447	0.615385	0.589744	0.410256	0.384615	0.205128	0.473373	0.483892	0.478632	43.3571	37	1
33431531|F|0-6:A>G-6:A>G	TGCAGAAAAGGTATCGGAGGCTTTACAGATCGGAAGAGCGGTTCAGCAGGAATGCCGAGACCGATCTCG	TGCAGAAAAGGTATCGGAGGCTTTAC	6:A>G	6	0.207447	0.794872	0.410256	0.589744	0.205128	0.205128	0.326101	0.483892	0.404997	43.1212	42.3889	1
33440217|F|0-60:T>G-60:T>G	TGCAGAAAACGATACACACAGTTCAGGTTCAGAACACTGCGGGTCAAAAACAGATGATTCTACGATGAA	TGCAGAAAACGATACACACAGTTCAGGTTCAGAACACTGCGGGTCAAAAACAGATGATTCTACGATGAA	60:T>G	60	0.62234	0.65812	0.410256	0.589744	0.34188	0.068376	0.449996	0.483892	0.466944	15.5412	13.9818	1
33450337|F|0-19:T>G-19:T>G	TGCAGTTCCCATGGATGGATTTGTGGCAGATGCAGGTGAGCGTTAGGTTACAGATCGGAAGAGCGGTTC	TGCAGTTCCCATGGATGGATTTGTGGCAGATGCAGGTGAGCGTTAGGTTAC	19:T>G	19	0.739362	0.597122	0.410072	0.589928	0.402878	0.007194	0.481135	0.483826	0.48248	67.3226	58.8852	1
33408393|F|0-6:G>A-6:G>A	TGCAGGGCCCATACCTACTTCAATGTCCACAATTACTCCTGCATCTAATAAATCCGCCATATTTTCTTT	TGCAGGGCCCATACCTACTTCAATGTCCACAATTACTCCTGCATCTAATAAATCCGCCATATTTTCTTT	6:G>A	6	0.324468	0.540984	0.590164	0.409836	0.459016	0.131148	0.496641	0.483741	0.490191	28.6571	27.6667	1
33443005|F|0-6:T>C-6:T>C	TGCAGGTCGGTACGATTACTTCATTTGCCTATCAGTCGTGTGGAAAATGTGAATTTGACGGACATCAAA	TGCAGGTCGGTACGATTACTTCATTTGCCTATCAGTCGTGTGGAAAATGTGAATTTGACGGACATCAAA	6:T>C	6	0.648936	0.467213	0.590164	0.409836	0.532787	0.057377	0.49785	0.483741	0.490795	18.1364	17	1
33446700|F|0-44:A>T-44:A>T	TGCAGACCCTGTTTCATTTGTGCACTCCCGTTAGATGTTCAGTTATAGCATTTCACTTTCGTCCTCAAG	TGCAGACCCTGTTTCATTTGTGCACTCCCGTTAGATGTTCAGTTATAGCATTTCACTTTCGTCCTCAAG	44:A>T	44	0.648936	0.442623	0.590164	0.409836	0.557377	0.032787	0.493416	0.483741	0.488578	35.8462	34.7089	1
33455334|F|0-41:G>A-41:G>A	TGCAGAAGGGTCTTGCAGTTGTTGCAATATCTTCCAACTCCGTTATTACGCATCCTCAGGTTCACACTT	TGCAGAAGGGTCTTGCAGTTGTTGCAATATCTTCCAACTCCGTTATTACGCATCCTCAGGTTCACACTT	41:G>A	41	0.765957	0.631944	0.409722	0.590278	0.368056	0.041667	0.465181	0.4837	0.474441	54.0561	50.9688	0.972222
33413600|F|0-26:G>A-26:G>A	TGCAGACAGCCAACCCAAAGATAGATGTTGAAACTTTTGAGTTGTCCAAGTGAGGCCTTACCATAGAAT	TGCAGACAGCCAACCCAAAGATAGATGTTGAAACTTTTGAGTTGTCCAAGTGAGGCCTTACCATAGAAT	26:G>A	26	0.675532	0.622047	0.409449	0.590551	0.377953	0.031496	0.470209	0.483601	0.476905	40.9889	38.7797	1
100134246|F|0-50:C>A-50:C>A	TGCAGCTTGAATGATCATGTTTTCCAAGCAGTTTGATGGGCAGACTATTTCTGTCTGGATACAAATTGT	TGCAGCTTGAATGATCATGTTTTCCAAGCAGTTTGATGGGCAGACTATTTCTGTCTGGATACAAATTGT	50:C>A	50	0.675532	0.582677	0.590551	0.409449	0.417323	0.173228	0.486329	0.483601	0.484965	37.6471	35.4186	1
33434127|F|0-38:A>G-38:A>G	TGCAGCAATCCTTACAAAACAGCGACCTGTGCTGTCGTACAGCCTACACTCTCATCTCCTTACAGATCG	TGCAGCAATCCTTACAAAACAGCGACCTGTGCTGTCGTACAGCCTACACTCTCATCTCCTTAC	38:A>G	38	0.675532	0.692913	0.409449	0.590551	0.307087	0.102362	0.425569	0.483601	0.454585	40.6832	33.9138	1
33455516|F|0-24:G>T-24:G>T	TGCAGCAAATGATCTTCAAGATTTGCCACGTTTCTTCCTTTATCCTGCGTTTGAGAGGCACAACAAGGA	TGCAGCAAATGATCTTCAAGATTTGCCACGTTTCTTCCTTTATCCTGCGTTTGAGAGGCACAACAAGGA	24:G>T	24	0.675532	0.464567	0.590551	0.409449	0.535433	0.055118	0.497489	0.483601	0.490545	29.9014	29	1
33427885|F|0-33:G>A-33:G>A	TGCAGTGGAGTGTTGTTGATGTTTACATGTAGGGAAAGGAATTTGGCCATTACTGGAAGTGGTGGTGAT	TGCAGTGGAGTGTTGTTGATGTTTACATGTAGGGAAAGGAATTTGGCCATTACTGGAAGTGGTGGTGAT	33:G>A	33	0.792553	0.436242	0.590604	0.409396	0.563758	0.026846	0.49187	0.483582	0.487726	46.3467	41.949	0.972222
33405010|F|0-28:C>G-28:C>G	TGCAGGAAGTAAAAGCCTTAGATTTTCTCGGCTCAAGGCTAGCTTTTGGGAGTCCATCAGATCTGGGTA	TGCAGGAAGTAAAAGCCTTAGATTTTCTCGGCTCAAGGCTAGCTTTTGGGAGTCCATCAGATCTGGGTA	28:C>G	28	0.909574	0.602339	0.409357	0.590643	0.397661	0.011696	0.479053	0.483568	0.48131	19.3448	5.65	1
33407314|F|0-6:T>C-6:T>C	TGCAGATCTCGTTTTGAAGGATAAAATATTTGTCTATGATCTGGCTCGTCAAAGGATTGGCTGGGCTAA	TGCAGATCTCGTTTTGAAGGATAAAATATTTGTCTATGATCTGGCTCGTCAAAGGATTGGCTGGGCTAA	6:T>C	6	0.234043	0.772727	0.409091	0.590909	0.227273	0.181818	0.35124	0.483471	0.417355	30.2703	23.65	1
33412713|F|0-6:G>A-6:G>A	TGCAGTGACAGCAGAAGCCTTACAGATCGGAAGAGCGGTTCAGCAGGAATGCCGAGACCGATCTCGTAT	TGCAGTGACAGCAGAAGCCTTAC	6:G>A	6	0.234043	0.409091	0.590909	0.409091	0.590909	0	0.483471	0.483471	0.483471	12.2105	10.7667	1
33431690|F|0-8:T>A-8:T>A	TGCAGCAATGAGCATGATTTCTTACAGATCGGAAGAGCGGTTCAGCAGGAATGCCGAGACCGATCTCGT	TGCAGCAATGAGCATGATTTCTTAC	8:T>A	8	0.468085	0.590909	0.409091	0.590909	0.409091	0	0.483471	0.483471	0.483471	28.2419	26	1
33438167|F|0-65:T>G-65:T>G	TGCAGCCGAGAGCTACTTGCTCGAGGCTCTGAGCTTTTGAAACGCACTCGGAAAGGTATTATGCTTCTT	TGCAGCCGAGAGCTACTTGCTCGAGGCTCTGAGCTTTTGAAACGCACTCGGAAAGGTATTATGCTTCTT	65:T>G	65	0.234043	0.590909	0.409091	0.590909	0.409091	0	0.483471	0.483471	0.483471	59.6	54.2	1
33438534|F|0-18:G>A-18:G>A	TGCAGTGTAGTATGCTCTGTTATCATTTGAACTTGAAGCTAGAACATGCAATTATGAATTCCATTCCTT	TGCAGTGTAGTATGCTCTGTTATCATTTGAACTTGAAGCTAGAACATGCAATTATGAATTCCATTCCTT	18:G>A	18	0.234043	0.409091	0.590909	0.409091	0.590909	0	0.483471	0.483471	0.483471	71.9	58.2857	1
33442818|F|0-11:G>A-11:G>A	TGCAGGAGACAGTAGTTTTCAAGTTTAGGCTTGTGTTTGGTTCAAAAGAAATCATGTTGGGCAGAATTT	TGCAGGAGACAGTAGTTTTCAAGTTTAGGCTTGTGTTTGGTTCAAAAGAAATCATGTTGGGCAGAATTT	11:G>A	11	0.234043	0.409091	0.590909	0.409091	0.590909	0	0.483471	0.483471	0.483471	73.9	67.5517	1
33456943|F|0-16:C>T-16:C>T	TGCAGTTGCTCGAATTCGTAATGCACTTGCATATGCAACTCATATGTTTTTCCAAGAGCACGGTTTTCT	TGCAGTTGCTCGAATTCGTAATGCACTTGCATATGCAACTCATATGTTTTTCCAAGAGCACGGTTTTCT	16:C>T	16	0.728723	0.656934	0.408759	0.591241	0.343066	0.065693	0.450743	0.48335	0.467047	30.33	26.6061	1
33435673|F|0-56:G>A-56:G>A	TGCAGGAGGAGGTTATAACATGCTACTACAACCTCAATTACCGTTTTCTTTGTCTAGAAGCTCTTCTTC	TGCAGGAGGAGGTTATAACATGCTACTACAACCTCAATTACCGTTTTCTTTGTCTAGAAGCTCTTCTTC	56:G>A	56	0.755319	0.640845	0.408451	0.591549	0.359155	0.049296	0.460325	0.483237	0.471781	33.3905	30.7424	1
33424638|F|0-66:A>G-66:A>G	TGCAGCAACCTGGCAGATACCAACCCCTTGTCCATCAAAATCTTCCTTACATCTCGGTAAAGCGCAAGT	TGCAGCAACCTGGCAGATACCAACCCCTTGTCCATCAAAATCTTCCTTACATCTCGGTAAAGCGCAAGT	66:A>G	66	0.638298	0.616667	0.408333	0.591667	0.383333	0.025	0.472778	0.483194	0.477986	8.8046	8.15094	1
33451033|F|0-50:A>G-50:A>G	TGCAGATCATGTTTGCAGGATAGGGAAATCAATTGGAACAGTTTGTGGTAATAGTAACGTAGGTAACAA	TGCAGATCATGTTTGCAGGATAGGGAAATCAATTGGAACAGTTTGTGGTAATAGTAACGTAGGTAACAA	50:A>G	50	0.638298	0.65	0.408333	0.591667	0.35	0.058333	0.455	0.483194	0.469097	24.0337	23.0179	1
33424981|F|0-52:A>T-52:A>T	TGCAGCAGTTGGACTATGAATTGATTGATTGCCAAGCTCTTGTTCTTGCTCCAACCAGGGAGCTTGCTC	TGCAGCAGTTGGACTATGAATTGATTGATTGCCAAGCTCTTGTTCTTGCTCCAACCAGGGAGCTTGCTC	52:A>T	52	0.808511	0.598684	0.407895	0.592105	0.401316	0.006579	0.480523	0.483033	0.481778	46.6535	46	1
33445611|F|0-13:A>G-13:A>G	TGCAGCGTGAAAGAGGCTGGAGAACATTTACAGATCGGAAGAGCGGTTCAGCAGGAATGCCGAGACCGA	TGCAGCGTGAAAGAGGCTGGAGAACATTTAC	13:A>G	13	0.978723	0.456522	0.592391	0.407609	0.543478	0.048913	0.496219	0.482928	0.489573	81.6304	74.728	0.977273
33409021|F|0-6:A>G-6:A>G	TGCAGTAGTCATTTTTCTTCACTACCCACACAATATCGTCTAATCAAAACTGCAAATCAACAACTTGAT	TGCAGTAGTCATTTTTCTTCACTACCCACACAATATCGTCTAATCAAAACTGCAAATCAACAACTTGAT	6:A>G	6	0.287234	0.425926	0.592593	0.407407	0.574074	0.018519	0.489026	0.482853	0.48594	16.75	5.65714	1
33442493|F|0-15:A>C-15:A>C	TGCAGCTGTCCCTACATCTTCATCAGTTGGGTCAGGCAAAAGTGCATCTTCCTCAGCCTCTGCAACCTC	TGCAGCTGTCCCTACATCTTCATCAGTTGGGTCAGGCAAAAGTGCATCTTCCTCAGCCTCTGCAACCTC	15:A>C	15	0.718085	0.466667	0.592593	0.407407	0.533333	0.059259	0.497778	0.482853	0.490316	13.1918	13.1522	1
33456776|F|0-57:A>G-57:A>G	TGCAGGAAATCCCCCTAAAAACGGAGAACCACTACTGGAGGCCCCAATATGAGAGACAATAGGGTTAGC	TGCAGGAAATCCCCCTAAAAACGGAGAACCACTACTGGAGGCCCCAATATGAGAGACAATAGGGTTAGC	57:A>G	57	0.574468	0.481481	0.592593	0.407407	0.518519	0.074074	0.499314	0.482853	0.491084	15.1639	14.087	0.961538
33459160|F|0-6:C>A-6:C>A	TGCAGCCAACCAGTATGAACTTCATACTCAAAAACCAACAAGCAAAAAAGTGCAATGCATGAATAATTT	TGCAGCCAACCAGTATGAACTTCATACTCAAAAACCAACAAGCAAAAAAGTGCAATGCATGAATAATTT	6:C>A	6	0.744681	0.635714	0.407143	0.592857	0.364286	0.042857	0.463163	0.482755	0.472959	128.557	126.206	0.972222
33453372|F|0-13:A>G-13:A>G	TGCAGTGATGCAGATGGTTTTCGATCGACCCATTGTCTAATTTACAGATCGGAAGAGCGGTTCAGCAGG	TGCAGTGATGCAGATGGTTTTCGATCGACCCATTGTCTAATTTAC	13:A>G	13	0.31383	0.40678	0.59322	0.40678	0.59322	0	0.48262	0.48262	0.48262	62.7407	49.3684	1
33451515|F|0-66:T>C-66:T>C	TGCAGCGAGTTTCGAATCGACAACATTGATTTCCGAATCTTTGAACGCCCGGATGACTCTGGCAACTGG	TGCAGCGAGTTTCGAATCGACAACATTGATTTCCGAATCTTTGAACGCCCGGATGACTCTGGCAACTGG	66:T>C	66	0.797872	0.613333	0.406667	0.593333	0.386667	0.02	0.474311	0.482578	0.478444	70.8879	59.9539	1
33424521|F|0-60:A>T-60:A>T	TGCAGATTTTTCAATTGGCTTCCCATTAGGAGAAGGAAAGTTTTGGTTGCCCAGTCCATCAGTCCCGTG	TGCAGATTTTTCAATTGGCTTCCCATTAGGAGAAGGAAAGTTTTGGTTGCCCAGTCCATCAGTCCCGTG	60:A>T	60	0.968085	0.615385	0.406593	0.593407	0.384615	0.021978	0.473373	0.48255	0.477962	44.3333	42.9136	1
33410657|F|0-25:A>T-25:A>T	TGCAGCTGTGCTTCAATTTCTCATCACTTCGGCTTTCCTCTTCCGTATTACAGATCGGAAGAGCGGTTC	TGCAGCTGTGCTTCAATTTCTCATCACTTCGGCTTTCCTCTTCCGTATTAC	25:A>T	25	0.654255	0.455285	0.593496	0.406504	0.544715	0.04878	0.496001	0.482517	0.489259	54	45.5698	1
33448094|F|0-67:C>T-67:C>T	TGCAGCTTTATCTTGGACCACCGGTACCGATTCCATTACCATGTGATCATTCCCAAAATCTTCCCTCCG	TGCAGCTTTATCTTGGACCACCGGTACCGATTCCATTACCATGTGATCATTCCCAAAATCTTCCCTCCG	67:C>T	67	0.654255	0.691057	0.406504	0.593496	0.308943	0.097561	0.426995	0.482517	0.454756	84.125	82.579	0.9375
33420529|F|0-21:G>A-21:G>A	TGCAGAATAACAGACACTTATGATAAGGTAATATTACAGATCGGAAGAGCGGTTCAGCAGGAATGCCGA	TGCAGAATAACAGACACTTATGATAAGGTAATATTAC	21:G>A	21	0.824468	0.658065	0.406452	0.593548	0.341935	0.064516	0.450031	0.482497	0.466264	67.1667	46.3088	1
33434380|F|0-9:A>G-9:A>G	TGCAGCAGGAACATTCTGTTACATTGATCCGGAGTATCAGCAAACTGGGATGTTGACCACGAAATCTGA	TGCAGCAGGAACATTCTGTTACATTGATCCGGAGTATCAGCAAACTGGGATGTTGACCACGAAATCTGA	9:A>G	9	0.707447	0.616541	0.406015	0.593985	0.383459	0.022556	0.472836	0.482334	0.477585	4.91579	4.69492	1
100131960|F|0-45:G>T-45:G>T	TGCAGCATCAGCCGTCACTTTTGGCAAAGTTAGTCTTATTGATTCGGTTTATTCTTGCTTCAAATACAG	TGCAGCATCAGCCGTCACTTTTGGCAAAGTTAGTCTTATTGATTCGGTTTATTCTTGCTTCAAATACAG	45:G>T	45	0.537234	0.653465	0.405941	0.594059	0.346535	0.059406	0.452897	0.482306	0.467601	25.4459	24.18	1
33440527|F|0-27:A>T-27:A>T	TGCAGAAGCCTTTGCTACTATGCATAAAAAGAAATCGCAGTCGTATCATACGCCAGGAAAGCCAGACGC	TGCAGAAGCCTTTGCTACTATGCATAAAAAGAAATCGCAGTCGTATCATACGCCAGGAAAGCCAGACGC	27:A>T	27	0.537234	0.594059	0.405941	0.594059	0.405941	0	0.482306	0.482306	0.482306	7.08451	6.97778	1
33457716|F|0-10:C>A-10:C>A	TGCAGCTCGACCATGGCTCGACCAAGACCAGGTCGAGCGAACCTTCTGTGGATTCTGTCGAGGCTGCTG	TGCAGCTCGACCATGGCTCGACCAAGACCAGGTCGAGCGAACCTTCTGTGGATTCTGTCGAGGCTGCTG	10:C>A	10	0.734043	0.637681	0.405797	0.594203	0.362319	0.043478	0.462088	0.482252	0.47217	30.9505	17	1
33411073|F|0-15:G>A-15:G>A	TGCAGTAATGTTCTTGCATCTGCACTTACAGATCGGAAGAGCGGTTCAGCAGGAATGCCGAGACCGATC	TGCAGTAATGTTCTTGCATCTGCACTTAC	15:G>A	15	0.760638	0.482517	0.594406	0.405594	0.517483	0.076923	0.499389	0.482175	0.490782	17.679	15.5417	1
33450805|F|0-56:A>G-56:A>G	TGCAGACATAAATAACAATCCCAATATACCATCACATGAGCCTTATGATATGATCTATCTGCTTTAGTT	TGCAGACATAAATAACAATCCCAATATACCATCACATGAGCCTTATGATATGATCTATCTGCTTTAGTT	56:A>G	56	0.760638	0.496503	0.594406	0.405594	0.503497	0.090909	0.499976	0.482175	0.491075	71.3165	70.3814	1
33427928|F|0-12:T>G-12:T>G	TGCAGTGGTTGATCTATTATTGTCTAAGCTATCACATGTCAACACTTCTTAGAGTAGCTTCCAGCCAAA	TGCAGTGGTTGATCTATTATTGTCTAAGCTATCACATGTCAACACTTCTTAGAGTAGCTTCCAGCCAAA	12:T>G	12	0.81383	0.594771	0.405229	0.594771	0.405229	0	0.482037	0.482037	0.482037	84.7642	81.2941	1
33425492|F|0-57:A>C-57:A>C	TGCAGCGGGGGCATTGGTGTCAAGGCCGACTCTTTATAAGAATACCATAAGGGATAAATTAGGGACTCG	TGCAGCGGGGGCATTGGTGTCAAGGCCGACTCTTTATAAGAATACCATAAGGGATAAATTAGGGACTCG	57:A>C	57	0.643617	0.702479	0.404959	0.595041	0.297521	0.107438	0.418004	0.481934	0.449969	43.3571	37.8148	1
33455985|F|0-43:A>T-43:A>T	TGCAGTCGGAGCTCACAATTTTAGTGTTCTCAATTTGCGTCCAAAGAATTACATGATATGAGGAGCTAC	TGCAGTCGGAGCTCACAATTTTAGTGTTCTCAATTTGCGTCCAAAGAATTACATGATATGAGGAGCTAC	43:A>T	43	0.643617	0.429752	0.595041	0.404959	0.570248	0.024793	0.49013	0.481934	0.486032	40.6129	38.3165	1
33405735|F|0-29:T>G-29:T>G	TGCAGTAGACTTCTGACCATTATTTTCTTTCTTATCTTTCCTTTTTTATGTGTCCCACGGTCTCCAATG	TGCAGTAGACTTCTGACCATTATTTTCTTTCTTATCTTTCCTTTTTTATGTGTCCCACGGTCTCCAATG	29:T>G	29	0.670213	0.666667	0.404762	0.595238	0.333333	0.071429	0.444444	0.481859	0.463152	52.1875	36.5439	1
33432757|F|0-47:A>G-47:A>G	TGCAGAAGGCTTCTCCAACAAACAAGCCACTTCTAACATCATCATGTAATCTTCTCATTGTACCCTTCC	TGCAGAAGGCTTCTCCAACAAACAAGCCACTTCTAACATCATCATGTAATCTTCTCATTGTACCCTTCC	47:A>G	47	0.223404	0.404762	0.595238	0.404762	0.595238	0	0.481859	0.481859	0.481859	64.2778	48	1
33433648|F|0-45:A>T-45:A>T	TGCAGATGAAACAGTGTAATTTACCATAATAATATCATAAAATCAAGAAAGGAAGCATTAGATGGAACC	TGCAGATGAAACAGTGTAATTTACCATAATAATATCATAAAATCAAGAAAGGAAGCATTAGATGGAACC	45:A>T	45	0.670213	0.468254	0.595238	0.404762	0.531746	0.063492	0.497984	0.481859	0.489922	18.3881	18.0116	1
33438385|F|0-27:G>A-27:G>A	TGCAGGTCTGCTATTCTAAACTAAACTGAGACAGCTATTTTACTTTCAGGAGTTTGATTTCCGTTATGC	TGCAGGTCTGCTATTCTAAACTAAACTGAGACAGCTATTTTACTTTCAGGAGTTTGATTTCCGTTATGC	27:G>A	27	0.446809	0.595238	0.404762	0.595238	0.404762	0	0.481859	0.481859	0.481859	47.8597	44.4595	1
33447826|F|0-20:T>A-20:T>A	TGCAGCTATGAAATGGTTCATGTTCTTTTTACGCATTTTGATTTGAACATCAAAGAACTTCGTTATGTG	TGCAGCTATGAAATGGTTCATGTTCTTTTTACGCATTTTGATTTGAACATCAAAGAACTTCGTTATGTG	20:T>A	20	0.670213	0.68254	0.404762	0.595238	0.31746	0.087302	0.433359	0.481859	0.457609	26.1177	10.7368	1
33449854|F|0-27:A>G-27:A>G	TGCAGAGGGATCATGGGATGAGCTATCACCACCAAGGCCAGGGGTTGGCACAGGTGGTGGTTTCTCATC	TGCAGAGGGATCATGGGATGAGCTATCACCACCAAGGCCAGGGGTTGGCACAGGTGGTGGTTTCTCATC	27:A>G	27	0.670213	0.650794	0.404762	0.595238	0.349206	0.055556	0.454523	0.481859	0.468191	15.4316	14.0175	1
33452820|F|0-23:C>T-23:C>T	TGCAGAAAGGACCAAAACATGAACGCGATGACTTCCAACAGTCACCTGCTGACAAAATTTTCCAAAAAG	TGCAGAAAGGACCAAAACATGAACGCGATGACTTCCAACAGTCACCTGCTGACAAAATTTTCCAAAAAG	23:C>T	23	0.223404	0.404762	0.595238	0.404762	0.595238	0	0.481859	0.481859	0.481859	17.6667	16.1154	1
33454678|F|0-34:C>T-34:C>T	TGCAGTTGGAATTCCAGTAGCCCAGAAAAATGCTCCTGTTGGAGAGTTTTCTACTGGTCTTTGTGACTG	TGCAGTTGGAATTCCAGTAGCCCAGAAAAATGCTCCTGTTGGAGAGTTTTCTACTGGTCTTTGTGACTG	34:C>T	34	0.670213	0.436508	0.595238	0.404762	0.563492	0.031746	0.491938	0.481859	0.486898	6.32308	5.63855	1
33453760|F|0-51:G>T-51:G>T	TGCAGATCTGTAATTCTGAGGTGCTGTGATAAATTAGTGGTAGAAAATGCAGAGGCAAACAAGGTCTAT	TGCAGATCTGTAATTCTGAGGTGCTGTGATAAATTAGTGGTAGAAAATGCAGAGGCAAACAAGGTCTAT	51:G>T	51	0.670213	0.611111	0.404762	0.595238	0.388889	0.015873	0.475309	0.481859	0.478584	7.59302	7.32787	0.970588
33441844|F|0-38:A>T-38:A>T	TGCAGCATAGTTAGAAGTCAATTGTTTAGTTCTCATCAAGCTGAATGAGTCTTATCGTATTTTTCCTTT	TGCAGCATAGTTAGAAGTCAATTGTTTAGTTCTCATCAAGCTGAATGAGTCTTATCGTATTTTTCCTTT	38:A>T	38	0.723404	0.441176	0.595588	0.404412	0.558824	0.036765	0.49308	0.481726	0.487403	106.565	105.5	1
33409910|F|0-20:G>T-20:G>T	TGCAGAATTTGATGGCAGCCGGAGGTGTACACTTTGTTCGGAGAATTTCTCCATATTACAGATCGGAAG	TGCAGAATTTGATGGCAGCCGGAGGTGTACACTTTGTTCGGAGAATTTCTCCATATTAC	20:G>T	20	1	0.638298	0.404255	0.595745	0.361702	0.042553	0.461747	0.481666	0.471707	58.8261	57.1744	1
33411367|F|0-8:A>G-8:A>G	TGCAGTTCAACACTTCTTCTGTCCCGGTTATAATTACATTACAGATCGGAAGAGCGGTTCAGCAGGAAT	TGCAGTTCAACACTTCTTCTGTCCCGGTTATAATTACATTAC	8:A>G	8	1	0.457447	0.595745	0.404255	0.542553	0.053191	0.496378	0.481666	0.489022	118.188	102.648	1
33426222|F|0-55:C>T-55:C>T	TGCAGGACCCAAAAACAAGATACCCAGTGGTGGTGAGATTCAACAAGGTGAATTACGCGAATGTATCGA	TGCAGGACCCAAAAACAAGATACCCAGTGGTGGTGAGATTCAACAAGGTGAATTACGCGAATGTATCGA	55:C>T	55	0.75	0.64539	0.404255	0.595745	0.35461	0.049645	0.457723	0.481666	0.469695	8.86	8.51471	0.947368
33439341|F|0-6:G>T-6:G>T	TGCAGCGTTATGCATGGTTATGCTTCCTACTGGAACATTCAGTTCTGGTACGAGCTTTACAGATCGGAA	TGCAGCGTTATGCATGGTTATGCTTCCTACTGGAACATTCAGTTCTGGTACGAGCTTTAC	6:G>T	6	0.803191	0.655629	0.403974	0.596026	0.344371	0.059603	0.451559	0.481558	0.466558	89.5893	83.2857	0.973684
33453348|F|0-13:A>G-13:A>G	TGCAGCTAAATTGACTGCTGGGGTTGAGAAGTAAAGGCAGGCAAGAGAAACAATTACAGATCGGAAGAG	TGCAGCTAAATTGACTGCTGGGGTTGAGAAGTAAAGGCAGGCAAGAGAAACAATTAC	13:A>G	13	0.276596	0.403846	0.596154	0.403846	0.596154	0	0.481509	0.481509	0.481509	103.435	93.6364	1
33427485|F|0-14:T>C-14:T>C	TGCAGTCAAGATGATGGCATAAATCCATACAATAGAGATACATATAATGACAGGGAACCGCTCGAATAT	TGCAGTCAAGATGATGGCATAAATCCATACAATAGAGATACATATAATGACAGGGAACCGCTCGAATAT	14:T>C	14	0.882979	0.614458	0.403614	0.596386	0.385542	0.018072	0.473799	0.48142	0.477609	38.0256	22.7945	1
33411748|F|0-25:A>G-25:A>G	TGCAGATAAATCTCTAGGTTTGCCTAAATTACAGATCGGAAGAGCGGTTCAGCAGGAATGCCGAGACCG	TGCAGATAAATCTCTAGGTTTGCCTAAATTAC	25:A>G	25	0.303191	0.403509	0.596491	0.403509	0.596491	0	0.481379	0.481379	0.481379	77.8	59.7027	1
33418305|F|0-6:G>A-6:G>A	TGCAGAGATATTGTCTTCTGATACTGGTGACATATTCAGCTGGGGCGTATTAGACATTCGAGGGGAGAT	TGCAGAGATATTGTCTTCTGATACTGGTGACATATTCAGCTGGGGCGTATTAGACATTCGAGGGGAGAT	6:G>A	6	0.303191	0.596491	0.403509	0.596491	0.403509	0	0.481379	0.481379	0.481379	36.054	32.36	1
33419418|F|0-16:C>T-16:C>T	TGCAGGTATTTGTTGACAATATTGACTTTCTCAAGGAACTTGAGTGACCAAGAGCGTGCTTATAGAATA	TGCAGGTATTTGTTGACAATATTGACTTTCTCAAGGAACTTGAGTGACCAAGAGCGTGCTTATAGAATA	16:C>T	16	0.303191	0.403509	0.596491	0.403509	0.596491	0	0.481379	0.481379	0.481379	26.52	22.1892	1
33419682|F|0-41:C>T-41:C>T	TGCAGTCAAGAAATCGGGATGTTGTTCTAATTAGTTTCTTCCACTTATATGTTATAGCACCCATCCTTA	TGCAGTCAAGAAATCGGGATGTTGTTCTAATTAGTTTCTTCCACTTATATGTTATAGCACCCATCCTTA	41:C>T	41	0.303191	0.596491	0.403509	0.596491	0.403509	0	0.481379	0.481379	0.481379	21.5946	20.4	1
33422060|F|0-30:C>A-30:C>A	TGCAGAATCTAAAATGGTAAAAGGACTAATCATTTGAAATATAATGAAATTACAGATCGGAAGAGCGGT	TGCAGAATCTAAAATGGTAAAAGGACTAATCATTTGAAATATAATGAAATTAC	30:C>A	30	0.303191	0.596491	0.403509	0.596491	0.403509	0	0.481379	0.481379	0.481379	78.8108	56.36	1
33428878|F|0-14:T>A-14:T>A	TGCAGATGATTGCATATGGACTTGTAAGATTGAAATTGATCAGTACCAGGTATCCAGTTTTCTCTTTAC	TGCAGATGATTGCATATGGACTTGTAAGATTGAAATTGATCAGTACCAGGTATCCAGTTTTCTCTTTAC	14:T>A	14	0.303191	0.403509	0.596491	0.403509	0.596491	0	0.481379	0.481379	0.481379	58.16	24.5946	1
33434228|F|0-39:T>C-39:T>C	TGCAGCACTAAACCCATACATCTCCTGGACAGTGTGAACTAATCCAAACTTGCCAAACTGCTCCTTGTC	TGCAGCACTAAACCCATACATCTCCTGGACAGTGTGAACTAATCCAAACTTGCCAAACTGCTCCTTGTC	39:T>C	39	0.303191	0.438596	0.596491	0.403509	0.561404	0.035088	0.492459	0.481379	0.486919	36.6296	29.9722	1
33438257|F|0-9:T>C-9:T>C	TGCAGCTTTTGGTCTATCCACAGTCCCGAGCAAAAGATCAGCTGATGTAAGATAAGGATCGCCATAGAA	TGCAGCTTTTGGTCTATCCACAGTCCCGAGCAAAAGATCAGCTGATGTAAGATAAGGATCGCCATAGAA	9:T>C	9	0.303191	0.403509	0.596491	0.403509	0.596491	0	0.481379	0.481379	0.481379	48.28	38.1622	1
33413347|F|0-57:T>A-57:T>A	TGCAGAAGCATCAAGGCATAGCATCACTAAGTAATATTCAGAAAACTGAGACAAGTGTGTTTCTCATCC	TGCAGAAGCATCAAGGCATAGCATCACTAAGTAATATTCAGAAAACTGAGACAAGTGTGTTTCTCATCC	57:T>A	57	0.632979	0.672269	0.403361	0.596639	0.327731	0.07563	0.440647	0.481322	0.460984	6.15385	6.05455	1
33448894|F|0-35:G>C-35:G>C	TGCAGTCAATTGCTCTACCACTGAGCTATGGACCCGTTGTTATGTTATCACATTTCTAAAGTAGAAATT	TGCAGTCAATTGCTCTACCACTGAGCTATGGACCCGTTGTTATGTTATCACATTTCTAAAGTAGAAATT	35:G>C	35	0.632979	0.689076	0.403361	0.596639	0.310924	0.092437	0.428501	0.481322	0.454911	75.0426	60.4528	1
33452005|F|0-15:T>C-15:T>C	TGCAGGTAAATACAATATTCTGTTATCTCAGTGGTGAATCCAAGATATTAGTATACAGTGAGCTAATTA	TGCAGGTAAATACAATATTCTGTTATCTCAGTGGTGAATCCAAGATATTAGTATACAGTGAGCTAATTA	15:T>C	15	0.659574	0.637097	0.403226	0.596774	0.362903	0.040323	0.462409	0.48127	0.471839	31.5618	26.8644	1
33437730|F|0-36:A>G-36:A>G	TGCAGTTTCTTTCCTTGAGGTGAGGATCACTCCCAAAAACTTCTTCTAAGGTTTTTTATGCTATCGAAA	TGCAGTTTCTTTCCTTGAGGTGAGGATCACTCCCAAAAACTTCTTCTAAGGTTTTTTATGCTATCGAAA	36:A>G	36	0.68617	0.643411	0.403101	0.596899	0.356589	0.046512	0.458867	0.481221	0.470044	5.4	5.03333	1
33451934|F|0-67:A>G-67:A>G	TGCAGGCTCCACAGCAAGTTACTGGTTCCCATGACACAAGAAATTCTACCCCAAACAGATCTTTCTCAA	TGCAGGCTCCACAGCAAGTTACTGGTTCCCATGACACAAGAAATTCTACCCCAAACAGATCTTTCTCAA	67:A>G	67	0.712766	0.671642	0.402985	0.597015	0.328358	0.074627	0.441078	0.481176	0.461127	52.7921	47.8571	1
33413493|F|0-21:A>T-21:A>T	TGCAGAATGCTTCGCAAAGATATGATCTGAGTCGTTTGGAGTCATAGTGGCTAGTGCAAAGCATGTGCT	TGCAGAATGCTTCGCAAAGATATGATCTGAGTCGTTTGGAGTCATAGTGGCTAGTGCAAAGCATGTGCT	21:A>T	21	0.765957	0.625	0.402778	0.597222	0.375	0.027778	0.46875	0.481096	0.474923	10.7333	9.04688	1
33457269|F|0-67:C>A-67:C>A	TGCAGCAACTCCTCCATCGGCCAAGGCTTCAATGGCCAGAAATATATATGCTGGCCCACTTCCACTACA	TGCAGCAACTCCTCCATCGGCCAAGGCTTCAATGGCCAGAAATATATATGCTGGCCCACTTCCACTACA	67:C>A	67	0.765957	0.618056	0.402778	0.597222	0.381944	0.020833	0.472126	0.481096	0.476611	9.04762	8.87097	1
33430921|F|0-11:G>A-11:G>A	TGCAGCTTTAGGGCTTTTATGTTTCATTACAGATCGGAAGAGCGGTTCAGCAGGAATGCCGAGACCGAT	TGCAGCTTTAGGGCTTTTATGTTTCATTAC	11:G>A	11	0.792553	0.66443	0.402685	0.597315	0.33557	0.067114	0.445926	0.481059	0.463493	73.4336	58.0746	1
33418135|F|0-43:A>C-43:A>C	TGCAGAAGTTCTCAGTGGGTAGATGTTCCTTCCAAGGCTAATAAAGTGTTCAAAATGAGAAGCTCAGAT	TGCAGAAGTTCTCAGTGGGTAGATGTTCCTTCCAAGGCTAATAAAGTGTTCAAAATGAGAAGCTCAGAT	43:A>C	43	0.462766	0.402299	0.597701	0.402299	0.597701	0	0.480909	0.480909	0.480909	25.0526	12.9636	1
33405968|F|0-13:T>C-13:T>C	TGCAGTCTACAAATTTGTTTCTTTTCACAAGGCTACAGTGCTGCCTTATCAACTGCTATAACAAGATCA	TGCAGTCTACAAATTTGTTTCTTTTCACAAGGCTACAGTGCTGCCTTATCAACTGCTATAACAAGATCA	13:T>C	13	0.62234	0.478632	0.598291	0.401709	0.521368	0.076923	0.499087	0.480678	0.489882	6.09231	6.0641	0.966667
33406104|F|0-18:C>T-18:C>T	TGCAGTGCTAAAGTAATTCGATACTCATAATTGAGCTGGCCTCAAAGGGACAGAGGTAGTACAAAATAG	TGCAGTGCTAAAGTAATTCGATACTCATAATTGAGCTGGCCTCAAAGGGACAGAGGTAGTACAAAATAG	18:C>T	18	0.62234	0.632479	0.401709	0.598291	0.367521	0.034188	0.464899	0.480678	0.472788	3.83908	3.51923	0.966667
33405654|F|0-35:G>A-35:G>A	TGCAGTAATACCGAATATGATCATAATATTGTTTTGTTGTGTTGTAAGAAATTTGAGGTTTATTTTGAG	TGCAGTAATACCGAATATGATCATAATATTGTTTTGTTGTGTTGTAAGAAATTTGAGGTTTATTTTGAG	35:G>A	35	0.648936	0.442623	0.598361	0.401639	0.557377	0.040984	0.493416	0.48065	0.487033	27.746	25.2716	1
33414303|F|0-54:G>C-54:G>C	TGCAGATGTTTGTAATCACCAATTTACCAGTCAAATTTGGTTTAGTCTAATTTTGTTCGACCAATCTTG	TGCAGATGTTTGTAATCACCAATTTACCAGTCAAATTTGGTTTAGTCTAATTTTGTTCGACCAATCTTG	54:G>C	54	0.648936	0.672131	0.401639	0.598361	0.327869	0.07377	0.440742	0.48065	0.460696	68.2812	61.9815	1
33437620|F|0-6:C>T-6:C>T	TGCAGTCGGTGAATACAAAAAGTAGTGTGACAACTGTTTATTTGCAAGAAACTCTTGTTCACAATCTCA	TGCAGTCGGTGAATACAAAAAGTAGTGTGACAACTGTTTATTTGCAAGAAACTCTTGTTCACAATCTCA	6:C>T	6	0.648936	0.47541	0.598361	0.401639	0.52459	0.07377	0.498791	0.48065	0.489721	12	11.2073	1
33405984|F|0-48:A>C-48:A>C	TGCAGTCTCTAGAAAACCTAATTCATCTTAGCCTTCATCCCAAGATGGAATTTTGATACAAGAACCATA	TGCAGTCTCTAGAAAACCTAATTCATCTTAGCCTTCATCCCAAGATGGAATTTTGATACAAGAACCATA	48:A>C	48	0.675532	0.448819	0.598425	0.401575	0.551181	0.047244	0.494761	0.480625	0.487693	29.3823	28.4286	1
33417562|F|0-46:C>T-46:C>T	TGCAGTTCATATGGAAACGCTTCGAGTGCTAAAGATAAACTTCTATCACTATCAACACATCTCTTCCTT	TGCAGTTCATATGGAAACGCTTCGAGTGCTAAAGATAAACTTCTATCACTATCAACACATCTCTTCCTT	46:C>T	46	0.675532	0.629921	0.401575	0.598425	0.370079	0.031496	0.466241	0.480625	0.473433	30.5	30.4915	1
33454445|F|0-58:G>A-58:G>A	TGCAGTAACTAAGCAGTAATTTTTTGGATATTTGCATGGTATTCTTCAGTCACTGGGAGTATCTAATTA	TGCAGTAACTAAGCAGTAATTTTTTGGATATTTGCATGGTATTCTTCAGTCACTGGGAGTATCTAATTA	58:G>A	58	0.675532	0.433071	0.598425	0.401575	0.566929	0.031496	0.491041	0.480625	0.485833	41.8769	41.593	1
33446819|F|0-32:C>T-32:C>T	TGCAGAGCTTTATCAGCCATATTCTCCAAATACGTTATAGTAGTTTTGTTTTGCTATTCTCGACATACT	TGCAGAGCTTTATCAGCCATATTCTCCAAATACGTTATAGTAGTTTTGTTTTGCTATTCTCGACATACT	32:C>T	32	0.675532	0.637795	0.401575	0.598425	0.362205	0.03937	0.462025	0.480625	0.471325	15.5393	14.9491	0.966667
33425968|F|0-14:T>A-14:T>A	TGCAGCTTCCATATTAGGGGAACGGACAAATGTAGTTCATTCACCTAGATTATATATTTGGTTCAGATA	TGCAGCTTCCATATTAGGGGAACGGACAAATGTAGTTCATTCACCTAGATTATATATTTGGTTCAGATA	14:T>A	14	0.702128	0.424242	0.598485	0.401515	0.575758	0.022727	0.488522	0.480601	0.484562	49.7424	46.5862	1
33436774|F|0-66:T>A-66:T>A	TGCAGTATAAAATCCAGCAGGTCCACTGCCAACAACGCAAACGCGGAGTGGGGTGGAGGTAAGAGATGA	TGCAGTATAAAATCCAGCAGGTCCACTGCCAACAACGCAAACGCGGAGTGGGGTGGAGGTAAGAGATGA	66:T>A	66	0.702128	0.666667	0.401515	0.598485	0.333333	0.068182	0.444444	0.480601	0.462523	11.0204	10.0635	1
33428478|F|0-22:C>T-22:C>T	TGCAGTTTTTACTCTGTAGTTTCCTTTTCTAGGGTTTATGAAGTAAATATCAATTGTTCATTGCCTTTT	TGCAGTTTTTACTCTGTAGTTTCCTTTTCTAGGGTTTATGAAGTAAATATCAATTGTTCATTGCCTTTT	22:C>T	22	0.728723	0.649635	0.40146	0.59854	0.350365	0.051095	0.455219	0.48058	0.467899	32.3495	22.459	1
33404757|F|0-62:C>T-62:C>T	TGCAGCTGAAGTTCCTTATGAGAAGAGCGTCTGGGGTGCAATGGAGGATCCAGTGCGCTATACGCTGAC	TGCAGCTGAAGTTCCTTATGAGAAGAGCGTCTGGGGTGCAATGGAGGATCCAGTGCGCTATACGCTGAC	62:C>T	62	0.808511	0.625	0.401316	0.598684	0.375	0.026316	0.46875	0.480523	0.474636	27.0755	21.8169	1
33405760|F|0-46:C>T-46:C>T	TGCAGTAGCTTGGTCCCACCTTTGAGTGGACAGGTCGTTTGTGAGACGCTGCACCTCTACCCTGACACC	TGCAGTAGCTTGGTCCCACCTTTGAGTGGACAGGTCGTTTGTGAGACGCTGCACCTCTACCCTGACACC	46:C>T	46	0.212766	0.4	0.6	0.4	0.6	0	0.48	0.48	0.48	27.5556	25.4615	1
33407428|F|0-22:A>G-22:A>G	TGCAGATTTTAGATTGACTGAAACTGTCAAAATATTCTATAAAGGAAAAGAGCTTGAGGATCAGAAGAC	TGCAGATTTTAGATTGACTGAAACTGTCAAAATATTCTATAAAGGAAAAGAGCTTGAGGATCAGAAGAC	22:A>G	22	0.345745	0.523077	0.6	0.4	0.476923	0.123077	0.498935	0.48	0.489467	12.2973	10.2857	1
33410641|F|0-37:T>C-37:T>C	TGCAGCTGCTTCAATTACAGATTGAGGACCTTCAAAATTACCCAGATTACAGATCGGAAGAGCGGTTCA	TGCAGCTGCTTCAATTACAGATTGAGGACCTTCAAAATTACCCAGATTAC	37:T>C	37	0.212766	0.8	0.4	0.6	0.2	0.2	0.32	0.48	0.4	46.5882	44.6111	1
33412445|F|0-43:C>A-43:C>A	TGCAGTCCTTAGCAAACTGTAGTCTGTAGTAACAGTACACAAACATTACAGATCGGAAGAGCGGTTCAG	TGCAGTCCTTAGCAAACTGTAGTCTGTAGTAACAGTACACAAACATTAC	43:C>A	43	0.319149	0.6	0.4	0.6	0.4	0	0.48	0.48	0.48	110.897	82.4231	1
33422000|F|0-20:T>C-20:T>C	TGCAGAAAATCTTGGTTGCTTGTCTTCACTTGAGCAACCTATGCTTACAGATCGGAAGAGCGGTTCAGC	TGCAGAAAATCTTGGTTGCTTGTCTTCACTTGAGCAACCTATGCTTAC	20:T>C	20	0.292553	0.454545	0.6	0.4	0.545455	0.054545	0.495868	0.48	0.487934	22.8571	18.6389	1
33431757|F|0-26:G>C-26:G>C	TGCAGCCCAATATTTGATATCCACAAGGTCAATGAAATTTACAGATCGGAAGAGCGGTTCAGCAGGAAT	TGCAGCCCAATATTTGATATCCACAAGGTCAATGAAATTTAC	26:G>C	26	0.292553	0.545455	0.6	0.4	0.454545	0.145455	0.495868	0.48	0.487934	64.1875	62.8	1
33431789|F|0-17:G>A-17:G>A	TGCAGCTATGGCATTGCGTTAGAATTTACAGATCGGAAGAGCGGTTCAGCAGGAATGCCGAGACCGATC	TGCAGCTATGGCATTGCGTTAGAATTTAC	17:G>A	17	0.319149	0.416667	0.6	0.4	0.583333	0.016667	0.486111	0.48	0.483056	58.9259	56.675	1
33438244|F|0-51:C>T-51:C>T	TGCAGCTTATAGGACACAACAGGAAAGGCGCTCACCATCAAGATACCAAGACTGTGCACATTGGTGTCT	TGCAGCTTATAGGACACAACAGGAAAGGCGCTCACCATCAAGATACCAAGACTGTGCACATTGGTGTCT	51:C>T	51	0.452128	0.6	0.4	0.6	0.4	0	0.48	0.48	0.48	52.4237	40.2973	1
33438594|F|0-23:A>G-23:A>G	TGCAGTTTCCCAAGAAACAAGAAATGAGAGCATTATATTGGACAAAAACAAGGGAAGAGGGCTGGGGGA	TGCAGTTTCCCAAGAAACAAGAAATGAGAGCATTATATTGGACAAAAACAAGGGAAGAGGGCTGGGGGA	23:A>G	23	0.239362	0.6	0.4	0.6	0.4	0	0.48	0.48	0.48	54.7586	47.4211	1
33438668|F|0-33:C>G-33:C>G	TGCAGCAAAGCAATTCAATACTGATCTAGCACCCAGAAAATCAGCAATCAAGCTTATGATACAGGACGA	TGCAGCAAAGCAATTCAATACTGATCTAGCACCCAGAAAATCAGCAATCAAGCTTATGATACAGGACGA	33:C>G	33	0.585106	0.418182	0.6	0.4	0.581818	0.018182	0.486612	0.48	0.483306	6.2549	6.06579	1
33441051|F|0-17:A>G-17:A>G	TGCAGAGTGAACTTGTGATTCTTGTCATGACTGCAAAGCTTGGAAGCAAGAGCAGTATAATATTTATTA	TGCAGAGTGAACTTGTGATTCTTGTCATGACTGCAAAGCTTGGAAGCAAGAGCAGTATAATATTTATTA	17:A>G	17	0.797872	0.446667	0.6	0.4	0.553333	0.046667	0.494311	0.48	0.487156	82	81.4231	1
33441732|F|0-34:T>C-34:T>C	TGCAGCAGCAGAAAGCCGCACTCAAAAATTGCAGTGCAGAAGCTAGAAACCTTTTGCAACTCCATTCAC	TGCAGCAGCAGAAAGCCGCACTCAAAAATTGCAGTGCAGAAGCTAGAAACCTTTTGCAACTCCATTCAC	34:T>C	34	0.638298	0.625	0.4	0.6	0.375	0.025	0.46875	0.48	0.474375	4.09302	4	1
33443507|F|0-37:T>C-37:T>C	TGCAGTAAAATCCAATTGCCAATGAAGGGTCGATAGATTCCAAAGGAATGTGCTGGATCACACTTGTGC	TGCAGTAAAATCCAATTGCCAATGAAGGGTCGATAGATTCCAAAGGAATGTGCTGGATCACACTTGTGC	37:T>C	37	0.718085	0.6	0.4	0.6	0.4	0	0.48	0.48	0.48	43.6667	24.3898	1
33448884|F|0-23:T>A-23:T>A	TGCAGTCAATGAGCCATCTACAATAACAATTGAACAAAGTATGTCATCCTAAAGCTTGTTTGACATAAC	TGCAGTCAATGAGCCATCTACAATAACAATTGAACAAAGTATGTCATCCTAAAGCTTGTTTGACATAAC	23:T>A	23	0.265957	0.4	0.6	0.4	0.6	0	0.48	0.48	0.48	7.45	7.36111	1
33449049|F|0-64:C>T-64:C>T	TGCAGTGACCAAAACTGTTTGTCCTGAATCCATATGGGCAGCCTACAATCATGAAAAATCATTGCAATG	TGCAGTGACCAAAACTGTTTGTCCTGAATCCATATGGGCAGCCTACAATCATGAAAAATCATTGCAATG	64:C>T	64	0.638298	0.475	0.6	0.4	0.525	0.075	0.49875	0.48	0.489375	32.6875	30.506	1
33449555|F|0-20:T>G-20:T>G	TGCAGCCCTAGTGTAGCCATTACAGAAGCAAAAACAAGAATCCCCTACCCAACACATTCAAGATAATAC	TGCAGCCCTAGTGTAGCCATTACAGAAGCAAAAACAAGAATCCCCTACCCAACACATTCAAGATAATAC	20:T>G	20	0.265957	0.6	0.4	0.6	0.4	0	0.48	0.48	0.48	47.3125	40.4545	1
33450493|F|0-66:A>T-66:A>T	TGCAGAAACAAAAATTCCTAATCAATAACCGCGGTTTGTAAATCACCATAAAGACAAAAAAAAAAAATA	TGCAGAAACAAAAATTCCTAATCAATAACCGCGGTTTGTAAATCACCATAAAGACAAAAAAAAAAAATA	66:A>T	66	0.611702	0.443478	0.6	0.4	0.556522	0.043478	0.493611	0.48	0.486805	12.0656	3.79221	1
33452626|F|0-23:T>C-23:T>C	TGCAGATGTTACAAAAGGGATAGTATATTCGGTACTGTTTGGTTTCGTGGATAACACCTCGATTGCATT	TGCAGATGTTACAAAAGGGATAGTATATTCGGTACTGTTTGGTTTCGTGGATAACACCTCGATTGCATT	23:T>C	23	0.239362	0.4	0.6	0.4	0.6	0	0.48	0.48	0.48	90.85	88.3448	1
33454025|F|0-21:A>G-21:A>G	TGCAGCCCTGCTGTCACAAGGATGAAAGAGAAAGCCCACAACCACTAGGCTAACAACATAATTCTCTAT	TGCAGCCCTGCTGTCACAAGGATGAAAGAGAAAGCCCACAACCACTAGGCTAACAACATAATTCTCTAT	21:A>G	21	0.744681	0.664286	0.4	0.6	0.335714	0.064286	0.44602	0.48	0.46301	85.7019	82.4	1
33435291|F|0-45:A>G-45:A>G	TGCAGCTTACTTCTACCATGGTCTGATTGTCGACAAAAGCAACGAACCGCATATAAATGCACTCTCATG	TGCAGCTTACTTCTACCATGGTCTGATTGTCGACAAAAGCAACGAACCGCATATAAATGCACTCTCATG	45:A>G	45	0.797872	0.626667	0.4	0.6	0.373333	0.026667	0.467911	0.48	0.473956	42.8518	36.8955	0.973684
33451759|F|0-15:C>T-15:C>T	TGCAGGAAACTGTAGCAAATTCAGCGTCTTTATGGCTACGATTTGTCCATCTTCTAATCTTCCTTTATA	TGCAGGAAACTGTAGCAAATTCAGCGTCTTTATGGCTACGATTTGTCCATCTTCTAATCTTCCTTTATA	15:C>T	15	0.787234	0.425676	0.601351	0.398649	0.574324	0.027027	0.488952	0.479456	0.484204	43.6081	41.93	1
33447870|F|0-55:G>T-55:G>T	TGCAGCTCCCATCCCAGCAAATGCTATAAAATGCTTATCATCCTTATCATTCAAAGGTGATGTATTTGT	TGCAGCTCCCATCCCAGCAAATGCTATAAAATGCTTATCATCCTTATCATTCAAAGGTGATGTATTTGT	55:G>T	55	0.760638	0.440559	0.601399	0.398601	0.559441	0.041958	0.492934	0.479437	0.486185	49.9595	48.1354	1
33435504|F|0-49:T>C-49:T>C	TGCAGGAACTTATTATTACTTGGATGATTGAGATTGATGTTTGATTCCTTCTCCTCAACAATCTGCTCT	TGCAGGAACTTATTATTACTTGGATGATTGAGATTGATGTTTGATTCCTTCTCCTCAACAATCTGCTCT	49:T>C	49	0.654255	0.682927	0.398374	0.601626	0.317073	0.081301	0.433076	0.479344	0.45621	40.4375	37.3091	1
33445777|F|0-19:G>T-19:G>T	TGCAGGTATACTTTGTTTCGTTATCACGCTTATTTACAGATCGGAAGAGCGGTTCAGCAGGAATGCCGA	TGCAGGTATACTTTGTTTCGTTATCACGCTTATTTAC	19:G>T	19	0.654255	0.528455	0.601626	0.398374	0.471545	0.130081	0.498381	0.479344	0.488862	60.5405	54.3488	1
33405933|F|0-6:T>C-6:T>C	TGCAGTTCGAATCAAGCTTTCAAAAAAAATTGCTTTTGTGGTGTTCGAAAATCAAGCCTTCAAAATCAG	TGCAGTTCGAATCAAGCTTTCAAAAAAAATTGCTTTTGTGGTGTTCGAAAATCAAGCCTTCAAAATCAG	6:T>C	6	0.62766	0.457627	0.601695	0.398305	0.542373	0.059322	0.496409	0.479316	0.487863	15.2154	9.63291	1
33443911|F|0-17:T>C-17:T>C	TGCAGTCGCGGCAGCCATCGCTATTGCATGCTTGTTAGCGTCATCGACGTTGCTGTTATTGATGAGTTG	TGCAGTCGCGGCAGCCATCGCTATTGCATGCTTGTTAGCGTCATCGACGTTGCTGTTATTGATGAGTTG	17:T>C	17	0.62766	0.415254	0.601695	0.398305	0.584746	0.016949	0.485636	0.479316	0.482476	38.9038	36.6667	1
33426737|F|0-52:G>A-52:G>A	TGCAGGGTGAAGTTGAGTTCAGATCTGTGTTATATGTTCCTACAATGACACCGGGACAAGATGATAAGC	TGCAGGGTGAAGTTGAGTTCAGATCTGTGTTATATGTTCCTACAATGACACCGGGACAAGATGATAAGC	52:G>A	52	0.93617	0.636364	0.397727	0.602273	0.363636	0.034091	0.46281	0.479081	0.470945	86.4252	63.8205	1
33439262|F|0-18:G>A-18:G>A	TGCAGCTAAGAGTAATGAGAAAGAAAATTTCTGGGAAAGCTCCAATTTTACAGATCGGAAGAGCGGTTC	TGCAGCTAAGAGTAATGAGAAAGAAAATTTCTGGGAAAGCTCCAATTTTAC	18:G>A	18	0.803191	0.655629	0.397351	0.602649	0.344371	0.05298	0.451559	0.478926	0.465243	77.3103	70.0625	1
33453021|F|0-41:A>G-41:A>G	TGCAGATTTTATGCAGAATTTCAGTGTTTATTTGGAGCAATAAAGTTACAGATCGGAAGAGCGGTTCAG	TGCAGATTTTATGCAGAATTTCAGTGTTTATTTGGAGCAATAAAGTTAC	41:A>G	41	0.776596	0.472603	0.60274	0.39726	0.527397	0.075342	0.498499	0.478889	0.488694	102.888	74.4694	0.944444
33414273|F|0-21:A>G-21:A>G	TGCAGATGTAAAGCATGGGATAAACCTTATGCAAGTGCAAAAAATGAAAACCGCTAGAAGGAGGGCTTG	TGCAGATGTAAAGCATGGGATAAACCTTATGCAAGTGCAAAAAATGAAAACCGCTAGAAGGAGGGCTTG	21:A>G	21	0.75	0.41844	0.602837	0.397163	0.58156	0.021277	0.486696	0.478849	0.482772	22.3239	21.9462	1
33433411|F|0-38:C>T-38:C>T	TGCAGAGTATATGATGAAAGCAGATTCGTGTTCTAATACGAAGTGCTTAGAGAATCTTCATGTTTATGT	TGCAGAGTATATGATGAAAGCAGATTCGTGTTCTAATACGAAGTGCTTAGAGAATCTTCATGTTTATGT	38:C>T	38	0.696809	0.412214	0.603053	0.396947	0.587786	0.015267	0.484587	0.47876	0.481674	37.7188	33.7241	1
33447096|F|0-30:A>G-30:A>G	TGCAGATTCCAGCAACAAAATGCCTAGCTCACTTTCCAACTTTAGCCTTCCACTTTGAAGAGGAAGGCT	TGCAGATTCCAGCAACAAAATGCCTAGCTCACTTTCCAACTTTAGCCTTCCACTTTGAAGAGGAAGGCT	30:A>G	30	0.696809	0.656489	0.396947	0.603053	0.343511	0.053435	0.451023	0.47876	0.464891	71.5918	69.9828	0.970588
33414454|F|0-41:G>A-41:G>A	TGCAGCAAAAGTTGACTAGTTCTGATAAACAAAAAAGGGGCGAATACATATAAAATAAAATAACCAACA	TGCAGCAAAAGTTGACTAGTTCTGATAAACAAAAAAGGGGCGAATACATATAAAATAAAATAACCAACA	41:G>A	41	0.670213	0.420635	0.603175	0.396825	0.579365	0.02381	0.487402	0.47871	0.483056	37.7969	32.5595	1
33418915|F|0-39:G>A-39:G>A	TGCAGCGCTATGACAATACGAACAAGGCACTCTGCTATGGGCAGTTTTCTTGCCTGGATGACCACATAC	TGCAGCGCTATGACAATACGAACAAGGCACTCTGCTATGGGCAGTTTTCTTGCCTGGATGACCACATAC	39:G>A	39	0.335106	0.603175	0.396825	0.603175	0.396825	0	0.47871	0.47871	0.47871	56.7143	13.5357	1
33426884|F|0-19:T>C-19:T>C	TGCAGGTCGCGAAATTCTGTGCAGGTTGTGCAACCGCGTGTCGTAACAGGCTATGCGTGCCCATTGAAG	TGCAGGTCGCGAAATTCTGTGCAGGTTGTGCAACCGCGTGTCGTAACAGGCTATGCGTGCCCATTGAAG	19:T>C	19	0.670213	0.452381	0.603175	0.396825	0.547619	0.055556	0.495465	0.47871	0.487087	17.8551	16.4699	1
33436091|F|0-37:T>C-37:T>C	TGCAGGGGCCAAGGTAGATGCTCAATAGGCAAATGCTTGGACGAGCACTATAAGTGCTTTATTTCATCC	TGCAGGGGCCAAGGTAGATGCTCAATAGGCAAATGCTTGGACGAGCACTATAAGTGCTTTATTTCATCC	37:T>C	37	0.670213	0.436508	0.603175	0.396825	0.563492	0.039683	0.491938	0.47871	0.485324	11.2769	10.1481	1
33439904|F|0-11:T>C-11:T>C	TGCAGCCAAAATTTTTTAGATGTGACACAAATTTTACAGATCGGAAGAGCGGTTCAGCAGGAATGCCGA	TGCAGCCAAAATTTTTTAGATGTGACACAAATTTTAC	11:T>C	11	0.335106	0.619048	0.396825	0.603175	0.380952	0.015873	0.471655	0.47871	0.475183	103.209	101.889	1
33431303|F|0-42:G>T-42:G>T	TGCAGTCGGTGCTACTTTTGTGAAATACTGTTTCTATGGTGAGATTATTTTACAGATCGGAAGAGCGGT	TGCAGTCGGTGCTACTTTTGTGAAATACTGTTTCTATGGTGAGATTATTTTAC	42:G>T	42	0.670213	0.428571	0.603175	0.396825	0.571429	0.031746	0.489796	0.47871	0.484253	24.4127	20.3605	0.970588
33426124|F|0-62:T>C-62:T>C	TGCAGGAAATGTGGTAAAGAGAGAAAAGGAAGGAAGGGAATGGATGGGCTTGCATTTTACTTTCAACTC	TGCAGGAAATGTGGTAAAGAGAGAAAAGGAAGGAAGGGAATGGATGGGCTTGCATTTTACTTTCAACTC	62:T>C	62	0.643617	0.46281	0.603306	0.396694	0.53719	0.066116	0.497234	0.478656	0.487945	16.4921	15.3452	1
33440421|F|0-9:C>G-9:C>G	TGCAGAACCCTTTGAGAATGTATTGGTGTTGACAGTAGAAGACAAGGTTGGGAACAATAAGGAGGAAGT	TGCAGAACCCTTTGAGAATGTATTGGTGTTGACAGTAGAAGACAAGGTTGGGAACAATAAGGAGGAAGT	9:C>G	9	0.643617	0.710744	0.396694	0.603306	0.289256	0.107438	0.411174	0.478656	0.444915	48.7143	45.8302	1
33451457|F|0-11:A>T-11:A>T	TGCAGCCGCTCAACTATTGCCCTTAGGCCAAGCATGATGGCTGAGGTAAATCTTCCAGCACGACTCATG	TGCAGCCGCTCAACTATTGCCCTTAGGCCAAGCATGATGGCTGAGGTAAATCTTCCAGCACGACTCATG	11:A>T	11	0.643617	0.710744	0.396694	0.603306	0.289256	0.107438	0.411174	0.478656	0.444915	57.0909	52.0189	1
33439876|F|0-8:C>A-8:C>A	TGCAGATTCTGTTGTAACTTTTATGTTGATTATTTTTAGTTCCTCATTACAGATCGGAAGAGCGGTTCA	TGCAGATTCTGTTGTAACTTTTATGTTGATTATTTTTAGTTCCTCATTAC	8:C>A	8	0.308511	0.603448	0.396552	0.603448	0.396552	0	0.478597	0.478597	0.478597	46	43.24	1
33444925|F|0-8:A>T-8:A>T	TGCAGGCAATGCCTTTTTGGTCATGCTTATTGTAGTTTTTATTCATTGACACTCTTGGATATTTCATTG	TGCAGGCAATGCCTTTTTGGTCATGCTTATTGTAGTTTTTATTCATTGACACTCTTGGATATTTCATTG	8:A>T	8	0.281915	0.396226	0.603774	0.396226	0.603774	0	0.478462	0.478462	0.478462	10.1304	9.70588	1
33422585|F|0-28:G>A-28:G>A	TGCAGTTGATCCAATATTATGTCAGAGAGAAATACACATTACAGATCGGAAGAGCGGTTCAGCAGGAAT	TGCAGTTGATCCAATATTATGTCAGAGAGAAATACACATTAC	28:G>A	28	0.510638	0.395833	0.604167	0.395833	0.604167	0	0.478299	0.478299	0.478299	91.4286	47.0794	1
33438640|F|0-67:C>T-67:C>T	TGCAGGAACAGACTGTAGTAAAGGATTCACCGGAGATTGATAGAAATAAATCAAGAGCTGCTTATATCA	TGCAGGAACAGACTGTAGTAAAGGATTCACCGGAGATTGATAGAAATAAATCAAGAGCTGCTTATATCA	67:C>T	67	0.255319	0.395833	0.604167	0.395833	0.604167	0	0.478299	0.478299	0.478299	16.4286	14.5	1
33417233|F|0-51:G>A-51:G>A	TGCAGTGAAATCATGGCTTAGTGAACTTCAACACATATTCTATCGGACTGAGGAGATTGTGGATGAGAT	TGCAGTGAAATCATGGCTTAGTGAACTTCAACACATATTCTATCGGACTGAGGAGATTGTGGATGAGAT	51:G>A	51	0.739362	0.42446	0.604317	0.395683	0.57554	0.028777	0.488588	0.478236	0.483412	20.8696	20.6915	0.972222
33450654|F|0-39:G>C-39:G>C	TGCAGAACTTGCACATATACATATGTGCCCATCACAGTTGATTGATAGAATGCAACCCACATTGAATTG	TGCAGAACTTGCACATATACATATGTGCCCATCACAGTTGATTGATAGAATGCAACCCACATTGAATTG	39:G>C	39	0.712766	0.455224	0.604478	0.395522	0.544776	0.059701	0.49599	0.478169	0.48708	36.7606	34.3913	0.972222
33429567|F|0-9:G>A-9:G>A	TGCAGTAATGAAAGTGAGAAAGCAGTATAGGAGGGATGTAGTTGTCTAAACCTAAGAAGTTTACAGATC	TGCAGTAATGAAAGTGAGAAAGCAGTATAGGAGGGATGTAGTTGTCTAAACCTAAGAAGTTTAC	9:G>A	9	0.228723	0.790698	0.395349	0.604651	0.209302	0.186047	0.33099	0.478096	0.404543	102.892	54.2778	1
33430070|F|0-15:G>A-15:G>A	TGCAGTTGCACTACAGTCAATATGTATTGAAACTTTTCCTTTATCTGGTTGAGATGAACTTGGTCTTCC	TGCAGTTGCACTACAGTCAATATGTATTGAAACTTTTCCTTTATCTGGTTGAGATGAACTTGGTCTTCC	15:G>A	15	0.228723	0.604651	0.395349	0.604651	0.395349	0	0.478096	0.478096	0.478096	39.1786	15.579	1
33430231|F|0-42:T>C-42:T>C	TGCAGAAGTAACTCTGTGTAGCCCATATACAACAACAATTTCTACATGTTCGGATTACAGATCGGAAGA	TGCAGAAGTAACTCTGTGTAGCCCATATACAACAACAATTTCTACATGTTCGGATTAC	42:T>C	42	0.457447	0.604651	0.395349	0.604651	0.395349	0	0.478096	0.478096	0.478096	61.3636	52.4595	1
33431315|F|0-27:A>G-27:A>G	TGCAGTCTGAATCCTCGGAAGATTGAGATTTTTATTACAGATCGGAAGAGCGGTTCAGCAGGAATGCCG	TGCAGTCTGAATCCTCGGAAGATTGAGATTTTTATTAC	27:A>G	27	0.228723	0.627907	0.395349	0.604651	0.372093	0.023256	0.46728	0.478096	0.472688	95.5484	77.2941	1
33440188|F|0-13:G>T-13:G>T	TGCAGAAAAAAATGGGGATAAAAATGCAAATCATTATCCAAAAGAATCTCAAGTATCTTTCAGCTTTGA	TGCAGAAAAAAATGGGGATAAAAATGCAAATCATTATCCAAAAGAATCTCAAGTATCTTTCAGCTTTGA	13:G>T	13	0.68617	0.689922	0.395349	0.604651	0.310078	0.085271	0.427859	0.478096	0.452978	14.0191	12.6964	1
33457966|F|0-24:T>C-24:T>C	TGCAGAAAAGAAGTTTCTACCCCATTATCCATGAGTGATTTGCATTAGTATGATATCATCCACTTTGGG	TGCAGAAAAGAAGTTTCTACCCCATTATCCATGAGTGATTTGCATTAGTATGATATCATCCACTTTGGG	24:T>C	24	0.632979	0.655462	0.394958	0.605042	0.344538	0.05042	0.451663	0.477932	0.464798	19.9	19.8491	1
33404408|F|0-55:T>C-55:T>C	TGCAGCCAATGCCATTAGCCATATCTGAAGCCTAAACCCACGCCACGTTCAACATTATCCTGAATCGTA	TGCAGCCAATGCCATTAGCCATATCTGAAGCCTAAACCCACGCCACGTTCAACATTATCCTGAATCGTA	55:T>C	55	0.632979	0.663866	0.394958	0.605042	0.336134	0.058824	0.446296	0.477932	0.462114	45.1798	43.463	0.966667
33450490|F|0-16:C>T-16:C>T	TGCAGAAACAAAAATTCCTAATCAATAACCGCGGTTTGTAAATCACCATAAAGACAAAAAAAAAAATAT	TGCAGAAACAAAAATTCCTAATCAATAACCGCGGTTTGTAAATCACCATAAAGACAAAAAAAAAAATAT	16:C>T	16	0.606383	0.438596	0.605263	0.394737	0.561404	0.04386	0.492459	0.477839	0.485149	4.36667	3.79221	1
33423777|F|0-11:T>C-11:T>C	TGCAGAGAAGGTGAATTTAGAGCTGCACAAGAGGTTTTTGAAATTGCCCTTGGTGCTTGTGGACATAGG	TGCAGAGAAGGTGAATTTAGAGCTGCACAAGAGGTTTTTGAAATTGCCCTTGGTGCTTGTGGACATAGG	11:T>C	11	0.930851	0.64	0.394286	0.605714	0.36	0.034286	0.4608	0.477649	0.469224	64.4264	57.2597	1
33419060|F|0-29:C>T-29:C>T	TGCAGCTGTCCTTGTTGCGGATGATAGGACGGAGCTTTTGATTACAATGGACACCCCTGAAGAAGGCGG	TGCAGCTGTCCTTGTTGCGGATGATAGGACGGAGCTTTTGATTACAATGGACACCCCTGAAGAAGGCGG	29:C>T	29	0.702128	0.393939	0.606061	0.393939	0.606061	0	0.477502	0.477502	0.477502	22.8571	19.6739	1
33414307|F|0-66:A>T-66:A>T	TGCAGATTACTGCCTCAGCAAAGAAATTTACGAATCGAAAATAGCAAGAAAGCACAGCGGCAACCCAAA	TGCAGATTACTGCCTCAGCAAAGAAATTTACGAATCGAAAATAGCAAGAAAGCACAGCGGCAACCCAAA	66:A>T	66	0.675532	0.645669	0.393701	0.606299	0.354331	0.03937	0.457561	0.477401	0.467481	30.9681	20.5536	1
33403440|F|0-33:G>A-33:G>A	TGCAGACTCTCACAAACCAGGGATGGTGAATTGGAAGGAGGTTGTAAGCCTAAGAAGGTTAGACGTTTT	TGCAGACTCTCACAAACCAGGGATGGTGAATTGGAAGGAGGTTGTAAGCCTAAGAAGGTTAGACGTTTT	33:G>A	33	0.648936	0.680328	0.393443	0.606557	0.319672	0.07377	0.434964	0.477291	0.456127	11.5455	9.4902	1
33422326|F|0-12:G>A-12:G>A	TGCAGCTGTAGAGACAGCAGCCTTACAGATCGGAAGAGCGGTTCAGCAGGAATGCCGAGACCGATCTCG	TGCAGCTGTAGAGACAGCAGCCTTAC	12:G>A	12	0.324468	0.606557	0.393443	0.606557	0.393443	0	0.477291	0.477291	0.477291	19.439	16.5769	1
33429273|F|0-45:T>C-45:T>C	TGCAGCTTTACACCTAGCCTTCTCCATCTCAACCATTGCAAAAGCTGACTCCTCAGAATACCTTGTTTG	TGCAGCTTTACACCTAGCCTTCTCCATCTCAACCATTGCAAAAGCTGACTCCTCAGAATACCTTGTTTG	45:T>C	45	0.324468	0.606557	0.393443	0.606557	0.393443	0	0.477291	0.477291	0.477291	70.925	39.7308	1
33434570|F|0-32:G>C-32:G>C	TGCAGCATTTCTGCTATCGTGTTTGACATTTTGAACACTTCTTTTGACAATATATATTGTTATGAGCAT	TGCAGCATTTCTGCTATCGTGTTTGACATTTTGAACACTTCTTTTGACAATATATATTGTTATGAGCAT	32:G>C	32	0.648936	0.442623	0.606557	0.393443	0.557377	0.04918	0.493416	0.477291	0.485353	62.8769	58.5679	0.96875
33415363|F|0-13:T>C-13:T>C	TGCAGCTACAAGGTTACGACATCAAAGAACTGTTACAGGCATCGCAGTAGAAAAGCAGATAGTCCACTA	TGCAGCTACAAGGTTACGACATCAAAGAACTGTTACAGGCATCGCAGTAGAAAAGCAGATAGTCCACTA	13:T>C	13	0.648936	0.647541	0.393443	0.606557	0.352459	0.040984	0.456463	0.477291	0.466877	3.26136	3.2	0.966667
33450147|F|0-19:T>C-19:T>C	TGCAGGAACACGAGAAAGTTGCTTCAGATTTACTGTAAGCACAACAGTTTACAGATCGGAAGAGCGGTT	TGCAGGAACACGAGAAAGTTGCTTCAGATTTACTGTAAGCACAACAGTTTAC	19:T>C	19	0.797872	0.646667	0.393333	0.606667	0.353333	0.04	0.456978	0.477244	0.467111	125.627	116.364	0.973684
33429315|F|0-25:A>T-25:A>T	TGCAGGAAGACATGAAAATGCAACCATACACAGCAGAAGCAAAAGCGAACCAAGAGCTGAAAGAAGCCT	TGCAGGAAGACATGAAAATGCAACCATACACAGCAGAAGCAAAAGCGAACCAAGAGCTGAAAGAAGCCT	25:A>T	25	0.297872	0.607143	0.392857	0.607143	0.392857	0	0.477041	0.477041	0.477041	7.7027	7.43478	1
33437956|F|0-58:G>A-58:G>A	TGCAGACTAGAGGAAAATCTGCTTTTGGACTAACTGATCCTGATTCTGATTTGACTCTGAACACTCTTA	TGCAGACTAGAGGAAAATCTGCTTTTGGACTAACTGATCCTGATTCTGATTTGACTCTGAACACTCTTA	58:G>A	58	0.297872	0.410714	0.607143	0.392857	0.589286	0.017857	0.484056	0.477041	0.480548	24.6	6.78378	1
33438297|F|0-27:C>T-27:C>T	TGCAGGATCTTTATCATTGGCCCCGAACAATAAAACATGGTCATGTCGAGTGAAATGGTTGTTGGAAAG	TGCAGGATCTTTATCATTGGCCCCGAACAATAAAACATGGTCATGTCGAGTGAAATGGTTGTTGGAAAG	27:C>T	27	0.297872	0.392857	0.607143	0.392857	0.607143	0	0.477041	0.477041	0.477041	87	77.1389	1
33454760|F|0-21:T>C-21:T>C	TGCAGCATCAGTAGCTAGATTTCCAAGCATATCTGGCACAGCCCCGTTTCTATTGGGCCGTTGCTGAGA	TGCAGCATCAGTAGCTAGATTTCCAAGCATATCTGGCACAGCCCCGTTTCTATTGGGCCGTTGCTGAGA	21:T>C	21	0.297872	0.607143	0.392857	0.607143	0.392857	0	0.477041	0.477041	0.477041	52.2973	49.913	1
33457145|F|0-41:T>G-41:T>G	TGCAGAAGCTATCTGGAGAGTATCCATCATAATTTTGTTCTTCAATGTTGGTGTTTTACAGATCGGAAG	TGCAGAAGCTATCTGGAGAGTATCCATCATAATTTTGTTCTTCAATGTTGGTGTTTTAC	41:T>G	41	0.420213	0.620253	0.392405	0.607595	0.379747	0.012658	0.471078	0.476847	0.473963	129.463	113.03	1
33441311|F|0-45:G>C-45:G>C	TGCAGATGTTCAGACAGCAGTTGTTGCAAAAGAATCCCTTGAAGGGCATTGCATATATGATGGAGGGTT	TGCAGATGTTCAGACAGCAGTTGTTGCAAAAGAATCCCTTGAAGGGCATTGCATATATGATGGAGGGTT	45:G>C	45	0.691489	0.653846	0.392308	0.607692	0.346154	0.046154	0.452663	0.476805	0.464734	55.8557	52.6207	1
33413579|F|0-18:G>A-18:G>A	TGCAGACACAAAACAAAAGGTATCATATCTATATGTAGCATATAGAAGTAGAAAAATGAGAAAGTAAAA	TGCAGACACAAAACAAAAGGTATCATATCTATATGTAGCATATAGAAGTAGAAAAATGAGAAAGTAAAA	18:G>A	18	0.542553	0.392157	0.607843	0.392157	0.607843	0	0.47674	0.47674	0.47674	46.5455	11.4853	1
33423832|F|0-9:A>C-9:A>C	TGCAGAGATAAGGAGTCGTGGTCTAGGAACACTTTCGGAAGACCTGATGGTGCTTGTAATTTTCAGATG	TGCAGAGATAAGGAGTCGTGGTCTAGGAACACTTTCGGAAGACCTGATGGTGCTTGTAATTTTCAGATG	9:A>C	9	0.664894	0.408	0.608	0.392	0.592	0.016	0.483072	0.476672	0.479872	11.5738	11.0235	1
33447661|F|0-28:C>T-28:C>T	TGCAGCCGATGTTTCACCTTGCTGCTGACAAGATCTGGGCATTACTGTGATGATTCCATCATGTGACTG	TGCAGCCGATGTTTCACCTTGCTGCTGACAAGATCTGGGCATTACTGTGATGATTCCATCATGTGACTG	28:C>T	28	0.664894	0.648	0.392	0.608	0.352	0.04	0.456192	0.476672	0.466432	8.64516	8.48214	1
33411074|F|0-16:T>A-16:T>A	TGCAGTAATTATAATATGAAAATGACTCAATTACAGATCGGAAGAGCGGTTCAGCAGGAATGCCGAGAC	TGCAGTAATTATAATATGAAAATGACTCAATTAC	16:T>A	16	0.638298	0.625	0.391667	0.608333	0.375	0.016667	0.46875	0.476528	0.472639	17.5412	14.0364	1
33413577|F|0-33:C>T-33:C>T	TGCAGACAATTCATTTGCTTGTATTACAAGTTGCTTATGTATTACAATTATACAACTACACTCTACGTA	TGCAGACAATTCATTTGCTTGTATTACAAGTTGCTTATGTATTACAATTATACAACTACACTCTACGTA	33:C>T	33	0.638298	0.683333	0.391667	0.608333	0.316667	0.075	0.432778	0.476528	0.454653	49.6413	46.9091	1
33411593|F|0-26:T>G-26:T>G	TGCAGAATAGGCAAATGAATGAACATTCATTACAGATCGGAAGAGCGGTTCAGCAGGAATGCCGAGACC	TGCAGAATAGGCAAATGAATGAACATTCATTAC	26:T>G	26	0.244681	0.608696	0.391304	0.608696	0.391304	0	0.476371	0.476371	0.476371	107.645	83.6842	1
33414515|F|0-22:T>A-22:T>A	TGCAGCAACCATTAGAAACCAGTAATAGTATATTATATTATATCAGTTTACATTTTAGTTAGAGATTTT	TGCAGCAACCATTAGAAACCAGTAATAGTATATTATATTATATCAGTTTACATTTTAGTTAGAGATTTT	22:T>A	22	0.611702	0.66087	0.391304	0.608696	0.33913	0.052174	0.448242	0.476371	0.462306	8.09524	3.90566	1
33422373|F|0-25:T>C-25:T>C	TGCAGGATCCCATTTACTTCTGTAATAAATCATTACAGATCGGAAGAGCGGTTCAGCAGGAATGCCGAG	TGCAGGATCCCATTTACTTCTGTAATAAATCATTAC	25:T>C	25	0.244681	0.391304	0.608696	0.391304	0.608696	0	0.476371	0.476371	0.476371	109.842	96.4483	1
33438206|F|0-52:C>T-52:C>T	TGCAGTTACCCGTTGTGTATAACTGAGAGGACCATTTGATCTAATCTGTGAACTATAACCCATCATCTG	TGCAGTTACCCGTTGTGTATAACTGAGAGGACCATTTGATCTAATCTGTGAACTATAACCCATCATCTG	52:C>T	52	0.244681	0.391304	0.608696	0.391304	0.608696	0	0.476371	0.476371	0.476371	27.2105	19.129	1
33440196|F|0-16:T>A-16:T>A	TGCAGAAAAAGAACTATTTTCAGATAGCATACCAACAAATACTGAAGGATACTAACTGTTACAGATCGG	TGCAGAAAAAGAACTATTTTCAGATAGCATACCAACAAATACTGAAGGATACTAACTGTTAC	16:T>A	16	0.734043	0.666667	0.391304	0.608696	0.333333	0.057971	0.444444	0.476371	0.460407	52.0777	51.2222	1
33440421|F|0-39:A>G-39:A>G	TGCAGAACCCTTTGAGAATGTATTGGTGTTGACAGTAGAAGACAAGGTTGGGAACAATAAGGAGGAAGT	TGCAGAACCCTTTGAGAATGTATTGGTGTTGACAGTAGAAGACAAGGTTGGGAACAATAAGGAGGAAGT	39:A>G	39	0.734043	0.615942	0.391304	0.608696	0.384058	0.007246	0.473115	0.476371	0.474743	49.2062	48.95	1
33448250|F|0-50:G>A-50:G>A	TGCAGGAGCATGATGGAGTTGAACATCCAAAAAAACGGATCAAACGTGAAGTTATTGTCGGCCCTGGCA	TGCAGGAGCATGATGGAGTTGAACATCCAAAAAAACGGATCAAACGTGAAGTTATTGTCGGCCCTGGCA	50:G>A	50	0.734043	0.471014	0.608696	0.391304	0.528986	0.07971	0.49832	0.476371	0.487345	18.4416	17.3579	1
33406981|F|0-14:T>G-14:T>G	TGCAGACAACTTTCTGAAATCAGCTCCCCAGTCTTTTTCAGCCACTCTGCAAAAACCCACAGTAAACAA	TGCAGACAACTTTCTGAAATCAGCTCCCCAGTCTTTTTCAGCCACTCTGCAAAAACCCACAGTAAACAA	14:T>G	14	0.340426	0.609375	0.390625	0.609375	0.390625	0	0.476074	0.476074	0.476074	26.7907	15.8929	1
33411126|F|0-43:T>C-43:T>C	TGCAGTAGTACAGGAATGTAGAACCAAGAAGCTGTTATGACACTGTATTACAGATCGGAAGAGCGGTTC	TGCAGTAGTACAGGAATGTAGAACCAAGAAGCTGTTATGACACTGTATTAC	43:T>C	43	0.680851	0.75	0.390625	0.609375	0.25	0.140625	0.375	0.476074	0.425537	90.1454	68.0847	0.972222
33415823|F|0-36:C>T-36:C>T	TGCAGGAACTCTCGGCTACCTTGACCCCGAGTACTACAGACTTCACTACCTTACTACTAAATCCGATGT	TGCAGGAACTCTCGGCTACCTTGACCCCGAGTACTACAGACTTCACTACCTTACTACTAAATCCGATGT	36:C>T	36	0.776596	0.69863	0.390411	0.609589	0.30137	0.089041	0.421092	0.47598	0.448536	7.50442	6.76471	1
33431064|F|0-8:A>T-8:A>T	TGCAGGGCAGAAATGTCCTTTCTTTACAGATCGGAAGAGCGGTTCAGCAGGAATGCCGAGACCGATCTC	TGCAGGGCAGAAATGTCCTTTCTTTAC	8:A>T	8	0.994681	0.417112	0.609626	0.390374	0.582888	0.026738	0.486259	0.475964	0.481112	68.3371	64.8438	1
33412171|F|0-28:A>C-28:A>C	TGCAGGAGAGCTCTTTATTAGGCTCTGAAAAATTTACAGATCGGAAGAGCGGTTCAGCAGGAATGCCGA	TGCAGGAGAGCTCTTTATTAGGCTCTGAAAAATTTAC	28:A>C	28	0.218085	0.585366	0.609756	0.390244	0.414634	0.195122	0.485425	0.475907	0.480666	59.9167	57.4828	1
33430945|F|0-26:A>T-26:A>T	TGCAGGAACACAATACTGCTATGCAGAATGTGTCCTAGACATTCCTTAAGTTTACAGATCGGAAGAGCG	TGCAGGAACACAATACTGCTATGCAGAATGTGTCCTAGACATTCCTTAAGTTTAC	26:A>T	26	0.654255	0.390244	0.609756	0.390244	0.609756	0	0.475907	0.475907	0.475907	5.07547	4.41463	1
33436396|F|0-12:T>C-12:T>C	TGCAGGTGTTCATTTTTAGAGATCTACAATGAGCAGATCACAGATCTCCTTGATCCATCATCAAAAAAT	TGCAGGTGTTCATTTTTAGAGATCTACAATGAGCAGATCACAGATCTCCTTGATCCATCATCAAAAAAT	12:T>C	12	0.654255	0.447154	0.609756	0.390244	0.552846	0.056911	0.494415	0.475907	0.485161	21.2951	19.9655	0.96875
33453118|F|0-51:G>C-51:G>C	TGCAGCTGCTGATTTAGGGTGTGGAAATTAGGGTTTCTTGAAAAAATCCTAGATTTACAGATCGGAAGA	TGCAGCTGCTGATTTAGGGTGTGGAAATTAGGGTTTCTTGAAAAAATCCTAGATTTAC	51:G>C	51	0.75	0.468085	0.609929	0.390071	0.531915	0.078014	0.497963	0.475831	0.486897	47.8846	45.1031	1
33411892|F|0-23:G>A-23:G>A	TGCAGCAGCAGCTTCCCTCTCCAGTCTCCATGAACTTACAGATCGGAAGAGCGGTTCAGCAGGAATGCC	TGCAGCAGCAGCTTCCCTCTCCAGTCTCCATGAACTTAC	23:G>A	23	0.31383	0.610169	0.389831	0.610169	0.389831	0	0.475725	0.475725	0.475725	21.65	18.64	1
33424869|F|0-61:G>A-61:G>A	TGCAGCAGATGGTGAAGTATGATCCAAACCTTACAATGACAGATATGCATTCAAGTTTTCCGCTTCGAT	TGCAGCAGATGGTGAAGTATGATCCAAACCTTACAATGACAGATATGCATTCAAGTTTTCCGCTTCGAT	61:G>A	61	0.941489	0.446328	0.610169	0.389831	0.553672	0.056497	0.494239	0.475725	0.484982	56.0227	55.072	1
33429447|F|0-7:C>G-7:C>G	TGCAGGGCCAATTATGCTGCCTTGTGATTCACGTTTTATGGAGTATGCGATGTCTATGAATCAAAGACA	TGCAGGGCCAATTATGCTGCCTTGTGATTCACGTTTTATGGAGTATGCGATGTCTATGAATCAAAGACA	7:C>G	7	0.31383	0.389831	0.610169	0.389831	0.610169	0	0.475725	0.475725	0.475725	32.04	26.5128	1
33439831|F|0-24:A>T-24:A>T	TGCAGAAGTGGGTGGTTCTTCCTCAATTACAGATCGGAAGAGCGGTTCAGCAGGAATGCCGAGACCGAT	TGCAGAAGTGGGTGGTTCTTCCTCAATTAC	24:A>T	24	0.31383	0.610169	0.389831	0.610169	0.389831	0	0.475725	0.475725	0.475725	56.05	45.72	1
33444723|F|0-11:A>C-11:A>C	TGCAGATCTTCAACGCTAGCAACATGTCCAACGAATGGGTTCTTATCAACGTTCCATTTTGACTCAGAT	TGCAGATCTTCAACGCTAGCAACATGTCCAACGAATGGGTTCTTATCAACGTTCCATTTTGACTCAGAT	11:A>C	11	0.31383	0.610169	0.389831	0.610169	0.389831	0	0.475725	0.475725	0.475725	49.15	44.5833	1
33456022|F|0-11:C>G-11:C>G	TGCAGTGTGACCGTAAATCAAGTATCGCATTCATCATTGTCCTTGACGCTTCCTAATGTTTCACAGTTC	TGCAGTGTGACCGTAAATCAAGTATCGCATTCATCATTGTCCTTGACGCTTCCTAATGTTTCACAGTTC	11:C>G	11	0.723404	0.632353	0.389706	0.610294	0.367647	0.022059	0.464965	0.47567	0.470318	102.378	99.8167	1
33434177|F|0-10:A>T-10:A>T	TGCAGCACAGAAGGCATGTGAACTAGCTTACACACACGGCTGGAAGGAAGTTATCATGGAGGGAGATTC	TGCAGCACAGAAGGCATGTGAACTAGCTTACACACACGGCTGGAAGGAAGTTATCATGGAGGGAGATTC	10:A>T	10	0.601064	0.610619	0.389381	0.610619	0.389381	0	0.475527	0.475527	0.475527	13.2716	8.63265	1
33444504|F|0-30:A>T-30:A>T	TGCAGTTTATCAGCAACAACTATTTGTGCAAACTGAAATTTGCTAAAAAAGTGGATAGAAAGGTTGCAA	TGCAGTTTATCAGCAACAACTATTTGTGCAAACTGAAATTTGCTAAAAAAGTGGATAGAAAGGTTGCAA	30:A>T	30	0.670213	0.47619	0.611111	0.388889	0.52381	0.087302	0.498866	0.475309	0.487087	7.57812	7.17391	1
33449666|F|0-25:A>T-25:A>T	TGCAGTATGAGTTGCTTGATGAAATAATGGATTTTGGTTACCCTCAGTTCACAGAAGCAAAGATTCTTA	TGCAGTATGAGTTGCTTGATGAAATAATGGATTTTGGTTACCCTCAGTTCACAGAAGCAAAGATTCTTA	25:A>T	25	0.478723	0.4	0.611111	0.388889	0.6	0.011111	0.48	0.475309	0.477654	118.077	94.7258	1
33402863|F|0-27:G>A-27:G>A	TGCAGTTGCATCATACATCCAATTTACGAAGTTGTATTCAGAAGGAAATGCAGAAAAAAGAAGTACAAA	TGCAGTTGCATCATACATCCAATTTACGAAGTTGTATTCAGAAGGAAATGCAGAAAAAAGAAGTACAAA	27:G>A	27	0.739362	0.446043	0.611511	0.388489	0.553957	0.057554	0.494177	0.475131	0.484654	23.7429	23.6289	1
33456780|F|0-22:T>G-22:T>G	TGCAGGAAATCCCCCTAAAAACTGAGAACCACTACTGGAGGCCCCGATATGAGAGACAATAGGATTAGC	TGCAGGAAATCCCCCTAAAAACTGAGAACCACTACTGGAGGCCCCGATATGAGAGACAATAGGATTAGC	22:T>G	22	0.452128	0.388235	0.611765	0.388235	0.611765	0	0.475017	0.475017	0.475017	21.8611	15.1639	1
33404478|F|0-18:C>A-18:C>A	TGCAGCCGAAGGTTTTGCCCAAAGTATGTCTTGTGTTTTTGCATTGACTTCTTGCTCTTATTCCCTAGT	TGCAGCCGAAGGTTTTGCCCAAAGTATGTCTTGTGTTTTTGCATTGACTTCTTGCTCTTATTCCCTAGT	18:C>A	18	0.356383	0.38806	0.61194	0.38806	0.61194	0	0.474939	0.474939	0.474939	59.5172	32.0952	1
33456608|F|0-11:A>C-11:A>C	TGCAGAGTTCAACCTTTGTTTCTCTTTCCAACAGTTGCTAGGCTGGCAGTCCGACAGGCGAGAATTAGA	TGCAGAGTTCAACCTTTGTTTCTCTTTCCAACAGTTGCTAGGCTGGCAGTCCGACAGGCGAGAATTAGA	11:A>C	11	0.617021	0.646552	0.387931	0.612069	0.353448	0.034483	0.457045	0.474881	0.465963	7.02326	6.24	1
33444738|F|0-38:A>T-38:A>T	TGCAGATTGCATCAAGTACAGACGTAGAATAAGCGCATAGAAACAACCAGATTTTGAAAAGAATGTTCA	TGCAGATTGCATCAAGTACAGACGTAGAATAAGCGCATAGAAACAACCAGATTTTGAAAAGAATGTTCA	38:A>T	38	0.260638	0.612245	0.387755	0.612245	0.387755	0	0.474802	0.474802	0.474802	18	13.1905	1
33441402|F|0-53:T>C-53:T>C	TGCAGATTTCTGTTTGATGAAGACTGTATAGAATACAAGTACTATGAATTTCGTATTCAAGAAGAGGAG	TGCAGATTTCTGTTTGATGAAGACTGTATAGAATACAAGTACTATGAATTTCGTATTCAAGAAGAGGAG	53:T>C	53	0.68617	0.666667	0.387597	0.612403	0.333333	0.054264	0.444444	0.474731	0.459588	10.2626	9.68519	1
33452409|F|0-25:T>C-25:T>C	TGCAGTGTGAGTCTTTCCAACTACTTGTGACTTACCACCCATATTTCCTAGTACAAAATGTCCACCAAA	TGCAGTGTGAGTCTTTCCAACTACTTGTGACTTACCACCCATATTTCCTAGTACAAAATGTCCACCAAA	25:T>C	25	0.755319	0.394366	0.612676	0.387324	0.605634	0.007042	0.477683	0.474608	0.476146	30.5	23.81	1
33405371|F|0-49:C>T-49:C>T	TGCAGGGTGCCATTACAAAACGAATGACTGCAATAGAAGAGATGGCTGGCATGGATGTTCTTTGCAGTG	TGCAGGGTGCCATTACAAAACGAATGACTGCAATAGAAGAGATGGCTGGCATGGATGTTCTTTGCAGTG	49:C>T	49	0.329787	0.612903	0.387097	0.612903	0.387097	0	0.474506	0.474506	0.474506	51.3809	46.4615	1
33452747|F|0-53:T>C-53:T>C	TGCAGTTTCGTCCTCGCTAAAACTAGAAGGCAATTCATTTGATCTGCGAGGTATAAAACCGAATTACAG	TGCAGTTTCGTCCTCGCTAAAACTAGAAGGCAATTCATTTGATCTGCGAGGTATAAAACCGAATTACAG	53:T>C	53	0.329787	0.612903	0.387097	0.612903	0.387097	0	0.474506	0.474506	0.474506	96.2381	79.5385	1
33426645|F|0-5:A>G-5:A>G	TGCAGAGATAATGGCTATCGGAATTTTATCTCAATTATCAAACTTGGAGATAATTTTGCTCAAATTTGC	TGCAGAGATAATGGCTATCGGAATTTTATCTCAATTATCAAACTTGGAGATAATTTTGCTCAAATTTGC	5:A>G	5	0.659574	0.637097	0.387097	0.612903	0.362903	0.024194	0.462409	0.474506	0.468457	5.58242	4.9434	0.96875
33451518|F|0-36:A>G-36:A>G	TGCAGCGCAAGTGTCTGCTTCTGAGAAAACTGAAGCAAAGAATGATGTCGACAGTGTCAAGAAATCTGT	TGCAGCGCAAGTGTCTGCTTCTGAGAAAACTGAAGCAAAGAATGATGTCGACAGTGTCAAGAAATCTGT	36:A>G	36	0.659574	0.419355	0.612903	0.387097	0.580645	0.032258	0.486993	0.474506	0.480749	5.74576	5.36047	0.9375
33437005|F|0-5:T>C-5:T>C	TGCAGTCGCACATGGTGGCCCACCAACCATTTACAGTACTCATCCTTCTACTCAAGTGTCATCACACTA	TGCAGTCGCACATGGTGGCCCACCAACCATTTACAGTACTCATCCTTCTACTCAAGTGTCATCACACTA	5:T>C	5	0.797872	0.613333	0.386667	0.613333	0.386667	0	0.474311	0.474311	0.474311	4.06863	4.04839	1
33412680|F|0-30:G>A-30:G>A	TGCAGTTGTCGTGGTGGTTGGTAGGCAGCCGCAAATTACGGTTCTTACAGATCGGAAGAGCGGTTCAGC	TGCAGTTGTCGTGGTGGTTGGTAGGCAGCCGCAAATTACGGTTCTTAC	30:G>A	30	0.234043	0.386364	0.613636	0.386364	0.613636	0	0.474174	0.474174	0.474174	12.4706	12.2069	1
33418166|F|0-40:A>G-40:A>G	TGCAGAATCACTGTGCCGCAAGATAGGAGCCTTTGATAATATTGAAGACTTTAGTGGATACTCCTTTAC	TGCAGAATCACTGTGCCGCAAGATAGGAGCCTTTGATAATATTGAAGACTTTAGTGGATACTCCTTTAC	40:A>G	40	0.234043	0.454545	0.613636	0.386364	0.545455	0.068182	0.495868	0.474174	0.485021	7.59091	6.55172	1
33427941|F|0-61:T>C-61:T>C	TGCAGTGTACTGAACTAATGTCACTAGATTTTGCATTATCGTCTCAGCTTCATCTTTCAGTTTATGTGG	TGCAGTGTACTGAACTAATGTCACTAGATTTTGCATTATCGTCTCAGCTTCATCTTTCAGTTTATGTGG	61:T>C	61	0.468085	0.613636	0.386364	0.613636	0.386364	0	0.474174	0.474174	0.474174	7.38462	7.05405	1
33403341|F|0-67:A>C-67:A>C	TGCAGACACATTCTTGAAATTGCCGAGGATGAAAGTTGGAAGTGTAGATTGTAGTGCTTCTGTAGAAAG	TGCAGACACATTCTTGAAATTGCCGAGGATGAAAGTTGGAAGTGTAGATTGTAGTGCTTCTGTAGAAAG	67:A>C	67	0.702128	0.469697	0.613636	0.386364	0.530303	0.083333	0.498163	0.474174	0.486169	11.6027	10.25	0.972222
33449906|F|0-14:T>G-14:T>G	TGCAGAAAGCTGGCTATGATCATACTGGTGCGCACGAAGACGATGACACCTTACAGATCGGAAGAGCGG	TGCAGAAAGCTGGCTATGATCATACTGGTGCGCACGAAGACGATGACACCTTAC	14:T>G	14	0.771277	0.468966	0.613793	0.386207	0.531034	0.082759	0.498074	0.474102	0.486088	44.7763	44.495	1
33416772|F|0-52:G>C-52:G>C	TGCAGTAATTTACATTGATCTCAATAATATTCAAATTAGAAATAATCAAAAAGCTGAGTAGGAATACAT	TGCAGTAATTTACATTGATCTCAATAATATTCAAATTAGAAATAATCAAAAAGCTGAGTAGGAATACAT	52:G>C	52	0.606383	0.666667	0.385965	0.614035	0.333333	0.052632	0.444444	0.473992	0.459218	34.1705	31.8571	1
33431871|F|0-36:A>G-36:A>G	TGCAGGGAGAATGGTACCTATTTCTGAGCTACAGACAGGGGGATATATGTTACAGATCGGAAGAGCGGT	TGCAGGGAGAATGGTACCTATTTCTGAGCTACAGACAGGGGGATATATGTTAC	36:A>G	36	0.303191	0.403509	0.614035	0.385965	0.596491	0.017544	0.481379	0.473992	0.477685	75.28	67.3684	1
33437836|F|0-15:A>G-15:A>G	TGCAGAAAAACCAGAAAGGACTTCAGGTTTGTCCTCTTCTCTTTTCTAATGTAGGCAACATCATTTCAG	TGCAGAAAAACCAGAAAGGACTTCAGGTTTGTCCTCTTCTCTTTTCTAATGTAGGCAACATCATTTCAG	15:A>G	15	0.303191	0.385965	0.614035	0.385965	0.614035	0	0.473992	0.473992	0.473992	64.1739	23.8684	1
33444055|F|0-30:C>T-30:C>T	TGCAGTGATATAAAGATTGTAATGAAAACACAGAAAGAAACACGGCAAGTTTGTATTCTAATGACTGAT	TGCAGTGATATAAAGATTGTAATGAAAACACAGAAAGAAACACGGCAAGTTTGTATTCTAATGACTGAT	30:C>T	30	0.675532	0.700787	0.385827	0.614173	0.299213	0.086614	0.419369	0.473929	0.446649	57.04	47.1035	1
33458897|F|0-51:C>T-51:C>T	TGCAGCTTGATCTCATATAACTTTGGCCAAAGTTTACCCGTTACTGCAATACACGAATGTGTTACAGAT	TGCAGCTTGATCTCATATAACTTTGGCCAAAGTTTACCCGTTACTGCAATACACGAATGTGTTAC	51:C>T	51	0.81383	0.431373	0.614379	0.385621	0.568627	0.045752	0.490581	0.473835	0.482208	122.936	113.39	1
33430556|F|0-13:T>G-13:T>G	TGCAGCAAATGAGTTTTTTTCCACTAGTGTAAATTACAGATCGGAAGAGCGGTTCAGCAGGAATGCCGA	TGCAGCAAATGAGTTTTTTTCCACTAGTGTAAATTAC	13:T>G	13	0.579787	0.633028	0.385321	0.614679	0.366972	0.018349	0.464607	0.473698	0.469152	3.88889	3.82609	1
33453913|F|0-59:G>A-59:G>A	TGCAGCACTGAGAGCAGCAAAGAAACAAATAAATAGATAACAACAGCAATACAAGAAAAGGCACAGCAA	TGCAGCACTGAGAGCAGCAAAGAAACAAATAAATAGATAACAACAGCAATACAAGAAAAGGCACAGCAA	59:G>A	59	0.579787	0.422018	0.614679	0.385321	0.577982	0.036697	0.487838	0.473698	0.480768	10.421	9.64865	1
33444047|F|0-41:C>A-41:C>A	TGCAGTGAGTTTCCCAGGACAAACAGCGTCAACTGCAACACCAAACGCTTGAAGTGCCTGAAATGGTAC	TGCAGTGAGTTTCCCAGGACAAACAGCGTCAACTGCAACACCAAACGCTTGAAGTGCCTGAAATGGTAC	41:C>A	41	0.648936	0.680328	0.385246	0.614754	0.319672	0.065574	0.434964	0.473663	0.454313	11.7766	11.3519	1
33445645|F|0-31:A>C-31:A>C	TGCAGCTGGACCAACAGGGCCCAGCAGCCCAACATCGCGAGGGACTTTACAGATCGGAAGAGCGGTTCA	TGCAGCTGGACCAACAGGGCCCAGCAGCCCAACATCGCGAGGGACTTTAC	31:A>C	31	0.718085	0.614815	0.385185	0.614815	0.385185	0	0.473635	0.473635	0.473635	63.5	60.8246	1
33450694|F|0-40:G>A-40:G>A	TGCAGAAGGCAACCCTGAGATTTGATAAGTACATGGTTCCGGCAACTGGTCCTGTGGAAGTGGATAGGT	TGCAGAAGGCAACCCTGAGATTTGATAAGTACATGGTTCCGGCAACTGGTCCTGTGGAAGTGGATAGGT	40:G>A	40	0.787234	0.675676	0.385135	0.614865	0.324324	0.060811	0.438276	0.473612	0.455944	86.0609	77.4375	1
33444604|F|0-27:T>G-27:T>G	TGCAGTTTTTGCAAGAAGTGCTTGAAATCAGCAGCTGATAAATGTGGGAAAAAATGCCCAAAATGTAGG	TGCAGTTTTTGCAAGAAGTGCTTGAAATCAGCAGCTGATAAATGTGGGAAAAAATGCCCAAAATGTAGG	27:T>G	27	0.925532	0.683908	0.385057	0.614943	0.316092	0.068966	0.432356	0.473576	0.452966	50	49.0513	1
33406801|F|0-33:T>C-33:T>C	TGCAGAACTAAACCCATCGATAGAATTATTCCGTAGATCTAAAAGGCGAAGACTGCGGCTGACACTGGC	TGCAGAACTAAACCCATCGATAGAATTATTCCGTAGATCTAAAAGGCGAAGACTGCGGCTGACACTGGC	33:T>C	33	0.207447	0.641026	0.384615	0.615385	0.358974	0.025641	0.460224	0.473373	0.466798	50.5862	47.0667	1
33408300|F|0-66:T>A-66:T>A	TGCAGGCATTGGCTCTAATTTCTTTGTTTCTCCAAACACAGATGCTGCACATTTTTCATTCCATATTAG	TGCAGGCATTGGCTCTAATTTCTTTGTTTCTCCAAACACAGATGCTGCACATTTTTCATTCCATATTAG	66:T>A	66	0.207447	0.794872	0.384615	0.615385	0.205128	0.179487	0.326101	0.473373	0.399737	49.8485	40.4118	1
33438480|F|0-30:A>C-30:A>C	TGCAGTCCATGCCCTCGTCCATATAGCCCAAGGAGACAAACTCGCACCAGTCTCATCCCGAACTCCATC	TGCAGTCCATGCCCTCGTCCATATAGCCCAAGGAGACAAACTCGCACCAGTCTCATCCCGAACTCCATC	30:A>C	30	0.207447	0.820513	0.384615	0.615385	0.179487	0.205128	0.294543	0.473373	0.383958	98.5588	91.5882	1
33448130|F|0-15:C>T-15:C>T	TGCAGGAAAAGTTCCCCTTGTAAATGCTACTAATGAAACATCTTTCTCATTTGATGGACGACGAAAGCC	TGCAGGAAAAGTTCCCCTTGTAAATGCTACTAATGAAACATCTTTCTCATTTGATGGACGACGAAAGCC	15:C>T	15	0.276596	0.384615	0.615385	0.384615	0.615385	0	0.473373	0.473373	0.473373	96.9091	85.7941	1
33450420|F|0-11:C>T-11:C>T	TGCAGGACATTCAGCACTCTAAAAGTTCTGCCTCATAGAGTTGCTTATCATTATTTACAGATCGGAAGA	TGCAGGACATTCAGCACTCTAAAAGTTCTGCCTCATAGAGTTGCTTATCATTATTTAC	11:C>T	11	0.207447	0.384615	0.615385	0.384615	0.615385	0	0.473373	0.473373	0.473373	62.8235	62.1538	1
33453289|F|0-31:C>T-31:C>T	TGCAGTTGAAATAGCAGGAAACACTGCATATCGTGTAAGATTGCTGCCTCACTTACAGATCGGAAGAGC	TGCAGTTGAAATAGCAGGAAACACTGCATATCGTGTAAGATTGCTGCCTCACTTAC	31:C>T	31	0.484043	0.615385	0.384615	0.615385	0.384615	0	0.473373	0.473373	0.473373	34.2459	28.7297	1
33446820|F|0-45:A>G-45:A>G	TGCAGAGCTTTTACGGTAAAAAAGAACTGCATTGGTGAAAATGAGAAGAAGATCACGGTAAAACTTGGG	TGCAGAGCTTTTACGGTAAAAAAGAACTGCATTGGTGAAAATGAGAAGAAGATCACGGTAAAACTTGGG	45:A>G	45	0.87234	0.676829	0.384146	0.615854	0.323171	0.060976	0.437463	0.473156	0.455309	35.4803	27.6528	1
33454528|F|0-38:A>G-38:A>G	TGCAGTCAGGAGTGGCATGATTGAGGTAAGCCTATAGAACTGCGAGGAATGTCTTTTTCTTTTTTTTAT	TGCAGTCAGGAGTGGCATGATTGAGGTAAGCCTATAGAACTGCGAGGAATGTCTTTTTCTTTTTTTTAT	38:A>G	38	0.595745	0.419643	0.616071	0.383929	0.580357	0.035714	0.487085	0.473055	0.48007	24.7273	5.50649	1
33411592|F|0-9:G>A-9:G>A	TGCAGAATAGAGTGTCTGTAAGATTTACAGATCGGAAGAGCGGTTCAGCAGGAATGCCGAGACCGATCT	TGCAGAATAGAGTGTCTGTAAGATTTAC	9:G>A	9	0.707447	0.383459	0.616541	0.383459	0.616541	0	0.472836	0.472836	0.472836	9.35714	6.54737	1
33415290|F|0-53:A>G-53:A>G	TGCAGCGGCAGTGGAAAACTGAGTTTGTAATTGTTCGCAACATCTTGGCTTTGATTACTTACAGATCGG	TGCAGCGGCAGTGGAAAACTGAGTTTGTAATTGTTCGCAACATCTTGGCTTTGATTACTTAC	53:A>G	53	0.707447	0.616541	0.383459	0.616541	0.383459	0	0.472836	0.472836	0.472836	56.4176	43.7017	1
33403088|F|0-8:G>A-8:G>A	TGCAGAAGGAATGAAGTATATTTTCTCAGTTCACATTGATAAAGGATAGAGAAATTCAATTTTGGGAAA	TGCAGAAGGAATGAAGTATATTTTCTCAGTTCACATTGATAAAGGATAGAGAAATTCAATTTTGGGAAA	8:G>A	8	0.638298	0.641667	0.383333	0.616667	0.358333	0.025	0.459861	0.472778	0.466319	26.3516	21.84	1
33418788|F|0-6:A>G-6:A>G	TGCAGCATTGAGAGAAACAACTCATAGTTCCGATCAATCAACTTCCACTGGCTCTATAGAATCAGTCAT	TGCAGCATTGAGAGAAACAACTCATAGTTCCGATCAATCAACTTCCACTGGCTCTATAGAATCAGTCAT	6:A>G	6	0.319149	0.616667	0.383333	0.616667	0.383333	0	0.472778	0.472778	0.472778	30.8049	29.64	1
33429623|F|0-47:T>C-47:T>C	TGCAGTATGCAGGTGCTACTTTTTATTTGGAATAGCAATGAAAAGCATTTCCCTATTTTCTCTTGGTCT	TGCAGTATGCAGGTGCTACTTTTTATTTGGAATAGCAATGAAAAGCATTTCCCTATTTTCTCTTGGTCT	47:T>C	47	0.319149	0.616667	0.383333	0.616667	0.383333	0	0.472778	0.472778	0.472778	26.2439	21.96	1
33437856|F|0-39:A>G-39:A>G	TGCAGAAACCGTAATGAATGCTTTAGGGAATATGGTATCAGTAACTGGGACTCCGATCCAGCGATTGGC	TGCAGAAACCGTAATGAATGCTTTAGGGAATATGGTATCAGTAACTGGGACTCCGATCCAGCGATTGGC	39:A>G	39	0.319149	0.616667	0.383333	0.616667	0.383333	0	0.472778	0.472778	0.472778	24.561	21.9615	1
33438624|F|0-45:T>C-45:T>C	TGCAGCTTTTGGGATGAGAAAGAGTTTGGTGGACTGGAGATTGCCTCCCTTCACCCTCAAAAGCAGTGC	TGCAGCTTTTGGGATGAGAAAGAGTTTGGTGGACTGGAGATTGCCTCCCTTCACCCTCAAAAGCAGTGC	45:T>C	45	0.319149	0.666667	0.383333	0.616667	0.333333	0.05	0.444444	0.472778	0.458611	22.1277	8.04	1
33409307|F|0-64:G>T-64:G>T	TGCAGAGTGAACAACATTTGATTGTTAGTTAGTAGTTAGTAGTTAGTAGTTAGTAGTTAGTAGTGTATA	TGCAGAGTGAACAACATTTGATTGTTAGTTAGTAGTTAGTAGTTAGTAGTTAGTAGTTAGTAGTGTATA	64:G>T	64	0.25	0.659574	0.382979	0.617021	0.340426	0.042553	0.449072	0.472612	0.460842	6.57895	5.59091	1
33419541|F|0-12:A>G-12:A>G	TGCAGTAACAAAAGAATTTACCCTCTTCATACCAAACATAACGTACACATTCCCTATTTCTAGGTCTTC	TGCAGTAACAAAAGAATTTACCCTCTTCATACCAAACATAACGTACACATTCCCTATTTCTAGGTCTTC	12:A>G	12	0.25	0.617021	0.382979	0.617021	0.382979	0	0.472612	0.472612	0.472612	64.3125	63.3158	1
33436279|F|0-29:T>C-29:T>C	TGCAGGTCAATCTTCAGTCCTCCATGGTCTGCGGTGTGCTGCACAGCTTGAAGGGGTCAGTCGGTAGTA	TGCAGGTCAATCTTCAGTCCTCCATGGTCTGCGGTGTGCTGCACAGCTTGAAGGGGTCAGTCGGTAGTA	29:T>C	29	0.75	0.439716	0.617021	0.382979	0.560284	0.056738	0.492732	0.472612	0.482672	71.1667	67.3958	1
33437340|F|0-31:A>G-31:A>G	TGCAGTGTGGTGGTAAGCAATCTCATCAACCAGTGGACTTTGTTGTTGTATTTGTTGGTAAAGAGGTAT	TGCAGTGTGGTGGTAAGCAATCTCATCAACCAGTGGACTTTGTTGTTGTATTTGTTGGTAAAGAGGTAT	31:A>G	31	0.75	0.64539	0.382979	0.617021	0.35461	0.028369	0.457723	0.472612	0.465168	16.9612	16.9219	1
33449458|F|0-5:A>G-5:A>G	TGCAGAAGCTGTTGCATTGTCACCATCTGCTTCCACCCCAGCTGCTAGCACTTATCGAAAGTCAACTAG	TGCAGAAGCTGTTGCATTGTCACCATCTGCTTCCACCCCAGCTGCTAGCACTTATCGAAAGTCAACTAG	5:A>G	5	0.25	0.617021	0.382979	0.617021	0.382979	0	0.472612	0.472612	0.472612	40.0312	36.2105	1
33431070|F|0-23:G>A-23:G>A	TGCAGGGCTTCTCAAAGATATTCGGCATCCATTTACAGATCGGAAGAGCGGTTCAGCAGGAATGCCGAG	TGCAGGGCTTCTCAAAGATATTCGGCATCCATTTAC	23:G>A	23	0.680851	0.453125	0.617188	0.382812	0.546875	0.070312	0.495605	0.472534	0.48407	70.0909	67.8111	1
33433465|F|0-37:C>A-37:C>A	TGCAGAGTTTGGTATTCCAACCAACAAATATATTTGACACAAACCAACAAAGATACTAATTCATACAAA	TGCAGAGTTTGGTATTCCAACCAACAAATATATTTGACACAAACCAACAAAGATACTAATTCATACAAA	37:C>A	37	0.680851	0.703125	0.382812	0.617188	0.296875	0.085938	0.41748	0.472534	0.445007	64.7327	63.2241	1
33413177|F|0-29:G>A-29:G>A	TGCAGAAATGATGCCATTGTCATCAAGTCGGCTAATTTTTCATGGGAAATCAGTCAATCCAATCCAACA	TGCAGAAATGATGCCATTGTCATCAAGTCGGCTAATTTTTCATGGGAAATCAGTCAATCCAATCCAACA	29:G>A	29	0.680851	0.453125	0.617188	0.382812	0.546875	0.070312	0.495605	0.472534	0.48407	74.9412	71.8876	0.970588
33416830|F|0-56:G>A-56:G>A	TGCAGTACTTGTTCTAAATGCAAGTGTGAAGCCCAATGGTATCTGAGAACTGCAAAGATGATTGTAATA	TGCAGTACTTGTTCTAAATGCAAGTGTGAAGCCCAATGGTATCTGAGAACTGCAAAGATGATTGTAATA	56:G>A	56	0.835106	0.43949	0.617834	0.382166	0.56051	0.057325	0.492677	0.47223	0.482454	31.3718	30.9633	1
33429863|F|0-16:C>G-16:C>G	TGCAGTTTCAGTAGCTCCTTTGCAGCTATCTGAAGAAGAACTTAACCCATTCTCTATCTTTCCATCACC	TGCAGTTTCAGTAGCTCCTTTGCAGCTATCTGAAGAAGAACTTAACCCATTCTCTATCTTTCCATCACC	16:C>G	16	0.292553	0.381818	0.618182	0.381818	0.618182	0	0.472066	0.472066	0.472066	8.625	5.41667	1
33450370|F|0-15:G>C-15:G>C	TGCAGAACCTTTTACGTCCCCACTCTGCCATCCAGAAACAGAGTACTGATTTACAGATCGGAAGAGCGG	TGCAGAACCTTTTACGTCCCCACTCTGCCATCCAGAAACAGAGTACTGATTTAC	15:G>C	15	0.292553	0.618182	0.381818	0.618182	0.381818	0	0.472066	0.472066	0.472066	73.5135	60	1
33450345|F|0-20:G>A-20:G>A	TGCAGTTGCTTACTTACATGGCAAAGGCATCATGCACAGGGATCTTACAGATCGGAAGAGCGGTTCAGC	TGCAGTTGCTTACTTACATGGCAAAGGCATCATGCACAGGGATCTTAC	20:G>A	20	0.739362	0.683453	0.381295	0.618705	0.316547	0.064748	0.43269	0.471818	0.452254	68.2252	64.8448	0.970588
33417254|F|0-63:C>T-63:C>T	TGCAGTGACAACTACAGATCATCGTGCTGGAAAGTTTGAGGCTAAATTCTATGATAAGGTAAACGGTGC	TGCAGTGACAACTACAGATCATCGTGCTGGAAAGTTTGAGGCTAAATTCTATGATAAGGTAAACGGTGC	63:C>T	63	0.670213	0.444444	0.619048	0.380952	0.555556	0.063492	0.493827	0.471655	0.482741	41.4754	40.4022	1
33420035|F|0-44:T>C-44:T>C	TGCAGTTTACTGAGAGAAGGGATGAGAAAGATAGTAATCAACATTGAGTCAAATCAAGCAAAAGCATCC	TGCAGTTTACTGAGAGAAGGGATGAGAAAGATAGTAATCAACATTGAGTCAAATCAAGCAAAAGCATCC	44:T>C	44	0.335106	0.412698	0.619048	0.380952	0.587302	0.031746	0.484757	0.471655	0.478206	18.1786	7.31707	1
33420287|F|0-18:A>C-18:A>C	TGCAGCTGGTATGCAATTATTGCTTACTTTCTTATATTTTCGACATTCTCGTCCTCTTATTTTGTTTTT	TGCAGCTGGTATGCAATTATTGCTTACTTTCTTATATTTTCGACATTCTCGTCCTCTTATTTTGTTTTT	18:A>C	18	0.223404	0.619048	0.380952	0.619048	0.380952	0	0.471655	0.471655	0.471655	13.4483	10.5294	1
33422924|F|0-36:G>A-36:G>A	TGCAGAAAATAGCGTTCCAAGATGTGCATTCATTGCGTCTAAAATCTCCACCTTACAATCACAGTACTT	TGCAGAAAATAGCGTTCCAAGATGTGCATTCATTGCGTCTAAAATCTCCACCTTACAATCACAGTACTT	36:G>A	36	0.670213	0.674603	0.380952	0.619048	0.325397	0.055556	0.439027	0.471655	0.455341	11.8144	11.2407	1
33429945|F|0-19:C>T-19:C>T	TGCAGACACGATATAAAATCATTATTGAAATAGCCTCTCATTGGAGAAGACTTCATGTGGACAACCATT	TGCAGACACGATATAAAATCATTATTGAAATAGCCTCTCATTGGAGAAGACTTCATGTGGACAACCATT	19:C>T	19	0.335106	0.619048	0.380952	0.619048	0.380952	0	0.471655	0.471655	0.471655	27.7447	22.1786	1
33431449|F|0-8:A>G-8:A>G	TGCAGTTGAATTTTTCTAAACTATCTGTGCTTGATTGTTGTGGCAGTTACAGATCGGAAGAGCGGTTCA	TGCAGTTGAATTTTTCTAAACTATCTGTGCTTGATTGTTGTGGCAGTTAC	8:A>G	8	0.335106	0.380952	0.619048	0.380952	0.619048	0	0.471655	0.471655	0.471655	35.4074	29.2857	1
33437944|F|0-21:G>A-21:G>A	TGCAGACCCAACGACAACAGGGCAATTTCAAGTTTTTCTCAAAAAGCAATTCAAGAGAGCCATGCAAAA	TGCAGACCCAACGACAACAGGGCAATTTCAAGTTTTTCTCAAAAAGCAATTCAAGAGAGCCATGCAAAA	21:G>A	21	0.223404	0.380952	0.619048	0.380952	0.619048	0	0.471655	0.471655	0.471655	21.6667	16.8889	1
33442633|F|0-12:A>G-12:A>G	TGCAGCTTTTGGAAAGTTGCATTCTAAAATCTCCAGTATACTCCAACCCTTACAAAGCAGTAAAATATC	TGCAGCTTTTGGAAAGTTGCATTCTAAAATCTCCAGTATACTCCAACCCTTACAAAGCAGTAAAATATC	12:A>G	12	0.712766	0.708955	0.380597	0.619403	0.291045	0.089552	0.412675	0.471486	0.442081	103.806	88.2069	0.972222
33405509|F|0-50:A>T-50:A>T	TGCAGGTGGTAAGAATCGAACCCCTATCATAAAGGTGGAAGAAAAAACCAACATCCTGAAGAGTAACAT	TGCAGGTGGTAAGAATCGAACCCCTATCATAAAGGTGGAAGAAAAAACCAACATCCTGAAGAGTAACAT	50:A>T	50	0.643617	0.429752	0.619835	0.380165	0.570248	0.049587	0.49013	0.471279	0.480705	37.0492	32.6667	1
33451223|F|0-44:G>T-44:G>T	TGCAGCAATAACATCAACAGGAGCGGAGAAAAGATTATTGTTTTGTTTTTTTTTGCATTATCTTTTACA	TGCAGCAATAACATCAACAGGAGCGGAGAAAAGATTATTGTTTTGTTTTTTTTTGCATTATCTTTTACA	44:G>T	44	0.643617	0.421488	0.619835	0.380165	0.578512	0.041322	0.487672	0.471279	0.479475	15.5932	10.5181	0.96875
33431566|F|0-15:A>G-15:A>G	TGCAGAAGCAATCTGACATCTAAAAGTTGCAAAGGCCTCTAATTACAGATCGGAAGAGCGGTTCAGCAG	TGCAGAAGCAATCTGACATCTAAAAGTTGCAAAGGCCTCTAATTAC	15:A>G	15	0.265957	0.38	0.62	0.38	0.62	0	0.4712	0.4712	0.4712	55.6667	50.5455	1
33431948|F|0-12:G>A-12:G>A	TGCAGTCTTGAAGTAAGATTCTGATCTTTATATAATCATTACAGATCGGAAGAGCGGTTCAGCAGGAAT	TGCAGTCTTGAAGTAAGATTCTGATCTTTATATAATCATTAC	12:G>A	12	0.265957	0.38	0.62	0.38	0.62	0	0.4712	0.4712	0.4712	73.55	63.5455	1
33444766|F|0-38:G>A-38:G>A	TGCAGCACCAGAATTCTACCTGCCATCTAAGAGCCATAGATAAAAATCATTGCTAATTCTTCATGGAAC	TGCAGCACCAGAATTCTACCTGCCATCTAAGAGCCATAGATAAAAATCATTGCTAATTCTTCATGGAAC	38:G>A	38	0.265957	0.62	0.38	0.62	0.38	0	0.4712	0.4712	0.4712	16.2647	15.3333	1
33449591|F|0-17:T>C-17:T>C	TGCAGGAAACCCCTAAATCTGAATCTAGTAAGGCTCTCGTTGATGTTGATGCTCCTCTGGTTGATACAG	TGCAGGAAACCCCTAAATCTGAATCTAGTAAGGCTCTCGTTGATGTTGATGCTCCTCTGGTTGATACAG	17:T>C	17	0.265957	0.62	0.38	0.62	0.38	0	0.4712	0.4712	0.4712	16	5.65	1
33449675|F|0-58:A>G-58:A>G	TGCAGTCGAAACCAGTCAATCCAACACGCTTACGGCATGTAAAACATCTACTTGGACCAGATTTCTTCG	TGCAGTCGAAACCAGTCAATCCAACACGCTTACGGCATGTAAAACATCTACTTGGACCAGATTTCTTCG	58:A>G	58	0.265957	0.38	0.62	0.38	0.62	0	0.4712	0.4712	0.4712	40.4762	38.8824	1
33436374|F|0-33:A>C-33:A>C	TGCAGGTGGGTTGGGTGCACTACTGACCGAAGGAACCAGCGACTTAGTTGGATGGCTGACCGCCAGTCG	TGCAGGTGGGTTGGGTGCACTACTGACCGAAGGAACCAGCGACTTAGTTGGATGGCTGACCGCCAGTCG	33:A>C	33	0.68617	0.689922	0.379845	0.620155	0.310078	0.069767	0.427859	0.471126	0.449492	30.6765	26.2727	1
33439521|F|0-12:G>A-12:G>A	TGCAGTAATGGAGACCAAATTCTTTACAGATCGGAAGAGCGGTTCAGCAGGAATGCCGAGACCGATCTC	TGCAGTAATGGAGACCAAATTCTTTAC	12:G>A	12	0.840426	0.398734	0.620253	0.379747	0.601266	0.018987	0.47949	0.471078	0.475284	63.2571	20.4956	0.975
33455362|F|0-30:A>G-30:A>G	TGCAGACACAACGGGCTGAAGCCTTCCAGTAGACAACTAAATTTCAGAAGCAAGAGATGGCCATTGAGG	TGCAGACACAACGGGCTGAAGCCTTCCAGTAGACAACTAAATTTCAGAAGCAAGAGATGGCCATTGAGG	30:A>G	30	0.840426	0.677215	0.379747	0.620253	0.322785	0.056962	0.43719	0.471078	0.454134	63.9836	53.6029	0.975
33422510|F|0-6:C>T-6:C>T	TGCAGTCGTTTTACTTGAGCATTACAGATCGGAAGAGCGGTTCAGCAGGAATGCCGAGACCGATCTCGT	TGCAGTCGTTTTACTTGAGCATTAC	6:C>T	6	0.728723	0.379562	0.620438	0.379562	0.620438	0	0.470989	0.470989	0.470989	30.4211	7.16162	1
33447871|F|0-48:T>C-48:T>C	TGCAGCTCCTAAAAATACACCAGAACAAACAGAAATTTCTGATTCCAATGTTCATGATTTAGGGGCCAT	TGCAGCTCCTAAAAATACACCAGAACAAACAGAAATTTCTGATTCCAATGTTCATGATTTAGGGGCCAT	48:T>C	48	0.771277	0.675862	0.37931	0.62069	0.324138	0.055172	0.438145	0.470868	0.454507	7.59633	7.35938	1
33414757|F|0-49:C>G-49:C>G	TGCAGCAGCAGCAGCAGCAGCAGAAGAAGAAGAAGAAGAAGAAGAAGAACAATATGAAGAACAATATGA	TGCAGCAGCAGCAGCAGCAGCAGAAGAAGAAGAAGAAGAAGAAGAAGAACAATATGAAGAACAATATGA	49:C>G	49	0.590426	0.387387	0.621622	0.378378	0.612613	0.009009	0.474637	0.470416	0.472527	10.7843	9.42105	1
33421501|F|0-36:A>T-36:A>T	TGCAGGGTGGGCATCTATTCGGTAGTCAGTCATTCTAGTAATGTTACAGATCGGAAGAGCGGTTCAGCA	TGCAGGGTGGGCATCTATTCGGTAGTCAGTCATTCTAGTAATGTTAC	36:A>T	36	0.43617	0.621951	0.378049	0.621951	0.378049	0	0.470256	0.470256	0.470256	83.3051	55.1818	1
33435470|F|0-37:G>A-37:G>A	TGCAGGAAATCTATTCAAGGGGACGAAACTATCTACAGAATCTATGTCATTGTAATTGGCATATATGCT	TGCAGGAAATCTATTCAAGGGGACGAAACTATCTACAGAATCTATGTCATTGTAATTGGCATATATGCT	37:G>A	37	0.675532	0.393701	0.622047	0.377953	0.606299	0.015748	0.477401	0.470209	0.473805	14.5862	13.2247	1
33406345|F|0-54:G>T-54:G>T	TGCAGTTGAAGGATCATACCAGATACTTTGGTTGGTTGGTTGCTGCTTGCAACAGAAGTTTCCTTACTT	TGCAGTTGAAGGATCATACCAGATACTTTGGTTGGTTGGTTGCTGCTTGCAACAGAAGTTTCCTTACTT	54:G>T	54	0.675532	0.685039	0.377953	0.622047	0.314961	0.062992	0.431521	0.470209	0.450865	31.567	29.0179	0.970588
33411047|F|0-11:G>T-11:G>T	TGCAGTAAAGAGCTGCTCTTAGAAATTATTTCATAACAAATTACAGATCGGAAGAGCGGTTCAGCAGGA	TGCAGTAAAGAGCTGCTCTTAGAAATTATTTCATAACAAATTAC	11:G>T	11	0.239362	0.422222	0.622222	0.377778	0.577778	0.044444	0.487901	0.470123	0.479012	94.4286	91.7667	1
33444995|F|0-31:A>G-31:A>G	TGCAGTATATATTCCACTATTTTCTCCGAAGAACTCAATTTCCTTTGTGCTCATTTCTTTATCATGAAA	TGCAGTATATATTCCACTATTTTCTCCGAAGAACTCAATTTCCTTTGTGCTCATTTCTTTATCATGAAA	31:A>G	31	0.239362	0.622222	0.377778	0.622222	0.377778	0	0.470123	0.470123	0.470123	45.7667	42.8333	1
33449465|F|0-27:A>T-27:A>T	TGCAGAATAACTAGTGCAAAATGAGAAAACGCGCATTACTATATCTTATACTAACACCATCAAGAGAAT	TGCAGAATAACTAGTGCAAAATGAGAAAACGCGCATTACTATATCTTATACTAACACCATCAAGAGAAT	27:A>T	27	0.239362	0.622222	0.377778	0.622222	0.377778	0	0.470123	0.470123	0.470123	30	12.5556	1
33454786|F|0-27:A>G-27:A>G	TGCAGGATATATCAAAGGTCAGGACTCAGGTTTGCTTCGCTACCTATACCTTCAAATTTTACAGATCGG	TGCAGGATATATCAAAGGTCAGGACTCAGGTTTGCTTCGCTACCTATACCTTCAAATTTTAC	27:A>G	27	0.239362	0.622222	0.377778	0.622222	0.377778	0	0.470123	0.470123	0.470123	79.5333	71.7222	1
33438838|F|0-27:A>G-27:A>G	TGCAGAAGAACTTCAAAAATATTGTGTAGATGCTCCAGTGAAATGTCCTTTACAGATCGGAAGAGCGGT	TGCAGAAGAACTTCAAAAATATTGTGTAGATGCTCCAGTGAAATGTCCTTTAC	27:A>G	27	0.803191	0.668874	0.377483	0.622517	0.331126	0.046358	0.442963	0.469979	0.456471	88.579	77.2969	1
33444837|F|0-16:A>G-16:A>G	TGCAGCTAGAGCATATACTCTTGCAGCCTTGAAGTACTGGGGCCCAGGAACTCTTATCAACTTTCCAGT	TGCAGCTAGAGCATATACTCTTGCAGCCTTGAAGTACTGGGGCCCAGGAACTCTTATCAACTTTCCAGT	16:A>G	16	0.281915	0.377358	0.622642	0.377358	0.622642	0	0.469918	0.469918	0.469918	27.7143	13	1
33450297|F|0-35:G>T-35:G>T	TGCAGTCTTTACTTGTCATTTCAAGTTCATAGCATGCATTACCTTGATGTTTCATATTACAGATCGGAA	TGCAGTCTTTACTTGTCATTTCAAGTTCATAGCATGCATTACCTTGATGTTTCATATTAC	35:G>T	35	0.281915	0.622642	0.377358	0.622642	0.377358	0	0.469918	0.469918	0.469918	79.6944	78.3182	1
33457959|F|0-21:T>C-21:T>C	TGCAGTAGATCATGCAGAACATGTCACATAGAATGACCTTTAGTAGTTTTACAGATCGGAAGAGCGGTT	TGCAGTAGATCATGCAGAACATGTCACATAGAATGACCTTTAGTAGTTTTAC	21:T>C	21	0.281915	0.377358	0.622642	0.377358	0.622642	0	0.469918	0.469918	0.469918	109.364	103.639	1
33438991|F|0-10:C>T-10:C>T	TGCAGATAAACAAAACTAGTATCCTCAGCTTACAGATCGGAAGAGCGGTTCAGCAGGAATGCCGAGACC	TGCAGATAAACAAAACTAGTATCCTCAGCTTAC	10:C>T	10	0.606383	0.657895	0.377193	0.622807	0.342105	0.035088	0.450139	0.469837	0.459988	24.3483	20.2667	1
33433738|F|0-42:G>C-42:G>C	TGCAGATGGGGATGCCATGACAGTAAAATGTAAGACAACTCTGAACGCACTATTTTTCTTACTATAAAA	TGCAGATGGGGATGCCATGACAGTAAAATGTAAGACAACTCTGAACGCACTATTTTTCTTACTATAAAA	42:G>C	42	0.606383	0.701754	0.377193	0.622807	0.298246	0.078947	0.41859	0.469837	0.444214	80	79.7843	0.966667
33414473|F|0-65:A>G-65:A>G	TGCAGCAAACTTGCCAGTCACTTCATACAGTGTGGTCAGCTCCATTTCGCATCGTTATTGCCATGATTC	TGCAGCAAACTTGCCAGTCACTTCATACAGTGTGGTCAGCTCCATTTCGCATCGTTATTGCCATGATTC	65:A>G	65	0.973404	0.42623	0.622951	0.377049	0.57377	0.04918	0.489116	0.469766	0.479441	58.0449	43.9062	1
33429953|F|0-60:T>C-60:T>C	TGCAGCTTCAACAAAAGCCATACTCAAGAATTGTATTTTCAACTAAATTTCACCGGCAATTAGTGATAC	TGCAGCTTCAACAAAAGCCATACTCAAGAATTGTATTTTCAACTAAATTTCACCGGCAATTAGTGATAC	60:T>C	60	0.324468	0.377049	0.622951	0.377049	0.622951	0	0.469766	0.469766	0.469766	45.56	43.4773	1
33430306|F|0-31:G>C-31:G>C	TGCAGACCAAGTATTACAATAAATAATGCAAGAAATTACAGATCGGAAGAGCGGTTCAGCAGGAATGCC	TGCAGACCAAGTATTACAATAAATAATGCAAGAAATTAC	31:G>C	31	0.648936	0.647541	0.377049	0.622951	0.352459	0.02459	0.456463	0.469766	0.463115	46.8495	30.58	1
33459092|F|0-45:C>T-45:C>T	TGCAGACCACCTAAAAATTGGCCGACTACAGGAACAATTTCTTTCCATAACTTGCAGGTTCAGTTTACA	TGCAGACCACCTAAAAATTGGCCGACTACAGGAACAATTTCTTTCCATAACTTGCAGGTTCAGTTTACA	45:C>T	45	0.648936	0.713115	0.377049	0.622951	0.286885	0.090164	0.409164	0.469766	0.439465	56.7822	48.9423	1
33413908|F|0-39:G>T-39:G>T	TGCAGAGTAAGAGAAGGGTTGCCGGCCTGCCGCGTTGGGGGTGGGGAAGGGATGCAGTGGCGGTGCTGT	TGCAGAGTAAGAGAAGGGTTGCCGGCCTGCCGCGTTGGGGGTGGGGAAGGGATGCAGTGGCGGTGCTGT	39:G>T	39	0.691489	0.438462	0.623077	0.376923	0.561538	0.061538	0.492426	0.469704	0.481065	24.4328	17.9022	1
33424625|F|0-54:T>C-54:T>C	TGCAGCAACATGAATTGATCAACTGATATATGAGAAGCAAGCTGGAGCACACTGTACACCTTACAACAA	TGCAGCAACATGAATTGATCAACTGATATATGAGAAGCAAGCTGGAGCACACTGTACACCTTACAACAA	54:T>C	54	0.537234	0.683168	0.376238	0.623762	0.316832	0.059406	0.432899	0.469366	0.451132	9.28049	3.2381	1
33403114|F|0-15:C>T-15:C>T	TGCAGAAGACTTCTTCTTCACTGGGATTGCTCAACCAGGGAAAATCACCAACAACAAATGAGAATCCAA	TGCAGAAGACTTCTTCTTCACTGGGATTGCTCAACCAGGGAAAATCACCAACAACAAATGAGAATCCAA	15:C>T	15	0.664894	0.696	0.376	0.624	0.304	0.072	0.423168	0.469248	0.446208	8.85149	6.90909	1
33446392|F|0-67:G>T-67:G>T	TGCAGAAATCTGATACGAAGAAATAGTCATGTCACCAAAACATTTACCTAACCAATCACATTAGTATGA	TGCAGAAATCTGATACGAAGAAATAGTCATGTCACCAAAACATTTACCTAACCAATCACATTAGTATGA	67:G>T	67	0.664894	0.448	0.624	0.376	0.552	0.072	0.494592	0.469248	0.48192	134.727	78.2326	1
33422968|F|0-36:C>A-36:C>A	TGCAGAAACACAGAAAAACAGAGAAAAAATGAGATCCGAAACAATAACATTAGTGTTAGTAAACTTAGC	TGCAGAAACACAGAAAAACAGAGAAAAAATGAGATCCGAAACAATAACATTAGTGTTAGTAAACTTAGC	36:C>A	36	0.75	0.659574	0.375887	0.624113	0.340426	0.035461	0.449072	0.469192	0.459132	25.8491	24.2373	1
33444263|F|0-45:A>C-45:A>C	TGCAGTTACCATAGCTCTTCAGCAGCTAAAAGGCTTGCTAGGCATAAAGAAATTCACGAAAGAAACTGA	TGCAGTTACCATAGCTCTTCAGCAGCTAAAAGGCTTGCTAGGCATAAAGAAATTCACGAAAGAAACTGA	45:A>C	45	0.75	0.680851	0.375887	0.624113	0.319149	0.056738	0.434586	0.469192	0.451889	42.0275	41.0678	1
33432254|F|0-38:T>G-38:T>G	TGCAGTTTTATTTTAGAGTTCAAGAATCAGAAAGCAAGTTTTTCCTATCTAGAAGACAACCATGCCCAA	TGCAGTTTTATTTTAGAGTTCAAGAATCAGAAAGCAAGTTTTTCCTATCTAGAAGACAACCATGCCCAA	38:T>G	38	0.792553	0.651007	0.375839	0.624161	0.348993	0.026846	0.454394	0.469168	0.461781	69.0734	61.9531	1
33404927|F|0-51:G>A-51:G>A	TGCAGCTTTCCTCACCTTTTCCCCCTATTTTTATCAAAAAAACCCTAGGCTGGATCTTCATTCAACCCT	TGCAGCTTTCCTCACCTTTTCCCCCTATTTTTATCAAAAAAACCCTAGGCTGGATCTTCATTCAACCCT	51:G>A	51	0.680851	0.429688	0.625	0.375	0.570312	0.054688	0.490112	0.46875	0.479431	20.661	20.6	1
33410198|F|0-21:A>G-21:A>G	TGCAGATTGCCGCTGTAAGAGACTTCTAATTACTTACAGATCGGAAGAGCGGTTCAGCAGGAATGCCGA	TGCAGATTGCCGCTGTAAGAGACTTCTAATTACTTAC	21:A>G	21	0.212766	0.825	0.375	0.625	0.175	0.2	0.28875	0.46875	0.37875	59.8	52.8235	1
33418213|F|0-48:C>T-48:C>T	TGCAGACACAGTTATTATTTTTGATTCTGATTGGAACCCTCAAAATGACTTGCAGGTAGGTTGCTAGAA	TGCAGACACAGTTATTATTTTTGATTCTGATTGGAACCCTCAAAATGACTTGCAGGTAGGTTGCTAGAA	48:C>T	48	0.212766	0.825	0.375	0.625	0.175	0.2	0.28875	0.46875	0.37875	75.7429	45.7059	1
33421957|F|0-35:T>G-35:T>G	TGCAGTTTCTTTATATAAACAAGGTTACTGGTAAATTGATCTGTTACAGATCGGAAGAGCGGTTCAGCA	TGCAGTTTCTTTATATAAACAAGGTTACTGGTAAATTGATCTGTTAC	35:T>G	35	0.978723	0.402174	0.625	0.375	0.597826	0.027174	0.48086	0.46875	0.474805	52.1279	51.5669	1
33424638|F|0-45:C>T-45:C>T	TGCAGCAACCTGGCAGATACCAACCCCTTGTCCATCAAAATCTTCCTTACATCTCGGTAAAGCGCAAGT	TGCAGCAACCTGGCAGATACCAACCCCTTGTCCATCAAAATCTTCCTTACATCTCGGTAAAGCGCAAGT	45:C>T	45	0.553191	0.711538	0.375	0.625	0.288462	0.086538	0.410503	0.46875	0.439626	8.8046	7.29545	1
33428465|F|0-51:A>C-51:A>C	TGCAGTTTTCTTATCATTTGCCTAACATTTCCGGTCAAATGCTTCAGGCTCAGCTGAATCTCTAAATCA	TGCAGTTTTCTTATCATTTGCCTAACATTTCCGGTCAAATGCTTCAGGCTCAGCTGAATCTCTAAATCA	51:A>C	51	0.680851	0.726562	0.375	0.625	0.273438	0.101562	0.397339	0.46875	0.433044	52.2546	47.6	1
33440400|F|0-21:T>A-21:T>A	TGCAGAACAGCATGCAAAATTTGCACACCCATTTACAAACAAATCTAAAACAACAAAAAGTAAACACAA	TGCAGAACAGCATGCAAAATTTGCACACCCATTTACAAACAAATCTAAAACAACAAAAAGTAAACACAA	21:T>A	21	0.425532	0.3875	0.625	0.375	0.6125	0.0125	0.474687	0.46875	0.471719	16.5454	10.2963	1
33442162|F|0-40:G>C-40:G>C	TGCAGCGACCCAACAGGTATGTTCTAGTTGATCAGTATATGCGAAGTTTACCCAAAACTGCTTGCTAAG	TGCAGCGACCCAACAGGTATGTTCTAGTTGATCAGTATATGCGAAGTTTACCCAAAACTGCTTGCTAAG	40:G>C	40	0.638298	0.666667	0.375	0.625	0.333333	0.041667	0.444444	0.46875	0.456597	7.34444	6.13462	1
33444685|F|0-23:C>G-23:C>G	TGCAGACTGTGCCCCTTGCCCATCAAGCTCTTTCAGAGTGCTATGCTTCAACCCTTGAGCTATACTACT	TGCAGACTGTGCCCCTTGCCCATCAAGCTCTTTCAGAGTGCTATGCTTCAACCCTTGAGCTATACTACT	23:C>G	23	0.255319	0.375	0.625	0.375	0.625	0	0.46875	0.46875	0.46875	22.4737	21.4375	1
33445815|F|0-37:A>G-37:A>G	TGCAGTAAAATATGAATTGGTTATTGTGTGTAAAACCATCAAGGCCCCTTACATTGTTACAGATCGGAA	TGCAGTAAAATATGAATTGGTTATTGTGTGTAAAACCATCAAGGCCCCTTACATTGTTAC	37:A>G	37	0.595745	0.633929	0.375	0.625	0.366071	0.008929	0.464126	0.46875	0.466438	61.7229	17.9333	1
33449519|F|0-7:G>A-7:G>A	TGCAGATGTGTACAAGAAACAGAGATGTGTATCTTATCCACACCTTATATAATGAAGTGATATAATAAG	TGCAGATGTGTACAAGAAACAGAGATGTGTATCTTATCCACACCTTATATAATGAAGTGATATAATAAG	7:G>A	7	0.255319	0.625	0.375	0.625	0.375	0	0.46875	0.46875	0.46875	31.6875	19.3	1
33455764|F|0-46:A>T-46:A>T	TGCAGGACTTCCTGATGGCTGGTTTACAGCTGCAATACATATACAAATTTGATACAGTCAATTTGAAGT	TGCAGGACTTCCTGATGGCTGGTTTACAGCTGCAATACATATACAAATTTGATACAGTCAATTTGAAGT	46:A>T	46	0.255319	0.375	0.625	0.375	0.625	0	0.46875	0.46875	0.46875	102.3	85.5	1
33456123|F|0-68:C>A-68:C>A	TGCAGATATAAGTGGAAGGATCTTGTCCAATACAAAACAAACTGCTGTTTCTGACATTTTTGTGGTTAC	TGCAGATATAAGTGGAAGGATCTTGTCCAATACAAAACAAACTGCTGTTTCTGACATTTTTGTGGTTAC	68:C>A	68	0.255319	0.375	0.625	0.375	0.625	0	0.46875	0.46875	0.46875	23.55	7.36364	1
33457719|F|0-33:C>T-33:C>T	TGCAGCTGCAAGTATATAGTTTTCCAAATCCTTCAGAGTTCAGATTCAAGAAACATGATGTGAAAATTA	TGCAGCTGCAAGTATATAGTTTTCCAAATCCTTCAGAGTTCAGATTCAAGAAACATGATGTGAAAATTA	33:C>T	33	0.638298	0.733333	0.375	0.625	0.266667	0.108333	0.391111	0.46875	0.429931	83.1326	75.6604	0.9375
33413370|F|0-34:G>A-34:G>A	TGCAGAAGGAGCAGACCATGTTCCATCCATTTTTGGAGCGACTACTAAACCAGTTCCCATCTTGTAAGC	TGCAGAAGGAGCAGACCATGTTCCATCCATTTTTGGAGCGACTACTAAACCAGTTCCCATCTTGTAAGC	34:G>A	34	0.484043	0.681319	0.373626	0.626374	0.318681	0.054945	0.434247	0.468059	0.451153	48.6471	47.1282	1
33426654|F|0-22:G>T-22:G>T	TGCAGGGATTGGGCTTTTTATTGCCTTTACTGGGCTACAGTCTCATCTTGGGTTGGGCTTGGTGGGTCC	TGCAGGGATTGGGCTTTTTATTGCCTTTACTGGGCTACAGTCTCATCTTGGGTTGGGCTTGGTGGGTCC	22:G>T	22	0.968085	0.379121	0.626374	0.373626	0.620879	0.005495	0.470776	0.468059	0.469418	6.15584	5.44186	1
33453354|F|0-43:G>T-43:G>T	TGCAGCTGACAAAATGGATAGCACTATCAAATAGCAAATCAAAGATTTACAGATCGGAAGAGCGGTTCA	TGCAGCTGACAAAATGGATAGCACTATCAAATAGCAAATCAAAGATTTAC	43:G>T	43	0.484043	0.725275	0.373626	0.626374	0.274725	0.098901	0.398503	0.468059	0.433281	106.833	78.5833	1
33431965|F|0-22:C>G-22:C>G	TGCAGTCGAATTTGTTAGAGGGCAAGTGCCTAATTACAGATCGGAAGAGCGGTTCAGCAGGAATGCCGA	TGCAGTCGAATTTGTTAGAGGGCAAGTGCCTAATTAC	22:C>G	22	0.441489	0.626506	0.373494	0.626506	0.373494	0	0.467992	0.467992	0.467992	64.569	56.8182	1
33454761|F|0-38:G>A-38:G>A	TGCAGCATTATAAACAGCTGACTACCAAATTTTGTAGTGATTTGAGAATGTTTGCTTCAAAAATAAGCA	TGCAGCATTATAAACAGCTGACTACCAAATTTTGTAGTGATTTGAGAATGTTTGCTTCAAAAATAAGCA	38:G>A	38	0.398936	0.64	0.373333	0.626667	0.36	0.013333	0.4608	0.467911	0.464356	16.8772	13.0667	1
33441182|F|0-54:C>T-54:C>T	TGCAGATCAAGACCTGCTCCTGCATCCATTACTTTTTCTGTTGAGTCTAATACACAACTTCATGCAATA	TGCAGATCAAGACCTGCTCCTGCATCCATTACTTTTTCTGTTGAGTCTAATACACAACTTCATGCAATA	54:C>T	54	0.712766	0.686567	0.373134	0.626866	0.313433	0.059701	0.430385	0.46781	0.449098	10.0297	9.23333	1
33405407|F|0-52:C>T-52:C>T	TGCAGGTACTTCATCTGGAATAATTTTCTCGCCTTTTGTTCTCCCTTTTTTTCCAAATTTTTCGTCTCT	TGCAGGTACTTCATCTGGAATAATTTTCTCGCCTTTTGTTCTCCCTTTTTTTCCAAATTTTTCGTCTCT	52:C>T	52	0.670213	0.68254	0.373016	0.626984	0.31746	0.055556	0.433359	0.46775	0.450554	35.5545	30.58	1
33457111|F|0-10:A>T-10:A>T	TGCAGTAAGGAAAAAATCGGCTTGCGGCATTTTTTTTACAGATCGGAAGAGCGGTTCAGCAGGAATGCC	TGCAGTAAGGAAAAAATCGGCTTGCGGCATTTTTTTTAC	10:A>T	10	0.31383	0.728814	0.372881	0.627119	0.271186	0.101695	0.395289	0.467682	0.431485	41.6458	39.6667	1
33418218|F|0-12:A>G-12:A>G	TGCAGACAGATTAGGTATGGATAAAGCTCAGATATTATAGTTCTATAATCACCAAAATATGTCCTATTA	TGCAGACAGATTAGGTATGGATAAAGCTCAGATATTATAGTTCTATAATCACCAAAATATGTCCTATTA	12:A>G	12	0.271277	0.372549	0.627451	0.372549	0.627451	0	0.467512	0.467512	0.467512	9.85714	8.82857	1
33439028|F|0-18:A>C-18:A>C	TGCAGATGCCCATAACAAAGGACTGTCAATATCAAAATAAAATTGAGTTACAGATCGGAAGAGCGGTTC	TGCAGATGCCCATAACAAAGGACTGTCAATATCAAAATAAAATTGAGTTAC	18:A>C	18	0.271277	0.372549	0.627451	0.372549	0.627451	0	0.467512	0.467512	0.467512	83.5238	79.6111	1
33449709|F|0-47:G>A-47:G>A	TGCAGTTGTCGCCACACCCACAGGTTCTTGGAGCCATTTCTTTCAGAGAATGCAAATAACGATTGCTTA	TGCAGTTGTCGCCACACCCACAGGTTCTTGGAGCCATTTCTTTCAGAGAATGCAAATAACGATTGCTTA	47:G>A	47	0.271277	0.372549	0.627451	0.372549	0.627451	0	0.467512	0.467512	0.467512	118.857	86.5	1
33450400|F|0-27:A>C-27:A>C	TGCAGCACTAATGGCCACAAACAGCATAAATCTCTTTTCAATTTTTACAGATCGGAAGAGCGGTTCAGC	TGCAGCACTAATGGCCACAAACAGCATAAATCTCTTTTCAATTTTTAC	27:A>C	27	0.271277	0.372549	0.627451	0.372549	0.627451	0	0.467512	0.467512	0.467512	73	71.3529	1
33452279|F|0-7:A>G-7:A>G	TGCAGTCATCGTTTTTTGAGCATCTGAAGTCCAACAAACAAGGAATCACCATAAGTTTCCTTGCTTATT	TGCAGTCATCGTTTTTTGAGCATCTGAAGTCCAACAAACAAGGAATCACCATAAGTTTCCTTGCTTATT	7:A>G	7	0.81383	0.405229	0.627451	0.372549	0.594771	0.03268	0.482037	0.467512	0.474775	55.863	54.4393	1
33428241|F|0-51:G>A-51:G>A	TGCAGTTGCAGCTGGTGGTGGTGCTGCCCCTGCTGCGGAGGAAAAGAAGGAGGAAAAGAAGGTATACTT	TGCAGTTGCAGCTGGTGGTGGTGCTGCCCCTGCTGCGGAGGAAAAGAAGGAGGAAAAGAAGGTATACTT	51:G>A	51	0.5	0.62766	0.37234	0.62766	0.37234	0	0.467406	0.467406	0.467406	24.6508	19.2368	1
33454801|F|0-20:T>A-20:T>A	TGCAGTACTAGTAAACCTGTTTGTTCCAAAGTTGATATCCATTCATATCCAACATTCAAGCTCTTTTAC	TGCAGTACTAGTAAACCTGTTTGTTCCAAAGTTGATATCCATTCATATCCAACATTCAAGCTCTTTTAC	20:T>A	20	0.957447	0.805556	0.372222	0.627778	0.194444	0.177778	0.313272	0.467346	0.390309	46.8061	33.2162	1
33409462|F|0-8:T>C-8:T>C	TGCAGCGATAGTGTGCATTCTAGAAAGCAATATAAGTAAGCTATTCATGTGGAGTTTTCAAGTAAGAAA	TGCAGCGATAGTGTGCATTCTAGAAAGCAATATAAGTAAGCTATTCATGTGGAGTTTTCAAGTAAGAAA	8:T>C	8	0.228723	0.395349	0.627907	0.372093	0.604651	0.023256	0.478096	0.46728	0.472688	14.95	7.21875	1
33453153|F|0-29:C>A-29:C>A	TGCAGGATGAGAGATGTAAAAACATTAGACGAGCAGGACTTTGTTACAGATCGGAAGAGCGGTTCAGCA	TGCAGGATGAGAGATGTAAAAACATTAGACGAGCAGGACTTTGTTAC	29:C>A	29	0.87234	0.634146	0.371951	0.628049	0.365854	0.006098	0.46401	0.467207	0.465608	79.3248	72.597	1
33421818|F|0-15:A>C-15:A>C	TGCAGTGGGGTGCTCAGAGAATTACAGATCGGAAGAGCGGTTCAGCAGGAATGCCGAGACCGATCTCGT	TGCAGTGGGGTGCTCAGAGAATTAC	15:A>C	15	0.787234	0.648649	0.371622	0.628378	0.351351	0.02027	0.455807	0.467038	0.461423	86.5089	68.6833	1
33434524|F|0-19:T>A-19:T>A	TGCAGCATGCAAAATTATGTCAATCAGATAATTTACAAGAATGAGTGATTAGAGCATTTTACAGATCGG	TGCAGCATGCAAAATTATGTCAATCAGATAATTTACAAGAATGAGTGATTAGAGCATTTTAC	19:T>A	19	0.659574	0.508065	0.629032	0.370968	0.491935	0.137097	0.49987	0.466701	0.483286	109.958	108.909	0.96875
33424515|F|0-31:T>C-31:T>C	TGCAGATTTTGATGACATCATAACAACAAAGTCTCCTAAGAGAAATAAGTTTGCTTTTGCTTGTGCTAC	TGCAGATTTTGATGACATCATAACAACAAAGTCTCCTAAGAGAAATAAGTTTGCTTTTGCTTGTGCTAC	31:T>C	31	0.760638	0.496503	0.629371	0.370629	0.503497	0.125874	0.499976	0.466526	0.483251	6.7439	4.76699	1
33434323|F|0-48:C>A-48:C>A	TGCAGCAGCATAAAGCATATGTGATAACTCTTCACTGCAAGATGCACACAATAAAAAAGCAGGTAAGCA	TGCAGCAGCATAAAGCATATGTGATAACTCTTCACTGCAAGATGCACACAATAAAAAAGCAGGTAAGCA	48:C>A	48	0.904255	0.376471	0.629412	0.370588	0.623529	0.005882	0.469481	0.466505	0.467993	33.1143	28.6803	1
33437122|F|0-14:G>A-14:G>A	TGCAGTGAAAATAAGGAAATAACCCAGTTCAATATAGGAGTGCCGTAAGACAAGACATGAAGATATCAT	TGCAGTGAAAATAAGGAAATAACCCAGTTCAATATAGGAGTGCCGTAAGACAAGACATGAAGATATCAT	14:G>A	14	0.718085	0.681481	0.37037	0.62963	0.318519	0.051852	0.434129	0.466392	0.450261	80.466	74.2333	1
33404484|F|0-7:A>G-7:A>G	TGCAGCCAATGCTGATACTGAGTCAACTCGGCCTGACTCGGCTGAGTTGAATGGGTCGAGTATGAGTCA	TGCAGCCAATGCTGATACTGAGTCAACTCGGCCTGACTCGGCTGAGTTGAATGGGTCGAGTATGAGTCA	7:A>G	7	0.675532	0.401575	0.629921	0.370079	0.598425	0.031496	0.480625	0.466241	0.473433	6.26667	5.9	1
33424328|F|0-41:C>A-41:C>A	TGCAGATGGAGAAAAGTAAGCTAGCCAATCAGTTTACAATGCAGTATTTCCAATTTGTAGATGCTGACA	TGCAGATGGAGAAAAGTAAGCTAGCCAATCAGTTTACAATGCAGTATTTCCAATTTGTAGATGCTGACA	41:C>A	41	0.675532	0.535433	0.629921	0.370079	0.464567	0.165354	0.497489	0.466241	0.481865	88.3291	83.1648	1
33452011|F|0-18:C>G-18:C>G	TGCAGGTAATACATTGCTCTAGGAGCTGATGGGTAGTCTATTATCTAATGGGAGTAATAACTCTCATTT	TGCAGGTAATACATTGCTCTAGGAGCTGATGGGTAGTCTATTATCTAATGGGAGTAATAACTCTCATTT	18:C>G	18	0.675532	0.661417	0.370079	0.629921	0.338583	0.031496	0.447889	0.466241	0.457065	78.4167	72.1111	1
33427941|F|0-23:T>C-23:T>C	TGCAGTGTACTGAACTAATGTCATTAGATTTTGCATTATCGTCTCAGCTTCATCTTTCAGTTTATGTGG	TGCAGTGTACTGAACTAATGTCATTAGATTTTGCATTATCGTCTCAGCTTCATCTTTCAGTTTATGTGG	23:T>C	23	0.776596	0.657534	0.369863	0.630137	0.342466	0.027397	0.450366	0.466129	0.458247	9.31132	7.38462	1
33413153|F|0-38:A>C-38:A>C	TGCAGAAATACGATAATGCGGATTAGGTGATCATAACTAGAGTTTCAGACAGGGTTTCTGTACAGTCTG	TGCAGAAATACGATAATGCGGATTAGGTGATCATAACTAGAGTTTCAGACAGGGTTTCTGTACAGTCTG	38:A>C	38	0.632979	0.394958	0.630252	0.369748	0.605042	0.02521	0.477932	0.466069	0.472001	21.0179	20.2892	1
33403050|F|0-64:C>T-64:C>T	TGCAGAACCAAATAGCTCCACCAATGTCCATAGTCCTCCGCCCATCTTTGGCCTCTCCTTCCTGCTTTT	TGCAGAACCAAATAGCTCCACCAATGTCCATAGTCCTCCGCCCATCTTTGGCCTCTCCTTCCTGCTTTT	64:C>T	64	0.734043	0.673913	0.369565	0.630435	0.326087	0.043478	0.439509	0.465974	0.452741	62.2095	62.0167	1
33411974|F|0-12:C>A-12:C>A	TGCAGCCATGGCCGCAGCTTGAATTGGGCTTAGTGCAGCCTTACAGATCGGAAGAGCGGTTCAGCAGGA	TGCAGCCATGGCCGCAGCTTGAATTGGGCTTAGTGCAGCCTTAC	12:C>A	12	0.489362	0.630435	0.369565	0.630435	0.369565	0	0.465974	0.465974	0.465974	24.1791	21.7568	1
33444652|F|0-65:T>C-65:T>C	TGCAGAAGGGAAGAATGGAGCCTCAAGTGTTGATGTCACTGTAGCTTATGTTGTTGGTAGCTTAGTAAT	TGCAGAAGGGAAGAATGGAGCCTCAAGTGTTGATGTCACTGTAGCTTATGTTGTTGGTAGCTTAGTAAT	65:T>C	65	0.244681	0.630435	0.369565	0.630435	0.369565	0	0.465974	0.465974	0.465974	89.0312	47.3889	1
33407904|F|0-59:C>G-59:C>G	TGCAGCTAAGTTGCAAAAATAAGAGCCTGAATACCACTTGTAAATAATCCAAGAAACATCACAGGTATA	TGCAGCTAAGTTGCAAAAATAAGAGCCTGAATACCACTTGTAAATAATCCAAGAAACATCACAGGTATA	59:C>G	59	0.93617	0.630682	0.369318	0.630682	0.369318	0	0.465845	0.465845	0.465845	3.912	3.90278	1
33404573|F|0-8:T>C-8:T>C	TGCAGCGATTGAAGGTTCCCAATCCACACTGGTACTTCCTCTACACAGTCATCATTGATTATCTTCAAT	TGCAGCGATTGAAGGTTCCCAATCCACACTGGTACTTCCTCTACACAGTCATCATTGATTATCTTCAAT	8:T>C	8	0.792553	0.66443	0.369128	0.630872	0.33557	0.033557	0.445926	0.465745	0.455835	29.5676	27.9538	1
33427758|F|0-15:T>C-15:T>C	TGCAGTGACCTTGGCTTTGCATTCGCCAGTTTGTGTAAAGAAATGATCAAATAAGTTGGTAAGTTCAAC	TGCAGTGACCTTGGCTTTGCATTCGCCAGTTTGTGTAAAGAAATGATCAAATAAGTTGGTAAGTTCAAC	15:T>C	15	0.994681	0.641711	0.368984	0.631016	0.358289	0.010695	0.459836	0.46567	0.462753	57.1825	55.12	0.977273
33416156|F|0-32:T>G-32:T>G	TGCAGGCCGGATTGGAGGAGAACAGATGGGATTGGAACAGGACCGCCGTTTACAGTGAAAAAATGAAGA	TGCAGGCCGGATTGGAGGAGAACAGATGGGATTGGAACAGGACCGCCGTTTACAGTGAAAAAATGAAGA	32:T>G	32	0.648936	0.770492	0.368852	0.631148	0.229508	0.139344	0.353668	0.465601	0.409635	53.0275	46.1373	0.96875
33448269|F|0-36:C>T-36:C>T	TGCAGGAGGCCTTCAAGAGAGCTCGAGGAAGCAACTCGATCATAAGCGTGAGTGTGCTCACCAGATACT	TGCAGGAGGCCTTCAAGAGAGCTCGAGGAAGCAACTCGATCATAAGCGTGAGTGTGCTCACCAGATACT	36:C>T	36	0.75	0.666667	0.368794	0.631206	0.333333	0.035461	0.444444	0.46557	0.455007	8.34906	7.67213	1
33452072|F|0-39:T>C-39:T>C	TGCAGGTTAACATTTGCTAACAACTAAATTCAATTTTCTTGCTATCAAGTGCGTTCGACGGCTTTTACA	TGCAGGTTAACATTTGCTAACAACTAAATTCAATTTTCTTGCTATCAAGTGCGTTCGACGGCTTTTACA	39:T>C	39	0.75	0.368794	0.631206	0.368794	0.631206	0	0.46557	0.46557	0.46557	11.4912	6.40777	1
33407136|F|0-30:C>T-30:C>T	TGCAGAGCATGCTAGTGCTATCATGTTTGCCGTGAAAGATAAGCTTGTTAGTGTCCAATCTCACTCCAT	TGCAGAGCATGCTAGTGCTATCATGTTTGCCGTGAAAGATAAGCTTGTTAGTGTCCAATCTCACTCCAT	30:C>T	30	0.303191	0.631579	0.368421	0.631579	0.368421	0	0.465374	0.465374	0.465374	83.5385	71.7083	1
33443192|F|0-57:C>G-57:C>G	TGCAGGGGCGGTGAGGGAGTCCGACAGGGAGGCTGTTAGAAGCTGAGATAACTAGAACAGAATCCAGTA	TGCAGGGGCGGTGAGGGAGTCCGACAGGGAGGCTGTTAGAAGCTGAGATAACTAGAACAGAATCCAGTA	57:C>G	57	0.707447	0.676692	0.368421	0.631579	0.323308	0.045113	0.43756	0.465374	0.451467	33.2816	32.4643	1
33446181|F|0-52:A>G-52:A>G	TGCAGTTTTCTGGTAGCATTTTTGTCATACTCCTACACGCCTACTGCCTGGAATTACAGATCGGAAGAG	TGCAGTTTTCTGGTAGCATTTTTGTCATACTCCTACACGCCTACTGCCTGGAATTAC	52:A>G	52	0.303191	0.649123	0.368421	0.631579	0.350877	0.017544	0.455525	0.465374	0.460449	48.561	26.4348	1
33452282|F|0-49:T>C-49:T>C	TGCAGTCGTCGTTTTTTGAGCATCTGAAGTCCAACAAACAAGGAATCACTATAAGTTTCCTTGCTTATT	TGCAGTCGTCGTTTTTTGAGCATCTGAAGTCCAACAAACAAGGAATCACTATAAGTTTCCTTGCTTATT	49:T>C	49	0.808511	0.434211	0.631579	0.368421	0.565789	0.065789	0.491343	0.465374	0.478359	58.1154	54.4393	1
33449369|F|0-26:C>G-26:C>G	TGCAGTTGTTTGAAAGGTTTCAAACCCAAAAACAAGGAGGAATGGAGGAGAGGGAACTGGACAAGTGGG	TGCAGTTGTTTGAAAGGTTTCAAACCCAAAAACAAGGAGGAATGGAGGAGAGGGAACTGGACAAGTGGG	26:C>G	26	0.707447	0.466165	0.631579	0.368421	0.533835	0.097744	0.49771	0.465374	0.481542	5.64789	5.21053	0.972222
33440385|F|0-63:T>C-63:T>C	TGCAGAAATTTACAATATGGGAACTCCAGGCAGCTTGTCAACTCCCGGTAGGCTGTCAACTCCTGGTAG	TGCAGAAATTTACAATATGGGAACTCCAGGCAGCTTGTCAACTCCCGGTAGGCTGTCAACTCCTGGTAG	63:T>C	63	0.925532	0.683908	0.367816	0.632184	0.316092	0.051724	0.432356	0.465055	0.448705	16.8806	6.87671	0.975
33404626|F|0-59:C>G-59:C>G	TGCAGCTAAAGTTGCAAAATAAGAGCCTGAATACCACTTGTAAATAATCCAAGAAACATCACAGGTATA	TGCAGCTAAAGTTGCAAAATAAGAGCCTGAATACCACTTGTAAATAATCCAAGAAACATCACAGGTATA	59:C>G	59	0.984043	0.637838	0.367568	0.632432	0.362162	0.005405	0.462001	0.464923	0.463462	8.45185	8.08	1
33406958|F|0-42:T>C-42:T>C	TGCAGAATTGTGGGTCAACAGGTCTCTGAAAAAACCACTGGATTAGTTATATATGAAATTTAGCACATG	TGCAGAATTGTGGGTCAACAGGTCTCTGAAAAAACCACTGGATTAGTTATATATGAAATTTAGCACATG	42:T>C	42	0.260638	0.367347	0.632653	0.367347	0.632653	0	0.464806	0.464806	0.464806	22.2	7.39394	1
33429265|F|0-36:C>G-36:C>G	TGCAGCTTCTGTGAAGGAAGAGGTGCGTTTTGAACCCTAAAATCTATCTTATTCATGTAGCTTTTTCAA	TGCAGCTTCTGTGAAGGAAGAGGTGCGTTTTGAACCCTAAAATCTATCTTATTCATGTAGCTTTTTCAA	36:C>G	36	0.260638	0.367347	0.632653	0.367347	0.632653	0	0.464806	0.464806	0.464806	8.35	7.14706	1
33436316|F|0-41:G>T-41:G>T	TGCAGGTGAAATGTCCATCATTTATAAATAGTTCAAGGACTGTTAGTATTTAGATAATTTTTGCCATCA	TGCAGGTGAAATGTCCATCATTTATAAATAGTTCAAGGACTGTTAGTATTTAGATAATTTTTGCCATCA	41:G>T	41	0.521277	0.387755	0.632653	0.367347	0.612245	0.020408	0.474802	0.464806	0.469804	3.4	2.83582	1
33444962|F|0-20:G>C-20:G>C	TGCAGGTCTGTAATACTCTTGACCTTTTATAATCATTTTTTTATAGTAGTATATTTCTTTGTTTGCTAT	TGCAGGTCTGTAATACTCTTGACCTTTTATAATCATTTTTTTATAGTAGTATATTTCTTTGTTTGCTAT	20:G>C	20	0.260638	0.367347	0.632653	0.367347	0.632653	0	0.464806	0.464806	0.464806	7.94737	6.66667	1
33444991|F|0-12:T>C-12:T>C	TGCAGTAGAAGCTGCTGAAGCAGCACAGAAGTTAGCCGAGAAAGAAGCACAGAAAAGGAAGTTTGCTGA	TGCAGTAGAAGCTGCTGAAGCAGCACAGAAGTTAGCCGAGAAAGAAGCACAGAAAAGGAAGTTTGCTGA	12:T>C	12	0.260638	0.367347	0.632653	0.367347	0.632653	0	0.464806	0.464806	0.464806	65.9	41.8182	1
33449477|F|0-13:T>A-13:T>A	TGCAGACACTGATTTGATCTTTACATTTGGTATACTTTGCGGTGTTTTGTCAGTAGATTTGTAAGAACT	TGCAGACACTGATTTGATCTTTACATTTGGTATACTTTGCGGTGTTTTGTCAGTAGATTTGTAAGAACT	13:T>A	13	0.260638	0.367347	0.632653	0.367347	0.632653	0	0.464806	0.464806	0.464806	52.2105	38.3939	1
33435013|F|0-39:T>A-39:T>A	TGCAGCTAGCCGTAGAAAAATCTCAAAGATGAATGATGCTTTCTTCATAATCAAGAAGACAAATGTTAT	TGCAGCTAGCCGTAGAAAAATCTCAAAGATGAATGATGCTTTCTTCATAATCAAGAAGACAAATGTTAT	39:T>A	39	0.680851	0.695312	0.367188	0.632812	0.304688	0.0625	0.423706	0.464722	0.444214	17.0857	16.6154	1
33450052|F|0-28:C>T-28:C>T	TGCAGCATTGTCTGTAGATATTAGTACACAGCATGTAGTTACAGATCGGAAGAGCGGTTCAGCAGGAAT	TGCAGCATTGTCTGTAGATATTAGTACACAGCATGTAGTTAC	28:C>T	28	0.680851	0.679688	0.367188	0.632812	0.320312	0.046875	0.435425	0.464722	0.450073	56.34	51.1111	1
33454466|F|0-31:A>T-31:A>T	TGCAGTACAGCATCGAAACCTTGTAACACTAAAAGGATGCTGCATTGATGGGCGAAAACATCTGCTCGT	TGCAGTACAGCATCGAAACCTTGTAACACTAAAAGGATGCTGCATTGATGGGCGAAAACATCTGCTCGT	31:A>T	31	0.420213	0.632911	0.367089	0.632911	0.367089	0	0.464669	0.464669	0.464669	9.03509	8.90909	1
33405441|F|0-31:C>T-31:C>T	TGCAGGTCATGCAAAGAGACTATAAACTAAGCTCATATTCTCTAAATTCTGTATCAGCACATTTCCTTG	TGCAGGTCATGCAAAGAGACTATAAACTAAGCTCATATTCTCTAAATTCTGTATCAGCACATTTCCTTG	31:C>T	31	1	0.643617	0.367021	0.632979	0.356383	0.010638	0.458748	0.464633	0.461691	21.6377	13.2632	1
33411054|F|0-20:G>A-20:G>A	TGCAGTAACAAAATAGGCTTGCAAAAATTACAGATCGGAAGAGCGGTTCAGCAGGAATGCCGAGACCGA	TGCAGTAACAAAATAGGCTTGCAAAAATTAC	20:G>A	20	1	0.37234	0.632979	0.367021	0.62766	0.005319	0.467406	0.464633	0.46602	54.974	48.6176	1
33441554|F|0-64:C>T-64:C>T	TGCAGCAAGTATCGGTGCTGCTATTGTTCAGGCTGAGAACAGTCTTGAAGATGACGTATGTTGACCTAT	TGCAGCAAGTATCGGTGCTGCTATTGTTCAGGCTGAGAACAGTCTTGAAGATGACGTATGTTGACCTAT	64:C>T	64	0.579787	0.366972	0.633028	0.366972	0.633028	0	0.464607	0.464607	0.464607	57.2093	39.6296	1
33453132|F|0-16:C>T-16:C>T	TGCAGCTTGTCATTTACTTTTATGTTGTCTGAGATCTTTACAGATCGGAAGAGCGGTTCAGCAGGAATG	TGCAGCTTGTCATTTACTTTTATGTTGTCTGAGATCTTTAC	16:C>T	16	0.739362	0.42446	0.633094	0.366906	0.57554	0.057554	0.488588	0.464572	0.47658	103.471	84.898	1
33435385|F|0-30:A>T-30:A>T	TGCAGCTTGTTGATTTCTGGAACCCTATAAAATGGACCATTTATGATATGTAAAGGCCTTTATATTTGT	TGCAGCTTGTTGATTTCTGGAACCCTATAAAATGGACCATTTATGATATGTAAAGGCCTTTATATTTGT	30:A>T	30	0.739362	0.410072	0.633094	0.366906	0.589928	0.043165	0.483826	0.464572	0.474199	5.76471	4.91837	0.973684
33429174|F|0-18:G>T-18:G>T	TGCAGCTACAGATTCTTCGGGTCGGGTCGTAATACCAAAATCGGTATTCAATTTACCATTAGATTCATC	TGCAGCTACAGATTCTTCGGGTCGGGTCGTAATACCAAAATCGGTATTCAATTTACCATTAGATTCATC	18:G>T	18	0.319149	0.633333	0.366667	0.633333	0.366667	0	0.464444	0.464444	0.464444	79.4762	68.2727	1
33452650|F|0-30:C>T-30:C>T	TGCAGCCCTTTCTTCAGAGGACATTGTTTTCGCTCAGGTGCCTACCCTTTTATCTTCCCAACCCAACTT	TGCAGCCCTTTCTTCAGAGGACATTGTTTTCGCTCAGGTGCCTACCCTTTTATCTTCCCAACCCAACTT	30:C>T	30	0.319149	0.366667	0.633333	0.366667	0.633333	0	0.464444	0.464444	0.464444	16.7727	11.3182	1
33453289|F|0-49:G>C-49:G>C	TGCAGTTGAAATAGCAGGAAACACTGCATATCGTGTAAGATTGCTGCCTGACTTACAGATCGGAAGAGC	TGCAGTTGAAATAGCAGGAAACACTGCATATCGTGTAAGATTGCTGCCTGACTTAC	49:G>C	49	0.81383	0.647059	0.366013	0.633987	0.352941	0.013072	0.456747	0.464095	0.460421	35.4159	34.2459	1
33429961|F|0-17:A>G-17:A>G	TGCAGTAAAGAGGTTGAAGCTCTTACGCCTATTGCCTAATCCTAATACAAATCTTTATCTGTACACCAC	TGCAGTAAAGAGGTTGAAGCTCTTACGCCTATTGCCTAATCCTAATACAAATCTTTATCTGTACACCAC	17:A>G	17	0.218085	0.390244	0.634146	0.365854	0.609756	0.02439	0.475907	0.46401	0.469958	21.6316	21.4333	1
33428235|F|0-51:C>A-51:C>A	TGCAGTTGCAGACTCCAAATTCCGAGAATAACCTCCAAACAAGGTTCCAGTCATGCTCCTGTCATCACC	TGCAGTTGCAGACTCCAAATTCCGAGAATAACCTCCAAACAAGGTTCCAGTCATGCTCCTGTCATCACC	51:C>A	51	0.771277	0.662069	0.365517	0.634483	0.337931	0.027586	0.447467	0.463829	0.455648	28.9546	27.5833	1
33435543|F|0-60:G>A-60:G>A	TGCAGGAATCTTCAGTTTCCGAGTAAGTGGCCTCCATGGTTTGTTCATCAGTTCTTGAGGGTCATGTAT	TGCAGGAATCTTCAGTTTCCGAGTAAGTGGCCTCCATGGTTTGTTCATCAGTTCTTGAGGGTCATGTAT	60:G>A	60	0.771277	0.703448	0.365517	0.634483	0.296552	0.068966	0.417218	0.463829	0.440523	41.0776	40.1475	1
33422293|F|0-8:C>T-8:C>T	TGCAGCTACAACAAAACAGGCTTACAGATCGGAAGAGCGGTTCAGCAGGAATGCCGAGACCGATCTCGT	TGCAGCTACAACAAAACAGGCTTAC	8:C>T	8	0.276596	0.634615	0.365385	0.634615	0.365385	0	0.463757	0.463757	0.463757	21.6111	5.7619	1
33438118|F|0-43:T>C-43:T>C	TGCAGCAGCGATCTTGAAGTTTGTATGTTTTCTCTTCGTTCTTTTTACTCCAGTTCTTGTTATTATTAG	TGCAGCAGCGATCTTGAAGTTTGTATGTTTTCTCTTCGTTCTTTTTACTCCAGTTCTTGTTATTATTAG	43:T>C	43	0.276596	0.653846	0.365385	0.634615	0.346154	0.019231	0.452663	0.463757	0.45821	37.6216	36.9	1
33403637|F|0-23:C>T-23:C>T	TGCAGAGTTGAATCAGTTCGTTTCGAGGGTACAGCTTCTGAAAGTTTCTGTGATAGACCTGAAAAGTTT	TGCAGAGTTGAATCAGTTCGTTTCGAGGGTACAGCTTCTGAAAGTTTCTGTGATAGACCTGAAAAGTTT	23:C>T	23	0.670213	0.674603	0.365079	0.634921	0.325397	0.039683	0.439027	0.463593	0.45131	31.2626	29.58	1
33446327|F|0-54:T>C-54:T>C	TGCAGAAAATCTGCAATTCCACTCCCTTTATCGTCCCATTATATTTTATCCGTTTTGAAATACTTGCAA	TGCAGAAAATCTGCAATTCCACTCCCTTTATCGTCCCATTATATTTTATCCGTTTTGAAATACTTGCAA	54:T>C	54	0.670213	0.452381	0.634921	0.365079	0.547619	0.087302	0.495465	0.463593	0.479529	16.2031	15.5109	1
33455424|F|0-41:A>G-41:A>G	TGCAGAGGCAGATGACAGATCCAAACAGGTACAAAGCTGACAGGAATCTGATTTCCCCTATTACAGATC	TGCAGAGGCAGATGACAGATCCAAACAGGTACAAAGCTGACAGGAATCTGATTTCCCCTATTAC	41:A>G	41	0.728723	0.437956	0.635036	0.364964	0.562044	0.072993	0.492301	0.46353	0.477916	43.6818	42.4554	1
33434685|F|0-60:C>T-60:C>T	TGCAGCCCCCAAGAAAACTCCAGTGACTTCATGCATGATATATGAAACAGCATTTATATGCGTGTATGT	TGCAGCCCCCAAGAAAACTCCAGTGACTTCATGCATGATATATGAAACAGCATTTATATGCGTGTATGT	60:C>T	60	0.787234	0.398649	0.635135	0.364865	0.601351	0.033784	0.479456	0.463477	0.471466	6.34783	6.22857	1
33439890|F|0-13:C>T-13:C>T	TGCAGCACTTGAACTAGCATTTTCTGACTTTATCAATGCTTACAGATCGGAAGAGCGGTTCAGCAGGAA	TGCAGCACTTGAACTAGCATTTTCTGACTTTATCAATGCTTAC	13:C>T	13	0.393617	0.635135	0.364865	0.635135	0.364865	0	0.463477	0.463477	0.463477	43.3148	39.9286	1
33423817|F|0-52:T>C-52:T>C	TGCAGAGAGTAGCAGAATGCGGACACAATAGCTCACTATTTGACAAGGCCATTGTAGGCTGGTGTTGCG	TGCAGAGAGTAGCAGAATGCGGACACAATAGCTCACTATTTGACAAGGCCATTGTAGGCTGGTGTTGCG	52:T>C	52	0.904255	0.658824	0.364706	0.635294	0.341176	0.023529	0.44955	0.463391	0.456471	100.078	95.9702	0.975
33416107|F|0-10:A>T-10:A>T	TGCAGGCACCAACATCAAGTGCTCCACAAGTGCATCCATGCAATCCTGTCACAAATTTGTTCTCTTGTA	TGCAGGCACCAACATCAAGTGCTCCACAAGTGCATCCATGCAATCCTGTCACAAATTTGTTCTCTTGTA	10:A>T	10	0.62766	0.70339	0.364407	0.635593	0.29661	0.067797	0.417265	0.463229	0.440247	6.56383	5.94231	1
33456703|F|0-29:C>A-29:C>A	TGCAGCATTTTCGTATGCGACTTTACCATCGTGTTGTGCAGTATGCTGTACTGCTGCTCTTATTACAGA	TGCAGCATTTTCGTATGCGACTTTACCATCGTGTTGTGCAGTATGCTGTACTGCTGCTCTTATTACAGA	29:C>A	29	0.744681	0.7	0.364286	0.635714	0.3	0.064286	0.42	0.463163	0.441582	80.0459	75.3226	1
33441798|F|0-39:G>A-39:G>A	TGCAGCAGTCTGTAAGAGATTGTACATGAAATGTTGAGTGTATTTCAATTGTGAAATGTATGTAGTACA	TGCAGCAGTCTGTAAGAGATTGTACATGAAATGTTGAGTGTATTTCAATTGTGAAATGTATGTAGTACA	39:G>A	39	0.803191	0.370861	0.635762	0.364238	0.629139	0.006623	0.466646	0.463138	0.464892	43.7097	42.0364	1
33415750|F|0-49:A>G-49:A>G	TGCAGCTTTTCCCAATAGATGAAAAAACTCGGATGGGATTGGAAAAGGTAAATTCTATATGTGAAATAT	TGCAGCTTTTCCCAATAGATGAAAAAACTCGGATGGGATTGGAAAAGGTAAATTCTATATGTGAAATAT	49:A>G	49	0.994681	0.641711	0.363636	0.636364	0.358289	0.005348	0.459836	0.46281	0.461323	68.0073	66.7867	1
33418886|F|0-22:A>T-22:A>T	TGCAGCCTTATCGAGTTCACATATGCCCATTTCGTGGATTCACTCAAGTTCATCCATCTTCTCAGTAAG	TGCAGCCTTATCGAGTTCACATATGCCCATTTCGTGGATTCACTCAAGTTCATCCATCTTCTCAGTAAG	22:A>T	22	0.292553	0.636364	0.363636	0.636364	0.363636	0	0.46281	0.46281	0.46281	11.9737	5.1	1
33425206|F|0-35:C>A-35:C>A	TGCAGCCAGGACAATGTCCATGCTTCGAGTATCTTCTCGTGACCTCTGTTACATGGGTTCGGGAGCTCA	TGCAGCCAGGACAATGTCCATGCTTCGAGTATCTTCTCGTGACCTCTGTTACATGGGTTCGGGAGCTCA	35:C>A	35	0.702128	0.401515	0.636364	0.363636	0.598485	0.037879	0.480601	0.46281	0.471706	13.2903	9.09574	1
33429506|F|0-45:A>T-45:A>T	TGCAGGTGCACATTGTTGGGGGGTGAAGAAGGGAAAGTGGTGGGTATTCAACGTGAGGTAGTGGCTTCC	TGCAGGTGCACATTGTTGGGGGGTGAAGAAGGGAAAGTGGTGGGTATTCAACGTGAGGTAGTGGCTTCC	45:A>T	45	0.292553	0.636364	0.363636	0.636364	0.363636	0	0.46281	0.46281	0.46281	59	54.6818	1
33432579|F|0-63:G>A-63:G>A	TGCAGAACTACAATCACTTGAACTAAAATAAGGTTGATAATGATCACGATGTTATGAAACTAGGCTGAT	TGCAGAACTACAATCACTTGAACTAAAATAAGGTTGATAATGATCACGATGTTATGAAACTAGGCTGAT	63:G>A	63	0.702128	0.454545	0.636364	0.363636	0.545455	0.090909	0.495868	0.46281	0.479339	56.9559	50.7188	1
33435944|F|0-19:G>A-19:G>A	TGCAGGCTCTTTTTATAATGCATTATTTTGTTTTTTTTTTTATTATAACCGTAGTGTTAGAGTATATAA	TGCAGGCTCTTTTTATAATGCATTATTTTGTTTTTTTTTTTATTATAACCGTAGTGTTAGAGTATATAA	19:G>A	19	0.643617	0.396694	0.636364	0.363636	0.603306	0.033058	0.478656	0.46281	0.470733	11.6552	6.29762	1
33442326|F|0-43:A>C-43:A>C	TGCAGCTCACTTGACCTGGACTCAGTCGAGCCTGGGGTCGAGCAATAGGGTCGAGCAGACTACTGAAGC	TGCAGCTCACTTGACCTGGACTCAGTCGAGCCTGGGGTCGAGCAATAGGGTCGAGCAGACTACTGAAGC	43:A>C	43	0.643617	0.727273	0.363636	0.636364	0.272727	0.090909	0.396694	0.46281	0.429752	10.66	10.0769	1
33445513|F|0-27:T>C-27:T>C	TGCAGCACAGTAATATAAAAGGATTGATCTGGACAGGTACCAGAAGATTCCTTTACAGATCGGAAGAGC	TGCAGCACAGTAATATAAAAGGATTGATCTGGACAGGTACCAGAAGATTCCTTTAC	27:T>C	27	0.760638	0.405594	0.636364	0.363636	0.594406	0.041958	0.482175	0.46281	0.472493	81.6471	72.6931	1
33450361|F|0-29:A>T-29:A>T	TGCAGTTTCTAGTACTGATCAGTAAGGTCAAGGCTTACAGATCGGAAGAGCGGTTCAGCAGGAATGCCG	TGCAGTTTCTAGTACTGATCAGTAAGGTCAAGGCTTAC	29:A>T	29	0.292553	0.363636	0.636364	0.363636	0.636364	0	0.46281	0.46281	0.46281	46.1304	36.7895	1
33439154|F|0-5:A>C-5:A>C	TGCAGAAGACTTACACTTTTGGTAGTTACAGATCGGAAGAGCGGTTCAGCAGGAATGCCGAGACCGATC	TGCAGAAGACTTACACTTTTGGTAGTTAC	5:A>C	5	0.835106	0.458599	0.636943	0.363057	0.541401	0.095541	0.496572	0.462493	0.479533	27.3133	26.5526	1
33452585|F|0-37:A>T-37:A>T	TGCAGTTTTTCAGACTGTTATAGCATTTGCAGTGATGATTTTTGGGCAAGATATGCCTGATGGAAACTT	TGCAGTTTTTCAGACTGTTATAGCATTTGCAGTGATGATTTTTGGGCAAGATATGCCTGATGGAAACTT	37:A>T	37	0.835106	0.675159	0.363057	0.636943	0.324841	0.038217	0.438638	0.462493	0.450566	64.6917	55.2537	0.97619
33430843|F|0-9:G>A-9:G>A	TGCAGCTCCGTTTCTCTCTCCCCATCTACTGATATTCAAGAAAAAGTAAGAAAATTACAGATCGGAAGA	TGCAGCTCCGTTTCTCTCTCCCCATCTACTGATATTCAAGAAAAAGTAAGAAAATTAC	9:G>A	9	0.718085	0.459259	0.637037	0.362963	0.540741	0.096296	0.49668	0.462442	0.479561	85.2933	81.6702	1
33425549|F|0-32:G>A-32:G>A	TGCAGCTAAAAACTTCCAAAAAATAAACAGGTGGGAATAGTACATGGTAAGACATCCGTGTAGCGATTT	TGCAGCTAAAAACTTCCAAAAAATAAACAGGTGGGAATAGTACATGGTAAGACATCCGTGTAGCGATTT	32:G>A	32	0.718085	0.385185	0.637037	0.362963	0.614815	0.022222	0.473635	0.462442	0.468038	8.59677	7.98958	0.973684
33415092|F|0-6:G>C-6:G>C	TGCAGCGCCAAGCTCATACACAGGATGCTTGCTAGCAACCGCAACACACTTCATTCGCGCATCATGAGC	TGCAGCGCCAAGCTCATACACAGGATGCTTGCTAGCAACCGCAACACACTTCATTCGCGCATCATGAGC	6:G>C	6	0.718085	0.377778	0.637037	0.362963	0.622222	0.014815	0.470123	0.462442	0.466283	4.46774	3.39362	0.972222
33443166|F|0-62:G>A-62:G>A	TGCAGGGCCGACCCTATAAGGGGCATGTGCCCCGGGCCAATCCAAAAAGTTAGAAAAATGACGCTTTAC	TGCAGGGCCGACCCTATAAGGGGCATGTGCCCCGGGCCAATCCAAAAAGTTAGAAAAATGACGCTTTAC	62:G>A	62	0.659574	0.66129	0.362903	0.637097	0.33871	0.024194	0.447971	0.462409	0.45519	75.4105	70.44	1
33413100|F|0-18:A>C-18:A>C	TGCAGAAACTGACACATCAATGAGGAAAAAGTAGAGAGGCGGCATAGGTGGTCGCACCATATATTCAGT	TGCAGAAACTGACACATCAATGAGGAAAAAGTAGAGAGGCGGCATAGGTGGTCGCACCATATATTCAGT	18:A>C	18	0.601064	0.371681	0.637168	0.362832	0.628319	0.00885	0.467069	0.46237	0.464719	9.32609	8.95	1
33413100|F|0-39:T>C-39:T>C	TGCAGAAACTGACACATCAATGAGGAAAAAGTAGAGAGGTGGCATAGGTGGTCGCACCATATATTCAGT	TGCAGAAACTGACACATCAATGAGGAAAAAGTAGAGAGGTGGCATAGGTGGTCGCACCATATATTCAGT	39:T>C	39	0.601064	0.424779	0.637168	0.362832	0.575221	0.061947	0.488684	0.46237	0.475527	10.7857	8.95	0.96875
33456183|F|0-7:G>T-7:G>T	TGCAGATGGTCAGGTTTAGTTGATGAAGATTGTCTGTCGTTTTCATAGCATGATCCTCTTGCTTGTTAT	TGCAGATGGTCAGGTTTAGTTGATGAAGATTGTCTGTCGTTTTCATAGCATGATCCTCTTGCTTGTTAT	7:G>T	7	0.484043	0.637363	0.362637	0.637363	0.362637	0	0.462263	0.462263	0.462263	61.2899	55.6944	1
33455369|F|0-38:C>T-38:C>T	TGCAGACATCGTAGGTCGATCCTGCTCGTTTTCTTGAACACATAACAGCCCCATGTGTATGAGTCTCAT	TGCAGACATCGTAGGTCGATCCTGCTCGTTTTCTTGAACACATAACAGCCCCATGTGTATGAGTCTCAT	38:C>T	38	0.909574	0.374269	0.637427	0.362573	0.625731	0.011696	0.468383	0.462228	0.465306	16.0141	3.20661	1
33426415|F|0-29:A>G-29:A>G	TGCAGGATTTGTTGAAACGGTAAGTTGATAGAAACATAAATGATTTCTCTCTTTGCAAGAGGGGCGGGG	TGCAGGATTTGTTGAAACGGTAAGTTGATAGAAACATAAATGATTTCTCTCTTTGCAAGAGGGGCGGGG	29:A>G	29	0.675532	0.393701	0.637795	0.362205	0.606299	0.031496	0.477401	0.462025	0.469713	16.3667	15.5889	1
33435080|F|0-26:C>G-26:C>G	TGCAGCTCCTTATAAATAATTCTTTGCGTAAACGTAATCATATACATATACCAACGATATATAGTCAAT	TGCAGCTCCTTATAAATAATTCTTTGCGTAAACGTAATCATATACATATACCAACGATATATAGTCAAT	26:C>G	26	0.675532	0.700787	0.362205	0.637795	0.299213	0.062992	0.419369	0.462025	0.440697	59.101	49.8727	1
33435515|F|0-43:C>T-43:C>T	TGCAGGAAGGATAAATCCCCTTGGCCTCCTTGCCTGTACGGATCCTTTAGACTTATCCCAAATCACATA	TGCAGGAAGGATAAATCCCCTTGGCCTCCTTGCCTGTACGGATCCTTTAGACTTATCCCAAATCACATA	43:C>T	43	0.675532	0.433071	0.637795	0.362205	0.566929	0.070866	0.491041	0.462025	0.476533	17.7656	17.3077	1
33421010|F|0-16:T>C-16:T>C	TGCAGCAGGTGTGAATTCCGATTCTGGAACTAGGCCATTACAGATCGGAAGAGCGGTTCAGCAGGAATG	TGCAGCAGGTGTGAATTCCGATTCTGGAACTAGGCCATTAC	16:T>C	16	0.984043	0.416216	0.637838	0.362162	0.583784	0.054054	0.485961	0.462001	0.473981	65.5119	65.3556	0.977273
33444884|F|0-16:G>A-16:G>A	TGCAGGACCATTATGTGACTGAACAGTCTAGGCATATGGACCGGGGACCCCTGATAATGAATGCATTTG	TGCAGGACCATTATGTGACTGAACAGTCTAGGCATATGGACCGGGGACCCCTGATAATGAATGCATTTG	16:G>A	16	0.308511	0.362069	0.637931	0.362069	0.637931	0	0.46195	0.46195	0.46195	12.2273	11.8537	1
33426236|F|0-15:T>C-15:T>C	TGCAGGACTAGGTTTTATCACTTCATTAGTGTTTGTATTTTTTGTTGGGGTTTTTGTGTCCTCATGGAT	TGCAGGACTAGGTTTTATCACTTCATTAGTGTTTGTATTTTTTGTTGGGGTTTTTGTGTCCTCATGGAT	15:T>C	15	0.867021	0.644172	0.361963	0.638037	0.355828	0.006135	0.458429	0.461892	0.46016	38.7705	32.0476	1
33445521|F|0-30:C>T-30:C>T	TGCAGCACTTAATCCGTAAGTAAACATGTACGCAATCGCTTCTGTATTACAGATCGGAAGAGCGGTTCA	TGCAGCACTTAATCCGTAAGTAAACATGTACGCAATCGCTTCTGTATTAC	30:C>T	30	0.558511	0.361905	0.638095	0.361905	0.638095	0	0.461859	0.461859	0.461859	6.60465	3.63014	1
33404428|F|0-30:A>G-30:A>G	TGCAGCCATAAAAACTGGGGACAAGCGAACAACTACATCCCCATAGCAATAATCATAATCAGGATGCCC	TGCAGCCATAAAAACTGGGGACAAGCGAACAACTACATCCCCATAGCAATAATCATAATCAGGATGCCC	30:A>G	30	1	0.361702	0.638298	0.361702	0.638298	0	0.461747	0.461747	0.461747	50.08	48.4088	1
33404613|F|0-19:C>T-19:C>T	TGCAGCGTGTATTGGAAACCCGTAAAGCAGTCCTCCGGAAAGAACAAGCTATGGTTTATGCTCGAGCTT	TGCAGCGTGTATTGGAAACCCGTAAAGCAGTCCTCCGGAAAGAACAAGCTATGGTTTATGCTCGAGCTT	19:C>T	19	1	0.367021	0.638298	0.361702	0.632979	0.005319	0.464633	0.461747	0.46319	7.57895	7.46715	1
33410143|F|0-33:C>T-33:C>T	TGCAGATGATGATCTACCAAGTGTCATGACCTGCGCTAATTACCTTACAGATCGGAAGAGCGGTTCAGC	TGCAGATGATGATCTACCAAGTGTCATGACCTGCGCTAATTACCTTAC	33:C>T	33	1	0.654255	0.361702	0.638298	0.345745	0.015957	0.452411	0.461747	0.457079	79.2643	78.1733	1
33412244|F|0-32:G>C-32:G>C	TGCAGGGCCATGACGGCGCTGCTTTGGAATCTGAGATCCGTTTTACAGATCGGAAGAGCGGTTCAGCAG	TGCAGGGCCATGACGGCGCTGCTTTGGAATCTGAGATCCGTTTTAC	32:G>C	32	0.25	0.893617	0.361702	0.638298	0.106383	0.255319	0.190131	0.461747	0.325939	23.6327	14.65	1
33419732|F|0-16:C>G-16:C>G	TGCAGTCCTACTAGCACCAAAAGTATCATAAATAGCCTTGACTAGTAAATGAGGTTTGGAAGCAGTTGG	TGCAGTCCTACTAGCACCAAAAGTATCATAAATAGCCTTGACTAGTAAATGAGGTTTGGAAGCAGTTGG	16:C>G	16	0.25	0.638298	0.361702	0.638298	0.361702	0	0.461747	0.461747	0.461747	21.0606	5.5	1
33422046|F|0-5:C>A-5:C>A	TGCAGCAAATTCATGTTAGAGCTCTTACAGATCGGAAGAGCGGTTCAGCAGGAATGCCGAGACCGATCT	TGCAGCAAATTCATGTTAGAGCTCTTAC	5:C>A	5	0.5	0.638298	0.361702	0.638298	0.361702	0	0.461747	0.461747	0.461747	33.5373	27.7027	1
33429396|F|0-7:C>G-7:C>G	TGCAGGCCAGGTTGGTTTCAGTTATAACCTTGCATGAATGGTTACTCACTTTTACTGCAAAACAATAAT	TGCAGGCCAGGTTGGTTTCAGTTATAACCTTGCATGAATGGTTACTCACTTTTACTGCAAAACAATAAT	7:C>G	7	0.25	0.361702	0.638298	0.361702	0.638298	0	0.461747	0.461747	0.461747	16.4444	15.6562	1
33449637|F|0-10:T>C-10:T>C	TGCAGGTGATTCGGCAGGCCTTACAGAGCCCTTTGGCTGAACTAGAATACTTGGAATAATGATCTCATG	TGCAGGTGATTCGGCAGGCCTTACAGAGCCCTTTGGCTGAACTAGAATACTTGGAATAATGATCTCATG	10:T>C	10	0.25	0.638298	0.361702	0.638298	0.361702	0	0.461747	0.461747	0.461747	26.1875	15.5556	1
33450372|F|0-23:T>C-23:T>C	TGCAGAAGGTACAAAGAGAGTTATAGTGAACCCCTCATGTGATTACAGATCGGAAGAGCGGTTCAGCAG	TGCAGAAGGTACAAAGAGAGTTATAGTGAACCCCTCATGTGATTAC	23:T>C	23	0.25	0.361702	0.638298	0.361702	0.638298	0	0.461747	0.461747	0.461747	59.8333	58.4062	1
33430523|F|0-28:C>G-28:C>G	TGCAGATTCAATTCTAATATCCCAAATCCAAAATTCTGTGTTACAGATCGGAAGAGCGGTTCAGCAGGA	TGCAGATTCAATTCTAATATCCCAAATCCAAAATTCTGTGTTAC	28:C>G	28	0.691489	0.692308	0.361538	0.638462	0.307692	0.053846	0.426036	0.461657	0.443846	59.5714	54.1961	1
33444322|F|0-18:G>A-18:G>A	TGCAGTTCAACCCATACTGGCATCCAAGGCTCAGTGGAATCGGATGTTACTGGAGAATTTCCTTACCGA	TGCAGTTCAACCCATACTGGCATCCAAGGCTCAGTGGAATCGGATGTTACTGGAGAATTTCCTTACCGA	18:G>A	18	0.691489	0.715385	0.361538	0.638462	0.284615	0.076923	0.407219	0.461657	0.434438	28.6226	26.7308	1
33421968|F|0-8:G>A-8:G>A	TGCAGTTTGGTGGTATTTTCCAATAAATTACAGATCGGAAGAGCGGTTCAGCAGGAATGCCGAGACCGA	TGCAGTTTGGTGGTATTTTCCAATAAATTAC	8:G>A	8	0.441489	0.650602	0.361446	0.638554	0.349398	0.012048	0.454638	0.461605	0.458122	55.9385	30.5714	1
33405884|F|0-61:T>A-61:T>A	TGCAGTCACCAACAAAAGCATCAACCGCACTCACCGACCAAAAGACTGGCTTATCTTTGCCTGTGTCAA	TGCAGTCACCAACAAAAGCATCAACCGCACTCACCGACCAAAAGACTGGCTTATCTTTGCCTGTGTCAA	61:T>A	61	0.632979	0.991597	0.361345	0.638655	0.008403	0.352941	0.016665	0.461549	0.239107	5.35075	3.91667	1
33417524|F|0-25:T>A-25:T>A	TGCAGTTATTGCCTTTGTTTTCTCATCAGGCCTCTTCCTCTTTCCAACAGCAACTGATGAAGGAGCACC	TGCAGTTATTGCCTTTGTTTTCTCATCAGGCCTCTTCCTCTTTCCAACAGCAACTGATGAAGGAGCACC	25:T>A	25	0.957447	0.366667	0.638889	0.361111	0.633333	0.005556	0.464444	0.46142	0.462932	7.90541	4.90076	1
33417820|F|0-43:G>A-43:G>A	TGCAGTTTGCCAAAACCGAGCAGTATGACAGGGTGTTTGGTTTGTTATATTTATGGGCAATGAGAAGAA	TGCAGTTTGCCAAAACCGAGCAGTATGACAGGGTGTTTGGTTTGTTATATTTATGGGCAATGAGAAGAA	43:G>A	43	0.765957	0.6875	0.361111	0.638889	0.3125	0.048611	0.429688	0.46142	0.445554	35.9909	30.4603	1
33453960|F|0-6:T>A-6:T>A	TGCAGCTTAGCTAACCCAAAATCCCATATTTTAGGACAGAACTTTTCATCCAAAAGGATGTTGTGTGGC	TGCAGCTTAGCTAACCCAAAATCCCATATTTTAGGACAGAACTTTTCATCCAAAAGGATGTTGTGTGGC	6:T>A	6	0.382979	0.361111	0.638889	0.361111	0.638889	0	0.46142	0.46142	0.46142	7.46429	6.65455	1
33454802|F|0-15:C>A-15:C>A	TGCAGTACTAGTAAACCTGTATGTTCTAAAGTTGATATTCATTCATACCCAACATTCAAGCTCTTTTAT	TGCAGTACTAGTAAACCTGTATGTTCTAAAGTTGATATTCATTCATACCCAACATTCAAGCTCTTTTAT	15:C>A	15	0.957447	0.377778	0.638889	0.361111	0.622222	0.016667	0.470123	0.46142	0.465772	32.7867	19.6461	1
33406019|F|0-67:G>A-67:G>A	TGCAGTGAAAGTTGTATAGCTAGCCACCATATGCTTGTTTTCATGAACCATATACAAATCAAGATCAGT	TGCAGTGAAAGTTGTATAGCTAGCCACCATATGCTTGTTTTCATGAACCATATACAAATCAAGATCAGT	67:G>A	67	0.648936	0.393443	0.639344	0.360656	0.606557	0.032787	0.477291	0.461166	0.469229	17.3158	16.8851	1
33444164|F|0-61:T>G-61:T>G	TGCAGTGGCCAGATGGACCTCTTCCGAGCTCCACATACTACATTGCTTTATATTTTGCTGATGACCGTG	TGCAGTGGCCAGATGGACCTCTTCCGAGCTCCACATACTACATTGCTTTATATTTTGCTGATGACCGTG	61:T>G	61	0.324468	0.639344	0.360656	0.639344	0.360656	0	0.461166	0.461166	0.461166	13.3415	10.4545	1
33446392|F|0-38:C>A-38:C>A	TGCAGAAATCTGATACGAAGAAATAGTCATGTCACCAACACATTTACCTAACCAATCACATTAGTATTA	TGCAGAAATCTGATACGAAGAAATAGTCATGTCACCAACACATTTACCTAACCAATCACATTAGTATTA	38:C>A	38	0.648936	0.368852	0.639344	0.360656	0.631148	0.008197	0.465601	0.461166	0.463383	80.8775	78.2326	1
33459004|F|0-12:T>C-12:T>C	TGCAGGCCGAGTTCCAGGAGTTGATTCGATAGAACAGATAACCAATCGGTGTATTCGAATCGTTACAGA	TGCAGGCCGAGTTCCAGGAGTTGATTCGATAGAACAGATAACCAATCGGTGTATTCGAATCGTTACAGA	12:T>C	12	0.914894	0.645349	0.360465	0.639535	0.354651	0.005814	0.457747	0.46106	0.459404	88.0397	70.6618	1
33427931|F|0-19:G>A-19:G>A	TGCAGTGGTTGGTGGGCCAGGCCGTGCTTGGCTGCGGGTCATGTTGTGCCATGCCATGAGCAGGCCGTG	TGCAGTGGTTGGTGGGCCAGGCCGTGCTTGGCTGCGGGTCATGTTGTGCCATGCCATGAGCAGGCCGTG	19:G>A	19	0.723404	0.705882	0.360294	0.639706	0.294118	0.066176	0.415225	0.460965	0.438095	53.2818	51.5273	0.972222
33428136|F|0-48:T>C-48:T>C	TGCAGTTCCTTATTTCCTCGAATGCATGATCGTAGTATAACCCTTCTTTGTCTCTTTGTAACTAGACAA	TGCAGTTCCTTATTTCCTCGAATGCATGATCGTAGTATAACCCTTCTTTGTCTCTTTGTAACTAGACAA	48:T>C	48	0.723404	0.426471	0.639706	0.360294	0.573529	0.066176	0.489187	0.460965	0.475076	3.81429	3.51064	0.96875
33404457|F|0-54:C>T-54:C>T	TGCAGCCCCAAACTGTCTTCCTTTGCTTGCTTCCACGTGGCTCCTTTGGTCCTCCTTTTGTTCCAAGGC	TGCAGCCCCAAACTGTCTTCCTTTGCTTGCTTCCACGTGGCTCCTTTGGTCCTCCTTTTGTTCCAAGGC	54:C>T	54	0.664894	0.696	0.36	0.64	0.304	0.056	0.423168	0.4608	0.441984	19.9485	15	1
33404592|F|0-32:G>T-32:G>T	TGCAGCGGCAGCCATCATCTGTAGAGCAGAGAGCGAAGCAGCCGAGGATTGAGTCGGCTTCCGCTTGGA	TGCAGCGGCAGCCATCATCTGTAGAGCAGAGAGCGAAGCAGCCGAGGATTGAGTCGGCTTCCGCTTGGA	32:G>T	32	0.664894	0.4	0.64	0.36	0.6	0.04	0.48	0.4608	0.4704	18.661	17.1667	1
33412874|F|0-47:T>C-47:T>C	TGCAGGTTCAAGTATTGTCGTGTGATTTGATCGTTAGGTTTGGATTGTTTTGGAGCAATTGTGAAGAAA	TGCAGGTTCAAGTATTGTCGTGTGATTTGATCGTTAGGTTTGGATTGTTTTGGAGCAATTGTGAAGAAA	47:T>C	47	0.664894	0.424	0.64	0.36	0.576	0.064	0.488448	0.4608	0.474624	156.54	150.182	1
33422041|F|0-33:G>A-33:G>A	TGCAGAAGCAGAACTCTTAGGAGGCCTGCAAAGGAATTTCATTGCCATTACAGATCGGAAGAGCGGTTC	TGCAGAAGCAGAACTCTTAGGAGGCCTGCAAAGGAATTTCATTGCCATTAC	33:G>A	33	0.265957	0.36	0.64	0.36	0.64	0	0.4608	0.4608	0.4608	35.25	33.6286	1
33428696|F|0-16:A>G-16:A>G	TGCAGACATGCATGTCAGCATTTGTTTTCTTGACATGTTTCTATATCGATTGAATTGTGGCTAAATATG	TGCAGACATGCATGTCAGCATTTGTTTTCTTGACATGTTTCTATATCGATTGAATTGTGGCTAAATATG	16:A>G	16	0.265957	0.36	0.64	0.36	0.64	0	0.4608	0.4608	0.4608	18.6	16.3429	1
33429426|F|0-28:A>G-28:A>G	TGCAGGGATGAAGGAGGAGGTTAGTGCAATTCGTGGTGGAGTTGACAAGAAGAGGTTGATTGATGATGT	TGCAGGGATGAAGGAGGAGGTTAGTGCAATTCGTGGTGGAGTTGACAAGAAGAGGTTGATTGATGATGT	28:A>G	28	0.265957	0.64	0.36	0.64	0.36	0	0.4608	0.4608	0.4608	17.3235	15.7368	1
33437780|F|0-47:G>C-47:G>C	TGCAGTTTTCAACGTTCCAGACTAATTTCTGAAAAAAGCATGCAAGAGACGCTAATTGATCATAGAAAA	TGCAGTTTTCAACGTTCCAGACTAATTTCTGAAAAAAGCATGCAAGAGACGCTAATTGATCATAGAAAA	47:G>C	47	0.664894	0.68	0.36	0.64	0.32	0.04	0.4352	0.4608	0.448	48.1414	46.2745	1
33438034|F|0-33:C>T-33:C>T	TGCAGATCTCAGAGATTTTCTTTGTCTGTTATACTTTTAGCAACCCACAGGTTTCCTAGGTGGACTTGA	TGCAGATCTCAGAGATTTTCTTTGTCTGTTATACTTTTAGCAACCCACAGGTTTCCTAGGTGGACTTGA	33:C>T	33	0.265957	0.36	0.64	0.36	0.64	0	0.4608	0.4608	0.4608	52.25	49.9722	1
33439840|F|0-7:C>A-7:C>A	TGCAGACCATCTTTTTATTCGGACTATGATATTACAGATCGGAAGAGCGGTTCAGCAGGAATGCCGAGA	TGCAGACCATCTTTTTATTCGGACTATGATATTAC	7:C>A	7	0.265957	0.64	0.36	0.64	0.36	0	0.4608	0.4608	0.4608	77.2941	58.6	1
33441355|F|0-37:T>A-37:T>A	TGCAGATTCTTTCTCCATGTGTTTTGGAGCTGATGGATTAGGACGAATCACTTTTGGAGATAAAGGCAG	TGCAGATTCTTTCTCCATGTGTTTTGGAGCTGATGGATTAGGACGAATCACTTTTGGAGATAAAGGCAG	37:T>A	37	0.797872	0.7	0.36	0.64	0.3	0.06	0.42	0.4608	0.4404	25.4052	24.5781	1
33444751|F|0-7:A>C-7:A>C	TGCAGCAACTTTAGGTAGTGTGAATAAGTAATAATGGATTTGTGAATAGGGTTATGCAAAGTAGAGGAT	TGCAGCAACTTTAGGTAGTGTGAATAAGTAATAATGGATTTGTGAATAGGGTTATGCAAAGTAGAGGAT	7:A>C	7	0.265957	0.64	0.36	0.64	0.36	0	0.4608	0.4608	0.4608	61.1714	60.65	1
33445010|F|0-43:G>A-43:G>A	TGCAGTCGTGAAAGTCTTTGATACAACAACAACTGTAACACCAGAAGAAGAATTAGCATATCAACAGAT	TGCAGTCGTGAAAGTCTTTGATACAACAACAACTGTAACACCAGAAGAAGAATTAGCATATCAACAGAT	43:G>A	43	0.265957	0.36	0.64	0.36	0.64	0	0.4608	0.4608	0.4608	58.05	51.8529	1
33445846|F|0-6:A>G-6:A>G	TGCAGTAGTACTAGTATCTCTATCCTGGGTTGCTTCATTACAGATCGGAAGAGCGGTTCAGCAGGAATG	TGCAGTAGTACTAGTATCTCTATCCTGGGTTGCTTCATTAC	6:A>G	6	0.531915	0.65	0.36	0.64	0.35	0.01	0.455	0.4608	0.4579	76.9315	62.9211	1
33449577|F|0-24:T>C-24:T>C	TGCAGCTGTCGTACATGTAACTGATTACTCTACAGGCCGTGCAATCAACGATCCAAAACGACTCCTTAC	TGCAGCTGTCGTACATGTAACTGATTACTCTACAGGCCGTGCAATCAACGATCCAAAACGACTCCTTAC	24:T>C	24	0.265957	0.36	0.64	0.36	0.64	0	0.4608	0.4608	0.4608	29.7	26.8823	1
33449853|F|0-24:G>T-24:G>T	TGCAGACTGCAATTAGAAGCATATGCTAAGAGTCAAAGACCATAGCAACTGAAGAAATTTCTATGAAAT	TGCAGACTGCAATTAGAAGCATATGCTAAGAGTCAAAGACCATAGCAACTGAAGAAATTTCTATGAAAT	24:G>T	24	0.265957	0.36	0.64	0.36	0.64	0	0.4608	0.4608	0.4608	13.65	8.52941	1
33450510|F|0-37:C>T-37:C>T	TGCAGATAGCAGCCCAGGTGATTTCCACTATTTCTCTCTGGTTGCCAACTACTTCTAAATCTTTACAGA	TGCAGATAGCAGCCCAGGTGATTTCCACTATTTCTCTCTGGTTGCCAACTACTTCTAAATCTTTACAGA	37:C>T	37	0.664894	0.432	0.64	0.36	0.568	0.072	0.490752	0.4608	0.475776	128.516	118.236	1
33451246|F|0-57:A>C-57:A>C	TGCAGCACAATAGATAATATACAAGCAATACATCATAAACGTCATCAGATATTGCTAAATGATTCTACA	TGCAGCACAATAGATAATATACAAGCAATACATCATAAACGTCATCAGATATTGCTAAATGATTCTACA	57:A>C	57	0.664894	0.392	0.64	0.36	0.608	0.032	0.476672	0.4608	0.468736	6.14035	5.76404	1
33452700|F|0-18:T>C-18:T>C	TGCAGTAAACTGTACTTCTATTGTTCTATCCTATAGTCAAATTGTAAGCTGATTTGTAGAGTATTTTGG	TGCAGTAAACTGTACTTCTATTGTTCTATCCTATAGTCAAATTGTAAGCTGATTTGTAGAGTATTTTGG	18:T>C	18	0.265957	0.36	0.64	0.36	0.64	0	0.4608	0.4608	0.4608	32.2	30.2	1
33452722|F|0-22:G>C-22:G>C	TGCAGTGCCAAATTAGCAAAATGTTTGGAATTATGAAAATTTGGAATATTGGAGTGAAAAAATGATTAC	TGCAGTGCCAAATTAGCAAAATGTTTGGAATTATGAAAATTTGGAATATTGGAGTGAAAAAATGATTAC	22:G>C	22	0.265957	0.36	0.64	0.36	0.64	0	0.4608	0.4608	0.4608	140.95	50.5882	1
33455237|F|0-29:C>T-29:C>T	TGCAGTATCGAACAAATTTCATTTCCCTTCACTGACCCCAATTTTACAGATCGGAAGAGCGGTTCAGCA	TGCAGTATCGAACAAATTTCATTTCCCTTCACTGACCCCAATTTTAC	29:C>T	29	0.265957	0.36	0.64	0.36	0.64	0	0.4608	0.4608	0.4608	75.7	68.2059	1
33456123|F|0-53:A>C-53:A>C	TGCAGATATAAGTGGAAGGATCTTGTCCAATACAAAACAAACTGCTGTTTCTGACATTTTTGTGGTTAC	TGCAGATATAAGTGGAAGGATCTTGTCCAATACAAAACAAACTGCTGTTTCTGACATTTTTGTGGTTAC	53:A>C	53	0.265957	0.36	0.64	0.36	0.64	0	0.4608	0.4608	0.4608	23.55	20.1429	1
33457048|F|0-24:A>T-24:A>T	TGCAGAATGTTTATATGATCCAATACTAGAATGTCTTCTCTGATGAACACTTTTTTACAGATCGGAAGA	TGCAGAATGTTTATATGATCCAATACTAGAATGTCTTCTCTGATGAACACTTTTTTAC	24:A>T	24	0.664894	0.696	0.36	0.64	0.304	0.056	0.423168	0.4608	0.441984	137.556	120.173	1
33424693|F|0-45:A>T-45:A>T	TGCAGCAAGTGGTACTGTCTTGACATATCTGTTCAGAGTAAAACAAATCAAACCGAAACTAAAAACTAT	TGCAGCAAGTGGTACTGTCTTGACATATCTGTTCAGAGTAAAACAAATCAAACCGAAACTAAAAACTAT	45:A>T	45	0.739362	0.719424	0.359712	0.640288	0.280576	0.079137	0.403706	0.460639	0.432172	70.9469	61.6724	1
33433187|F|0-60:C>A-60:C>A	TGCAGAGAATGCCCTTTGAGAATTTCTTTGTATACCAATAAAATTGATGTAAACATGAAACAATTTTGC	TGCAGAGAATGCCCTTTGAGAATTTCTTTGTATACCAATAAAATTGATGTAAACATGAAACAATTTTGC	60:C>A	60	0.739362	0.683453	0.359712	0.640288	0.316547	0.043165	0.43269	0.460639	0.446664	37.7238	35.6949	1
100197448|F|0-17:G>A-17:G>A	TGCAGAAGAACCTGAAAGAAAAAAGTGGTTGAACTGAGCTTACAGATCGGAAGAGCGGTTCAGCAGGAA	TGCAGAAGAACCTGAAAGAAAAAAGTGGTTGAACTGAGCTTAC	17:G>A	17	0.946809	0.359551	0.640449	0.359551	0.640449	0	0.460548	0.460548	0.460548	25.2143	21.4231	1
33452062|F|0-26:T>G-26:T>G	TGCAGGTGGGGCTTCCGTGTCTTTCGTAAACACTTTAGAAATCTTAGTGATAACCTAAATTCAAAACAA	TGCAGGTGGGGCTTCCGTGTCTTTCGTAAACACTTTAGAAATCTTAGTGATAACCTAAATTCAAAACAA	26:T>G	26	0.473404	0.640449	0.359551	0.640449	0.359551	0	0.460548	0.460548	0.460548	43.375	28.0882	1
33421933|F|0-24:G>T-24:G>T	TGCAGTTGTAAAAATGATTTCTACGCAGCTTACAGATCGGAAGAGCGGTTCAGCAGGAATGCCGAGACC	TGCAGTTGTAAAAATGATTTCTACGCAGCTTAC	24:G>T	24	0.680851	0.390625	0.640625	0.359375	0.609375	0.03125	0.476074	0.460449	0.468262	40.9825	30.1957	1
33423299|F|0-5:A>G-5:A>G	TGCAGAAGCTGTAAGTGTTCTGGAGATGTGATCGATGTCAGTTCCAATATTACTATCCTAATCAGACGC	TGCAGAAGCTGTAAGTGTTCTGGAGATGTGATCGATGTCAGTTCCAATATTACTATCCTAATCAGACGC	5:A>G	5	0.680851	0.742188	0.359375	0.640625	0.257812	0.101562	0.38269	0.460449	0.42157	84.367	57.5962	1
33446882|F|0-46:A>G-46:A>G	TGCAGAGTGCCCTGCTGTAGCCGGCATTGGGAATTTCCCTACAAAAATACTAGTGACATTGTTTTCATA	TGCAGAGTGCCCTGCTGTAGCCGGCATTGGGAATTTCCCTACAAAAATACTAGTGACATTGTTTTCATA	46:A>G	46	0.680851	0.703125	0.359375	0.640625	0.296875	0.0625	0.41748	0.460449	0.438965	83.07	63.3091	1
33426970|F|0-18:C>T-18:C>T	TGCAGGTGGTGGCGCATCCAGTGAGTATGTTTCTAATTTTGATTTTTGTCTATATTCCTTATTGTTTGT	TGCAGGTGGTGGCGCATCCAGTGAGTATGTTTCTAATTTTGATTTTTGTCTATATTCCTTATTGTTTGT	18:C>T	18	0.680851	0.828125	0.640625	0.359375	0.171875	0.46875	0.284668	0.460449	0.372559	35.2195	13.0753	0.970588
33417039|F|0-67:T>C-67:T>C	TGCAGTCACATCAGCTCCAGCTCTTCTCAAGACATCAATGGTGATCACAGCTTCCATAGGTTCTGTTTC	TGCAGTCACATCAGCTCCAGCTCTTCTCAAGACATCAATGGTGATCACAGCTTCCATAGGTTCTGTTTC	67:T>C	67	0.755319	0.683099	0.359155	0.640845	0.316901	0.042254	0.43295	0.460325	0.446638	7.00893	5.58929	1
33411899|F|0-23:G>T-23:G>T	TGCAGCAGCTGCATGCCTGCACCGCCTTGTTACAGATCGGAAGAGCGGTTCAGCAGGAATGCCGAGACC	TGCAGCAGCTGCATGCCTGCACCGCCTTGTTAC	23:G>T	23	0.207447	0.871795	0.358974	0.641026	0.128205	0.230769	0.223537	0.460224	0.34188	33.1892	20.1333	1
33412508|F|0-6:T>G-6:T>G	TGCAGTTGGTAACGTTGCTACTGTTTTGTGCTTCGCAATATGCTTGATCTTACAGATCGGAAGAGCGGT	TGCAGTTGGTAACGTTGCTACTGTTTTGTGCTTCGCAATATGCTTGATCTTAC	6:T>G	6	0.207447	0.564103	0.641026	0.358974	0.435897	0.205128	0.491782	0.460224	0.476003	46.4	43.1154	1
33426203|F|0-41:T>C-41:T>C	TGCAGGACAATATCCAGTGCAAAGAGAAGGTAAGATATGTATTTTCCTTCTTTCTTTCTCTATACTAGT	TGCAGGACAATATCCAGTGCAAAGAGAAGGTAAGATATGTATTTTCCTTCTTTCTTTCTCTATACTAGT	41:T>C	41	0.207447	0.615385	0.641026	0.358974	0.384615	0.25641	0.473373	0.460224	0.466798	24.3704	21.6923	1
33444776|F|0-16:A>T-16:A>T	TGCAGCAGATGATTTGAGTTTATCAATATGTACTAGTTATATCCAACAATATTACATTGTCCCAATATC	TGCAGCAGATGATTTGAGTTTATCAATATGTACTAGTTATATCCAACAATATTACATTGTCCCAATATC	16:A>T	16	0.207447	0.358974	0.641026	0.358974	0.641026	0	0.460224	0.460224	0.460224	34.8125	34.5	1
33449509|F|0-49:T>G-49:T>G	TGCAGATCAACCTCAACGATCTCCTACCGCTACTAGTTCATAATCACTTTCGTGTTTTGATATTCGTGT	TGCAGATCAACCTCAACGATCTCCTACCGCTACTAGTTCATAATCACTTTCGTGTTTTGATATTCGTGT	49:T>G	49	0.207447	0.666667	0.358974	0.641026	0.333333	0.025641	0.444444	0.460224	0.452334	28.5667	27.5714	1
33444181|F|0-59:T>A-59:T>A	TGCAGTGGTGGAGATCAGGCCATAAGAGGCAAAGATGGCTACATTGATTCAAAAAACATTGGCCGTCTT	TGCAGTGGTGGAGATCAGGCCATAAGAGGCAAAGATGGCTACATTGATTCAAAAAACATTGGCCGTCTT	59:T>A	59	0.904255	0.682353	0.358824	0.641176	0.317647	0.041176	0.433495	0.460138	0.446817	51.75	44.4179	1
33435942|F|0-34:A>C-34:A>C	TGCAGGCTCTGACGATGACAGCAAGAATTGAAAAAAATAAAGCAACAGATGCCTGAGGAAATCTAGCCG	TGCAGGCTCTGACGATGACAGCAAGAATTGAAAAAAATAAAGCAACAGATGCCTGAGGAAATCTAGCCG	34:A>C	34	0.696809	0.396947	0.641221	0.358779	0.603053	0.038168	0.47876	0.460113	0.469437	3.77419	3.47826	0.966667
33420568|F|0-15:C>T-15:C>T	TGCAGAATGTGCTGGCGTATTGGTTACAGATCGGAAGAGCGGTTCAGCAGGAATGCCGAGACCGATCTC	TGCAGAATGTGCTGGCGTATTGGTTAC	15:C>T	15	0.281915	0.358491	0.641509	0.358491	0.641509	0	0.45995	0.45995	0.45995	57.3333	49.6944	1
33429748|F|0-6:G>T-6:G>T	TGCAGTGGGCCCAAGTTCAAATGGATACTTTGCATCACAAGTGGCAACCATAACCGATAATGAGCACGA	TGCAGTGGGCCCAAGTTCAAATGGATACTTTGCATCACAAGTGGCAACCATAACCGATAATGAGCACGA	6:G>T	6	0.281915	0.641509	0.358491	0.641509	0.358491	0	0.45995	0.45995	0.45995	9.21622	9.19048	1
33429838|F|0-53:T>C-53:T>C	TGCAGTTGCTCTGCAAATATTAGATGTGAAATGTTGTTGTAAAAGGTTCAGTATAATTTGATCATCTTT	TGCAGTTGCTCTGCAAATATTAGATGTGAAATGTTGTTGTAAAAGGTTCAGTATAATTTGATCATCTTT	53:T>C	53	0.281915	0.358491	0.641509	0.358491	0.641509	0	0.45995	0.45995	0.45995	9.81818	5.21622	1
33439677|F|0-17:T>G-17:T>G	TGCAGTGTCGGTCAGATTAGAATAAATTACAGATCGGAAGAGCGGTTCAGCAGGAATGCCGAGACCGAT	TGCAGTGTCGGTCAGATTAGAATAAATTAC	17:T>G	17	0.281915	0.641509	0.358491	0.641509	0.358491	0	0.45995	0.45995	0.45995	92.3513	90.9	1
33446074|F|0-39:A>G-39:A>G	TGCAGAGAGATGAAGGCAAGCACCAAAGTCATTCCGTCAATATCACAGGTAATTACAGATCGGAAGAGC	TGCAGAGAGATGAAGGCAAGCACCAAAGTCATTCCGTCAATATCACAGGTAATTAC	39:A>G	39	0.281915	0.358491	0.641509	0.358491	0.641509	0	0.45995	0.45995	0.45995	68.3333	66.8919	1
33453827|F|0-59:A>C-59:A>C	TGCAGCAAATAAAGTGGTTACCATCCTTTACAGTCCTGCTGCGCCTAAACTTTCTCTTCATTGACCTTC	TGCAGCAAATAAAGTGGTTACCATCCTTTACAGTCCTGCTGCGCCTAAACTTTCTCTTCATTGACCTTC	59:A>C	59	0.281915	0.641509	0.358491	0.641509	0.358491	0	0.45995	0.45995	0.45995	49.7778	42.4286	1
33453982|F|0-9:T>C-9:T>C	TGCAGCATGTAGGCGTTCCTTCTGTTGACATGTATTATGGGAAAGGTAATTCTGGCCGTAGGAGACATT	TGCAGCATGTAGGCGTTCCTTCTGTTGACATGTATTATGGGAAAGGTAATTCTGGCCGTAGGAGACATT	9:T>C	9	0.56383	0.641509	0.358491	0.641509	0.358491	0	0.45995	0.45995	0.45995	102.372	99.9762	1
33457767|F|0-44:G>A-44:G>A	TGCAGGTGAGACTTCTTCCATGTTGCATGATCAACTGTAAGGAGGACAAAGCTTGACAGATTACTACTT	TGCAGGTGAGACTTCTTCCATGTTGCATGATCAACTGTAAGGAGGACAAAGCTTGACAGATTACTACTT	44:G>A	44	0.281915	0.358491	0.641509	0.358491	0.641509	0	0.45995	0.45995	0.45995	5.36842	5.22857	1
33447921|F|0-5:C>T-5:C>T	TGCAGCTGATTGCTGAAAAGTTTCATGGTCCGAAGAATAATTTACAAGAGAAAATTTGGCTATTCCAAA	TGCAGCTGATTGCTGAAAAGTTTCATGGTCCGAAGAATAATTTACAAGAGAAAATTTGGCTATTCCAAA	5:C>T	5	0.638298	0.725	0.358333	0.641667	0.275	0.083333	0.39875	0.459861	0.429306	27.46	24.2292	1
33421333|F|0-26:A>T-26:A>T	TGCAGGAACACAATACTGCTATGCAGAATGTGTCCTAGACATTCCTTACAGATCGGAAGAGCGGTTCAG	TGCAGGAACACAATACTGCTATGCAGAATGTGTCCTAGACATTCCTTAC	26:A>T	26	0.994681	0.358289	0.641711	0.358289	0.641711	0	0.459836	0.459836	0.459836	32.726	32.1314	1
33452362|F|0-52:T>A-52:T>A	TGCAGTGCGATTGCTTTCTCCTGGATTTCTCCCTGGATAATAATTTCAAAAATTTTAGGAACTACAACC	TGCAGTGCGATTGCTTTCTCCTGGATTTCTCCCTGGATAATAATTTCAAAAATTTTAGGAACTACAACC	52:T>A	52	0.712766	0.746269	0.358209	0.641791	0.253731	0.104478	0.378703	0.459791	0.419247	64.913	62.2407	1
33448732|F|0-27:G>A-27:G>A	TGCAGTAAGACAGCATCACTTTGCAGCGAGAGTTTTGAGGTCGGGGACTAGAAGCTCTATGCAACTTTC	TGCAGTAAGACAGCATCACTTTGCAGCGAGAGTTTTGAGGTCGGGGACTAGAAGCTCTATGCAACTTTC	27:G>A	27	0.712766	0.69403	0.358209	0.641791	0.30597	0.052239	0.424705	0.459791	0.442248	59.9905	52.6071	0.972222
33436859|F|0-42:G>A-42:G>A	TGCAGTATTTTTATTTTCTCCAGTTGAAGTATTTTGATTCTCGTCAACACCTGAATTATCAACTGATGA	TGCAGTATTTTTATTTTCTCCAGTTGAAGTATTTTGATTCTCGTCAACACCTGAATTATCAACTGATGA	42:G>A	42	0.93617	0.642045	0.357955	0.642045	0.357955	0	0.459646	0.459646	0.459646	24.5271	16.5797	1
33445012|F|0-50:A>G-50:A>G	TGCAGTCTACATCAACATCAGCCTCTGCATAGGGGTTCAATTCTGGAACAACAAGTGCAGCTTTTTCCC	TGCAGTCTACATCAACATCAGCCTCTGCATAGGGGTTCAATTCTGGAACAACAAGTGCAGCTTTTTCCC	50:A>G	50	0.505319	0.357895	0.642105	0.357895	0.642105	0	0.459612	0.459612	0.459612	26.1622	13.8286	1
33403107|F|0-64:T>C-64:T>C	TGCAGAAGAATTTGTGTCATACACCACCGGAATCCAGACATAACAGAAGCAAGCATAACAAAGATAAAT	TGCAGAAGAATTTGTGTCATACACCACCGGAATCCAGACATAACAGAAGCAAGCATAACAAAGATAAAT	64:T>C	64	0.670213	0.690476	0.357143	0.642857	0.309524	0.047619	0.427438	0.459184	0.443311	25.1919	21.9412	1
33414681|F|0-63:C>A-63:C>A	TGCAGCACGCAAATGTGCTAGAGCAGTAATACTACACATCTCAATGATATTCCGATCTTCAAACGGCCG	TGCAGCACGCAAATGTGCTAGAGCAGTAATACTACACATCTCAATGATATTCCGATCTTCAAACGGCCG	63:C>A	63	0.893617	0.363095	0.642857	0.357143	0.636905	0.005952	0.462514	0.459184	0.460849	2.97015	2.77419	1
33417652|F|0-12:G>A-12:G>A	TGCAGTTGATAAGGATCAACTTCGTTTGCAATGCAAATATGTTTCTGAGCTTTTGGATGCAATTCCTAG	TGCAGTTGATAAGGATCAACTTCGTTTGCAATGCAAATATGTTTCTGAGCTTTTGGATGCAATTCCTAG	12:G>A	12	0.968085	0.368132	0.642857	0.357143	0.631868	0.010989	0.465222	0.459184	0.462203	4.56164	4.23308	1
33433025|F|0-7:A>T-7:A>T	TGCAGACATTTTTACCCCTGAAATCCAGCAGCAGGCCATCTCTATTGCCAATGATTGGAAGCTTACAGA	TGCAGACATTTTTACCCCTGAAATCCAGCAGCAGGCCATCTCTATTGCCAATGATTGGAAGCTTACAGA	7:A>T	7	0.819149	0.642857	0.357143	0.642857	0.357143	0	0.459184	0.459184	0.459184	53.5565	50.65	1
33433076|F|0-15:A>G-15:A>G	TGCAGACGGTACAAAAGAGAACAAGGTTCATTTCAATAAGATGTGCAGGTCTTACATACCAAAAGAATG	TGCAGACGGTACAAAAGAGAACAAGGTTCATTTCAATAAGATGTGCAGGTCTTACATACCAAAAGAATG	15:A>G	15	0.744681	0.407143	0.642857	0.357143	0.592857	0.05	0.482755	0.459184	0.470969	57.1029	52.6408	1
33415600|F|0-49:C>T-49:C>T	TGCAGCTGTACTCTTCTGAACCTACTGAGCCTTATTTGTCATCCCAAAACTACGGAGAGATATTCAGCA	TGCAGCTGTACTCTTCTGAACCTACTGAGCCTTATTTGTCATCCCAAAACTACGGAGAGATATTCAGCA	49:C>T	49	0.984043	0.356757	0.643243	0.356757	0.643243	0	0.458963	0.458963	0.458963	11.8472	10.7279	1
33403354|F|0-50:C>G-50:C>G	TGCAGACAGACATCAACCAAGCCACCCAACAGAGCAGAACCGAAAAAGAGCAGGGCTTCCAAAGGCTGA	TGCAGACAGACATCAACCAAGCCACCCAACAGAGCAGAACCGAAAAAGAGCAGGGCTTCCAAAGGCTGA	50:C>G	50	0.68617	0.666667	0.356589	0.643411	0.333333	0.023256	0.444444	0.458867	0.451656	21.4592	19.4906	1
33437043|F|0-13:C>T-13:C>T	TGCAGTCTCAAATCCTCTTTGAACGCAAATGTTAGTCATCGTGTCAGTCCAACAGAATACTGGGTTATA	TGCAGTCTCAAATCCTCTTTGAACGCAAATGTTAGTCATCGTGTCAGTCCAACAGAATACTGGGTTATA	13:C>T	13	0.68617	0.744186	0.356589	0.643411	0.255814	0.100775	0.380746	0.458867	0.419807	57.4091	50.4231	1
33441464|F|0-46:G>A-46:G>A	TGCAGCAAAGCCGATGAACAAAAGTTGAATATAAATACAAGTTCTAGTGAGATGAGTTTGCTGTAATTT	TGCAGCAAAGCCGATGAACAAAAGTTGAATATAAATACAAGTTCTAGTGAGATGAGTTTGCTGTAATTT	46:G>A	46	0.68617	0.674419	0.356589	0.643411	0.325581	0.031008	0.439156	0.458867	0.449011	3.34021	2.67308	1
33443908|F|0-45:C>T-45:C>T	TGCAGTCGCGCTAATGCACATAATAAATCCATACAAATGAAAACTCGGCTCCCCCTATCAAAATACAGA	TGCAGTCGCGCTAATGCACATAATAAATCCATACAAATGAAAACTCGGCTCCCCCTATCAAAATACAGA	45:C>T	45	0.925532	0.666667	0.356322	0.643678	0.333333	0.022989	0.444444	0.458713	0.451579	77.9167	75.7164	1
33403970|F|0-18:A>G-18:A>G	TGCAGCAAAAATAAAAAAAACAGTCTGTCAGAACACCGTGCGATCACCCCCGGTACAGTGTACTAGGAA	TGCAGCAAAAATAAAAAAAACAGTCTGTCAGAACACCGTGCGATCACCCCCGGTACAGTGTACTAGGAA	18:A>G	18	0.62766	0.432203	0.644068	0.355932	0.567797	0.076271	0.490807	0.458489	0.474648	16.1695	14.6667	1
33437918|F|0-46:G>C-46:G>C	TGCAGAATTGGGGATTTTCCCGTTTTTTCTCTTCGCATTTGCACCTGTCTCTCTTTCCTTCAACTGCTG	TGCAGAATTGGGGATTTTCCCGTTTTTTCTCTTCGCATTTGCACCTGTCTCTCTTTCCTTCAACTGCTG	46:G>C	46	0.31383	0.644068	0.355932	0.644068	0.355932	0	0.458489	0.458489	0.458489	30.7619	25.3043	1
33458550|F|0-56:T>C-56:T>C	TGCAGATATAGTGGCTATTTCCGCTAAAAATTGACTCTTCCCTTGTTTAGATGCTATTGAAAGTTGTTT	TGCAGATATAGTGGCTATTTCCGCTAAAAATTGACTCTTCCCTTGTTTAGATGCTATTGAAAGTTGTTT	56:T>C	56	0.31383	0.423729	0.644068	0.355932	0.576271	0.067797	0.488365	0.458489	0.473427	17.64	16.35	1
33449682|F|0-44:A>G-44:A>G	TGCAGTGGGAGCTCCTGACAATTTGGTTGATGTAATTACAGGGTATGCATCTCTCTTCCTGATTCTGCA	TGCAGTGGGAGCTCCTGACAATTTGGTTGATGTAATTACAGGGTATGCATCTCTCTTCCTGATTCTGCA	44:A>G	44	0.478723	0.366667	0.644444	0.355556	0.633333	0.011111	0.464444	0.458272	0.461358	13.2778	11.8806	1
33452598|F|0-23:G>C-23:G>C	TGCAGAAGACCCAATGCTATCAAGAAATTTGTCACTGGATGATGCAGAGTGGGTGGAGCTTTTTGTAAG	TGCAGAAGACCCAATGCTATCAAGAAATTTGTCACTGGATGATGCAGAGTGGGTGGAGCTTTTTGTAAG	23:G>C	23	0.239362	0.355556	0.644444	0.355556	0.644444	0	0.458272	0.458272	0.458272	26.4118	22.6774	1
33432252|F|0-27:T>G-27:T>G	TGCAGTTTCTCCAGTTGGATGAAATGGTGACCGTCAAGGACACAAACTTGTAGATCAGGGACAAGGCTC	TGCAGTTTCTCCAGTTGGATGAAATGGTGACCGTCAAGGACACAAACTTGTAGATCAGGGACAAGGCTC	27:T>G	27	0.718085	0.674074	0.355556	0.644444	0.325926	0.02963	0.439396	0.458272	0.448834	61.6893	60.3454	0.970588
33421774|F|0-7:C>A-7:C>A	TGCAGTGCATTGAAGTCGCTAGCAAGCAACCACAGATAAGCTTACAGATCGGAAGAGCGGTTCAGCAGG	TGCAGTGCATTGAAGTCGCTAGCAAGCAACCACAGATAAGCTTAC	7:C>A	7	0.643617	0.438017	0.644628	0.355372	0.561983	0.082645	0.492316	0.458165	0.475241	74.0318	64.6437	1
33436329|F|0-10:T>A-10:T>A	TGCAGGTGACTCGACCACATGCTCCATCGAGTCCAGGTCGAGCGAAGTTGTTGTGCCCCTTTTTCGTGT	TGCAGGTGACTCGACCACATGCTCCATCGAGTCCAGGTCGAGCGAAGTTGTTGTGCCCCTTTTTCGTGT	10:T>A	10	0.643617	0.429752	0.644628	0.355372	0.570248	0.07438	0.49013	0.458165	0.474148	7.7931	5.02247	1
100181520|F|0-9:A>G-9:A>G	TGCAGAAAAAACAGAAAGAAATCATCAGTAAACCGCAAAAAATGACATCAAAAAGTATATTCTATTACA	TGCAGAAAAAACAGAAAGAAATCATCAGTAAACCGCAAAAAATGACATCAAAAAGTATATTCTATTACA	9:A>G	9	0.643617	0.694215	0.355372	0.644628	0.305785	0.049587	0.424561	0.458165	0.441363	31.6842	29.9796	1
33415934|F|0-9:G>C-9:G>C	TGCAGGAGAGACAGCTTTTGCTGATTGCTGCTCACATCTAATCATACAATTTGATGATCTTCTACTCCT	TGCAGGAGAGACAGCTTTTGCTGATTGCTGCTCACATCTAATCATACAATTTGATGATCTTCTACTCCT	9:G>C	9	0.973404	0.661202	0.355191	0.644809	0.338798	0.016393	0.448028	0.458061	0.453044	79.2246	57.6429	1
33424898|F|0-41:T>C-41:T>C	TGCAGCAGCATTATTCACAGCCGGAGCCACATTTTCCTTGCTGTCACTATTGTTTCCCTCTCCGTTCCC	TGCAGCAGCATTATTCACAGCCGGAGCCACATTTTCCTTGCTGTCACTATTGTTTCCCTCTCCGTTCCC	41:T>C	41	0.973404	0.655738	0.355191	0.644809	0.344262	0.010929	0.451492	0.458061	0.454776	53.1825	44.6714	1
33430434|F|0-34:A>G-34:A>G	TGCAGATACAAAAACAGATGCTGTTCATCAACCAAATCAAATTACAGATCGGAAGAGCGGTTCAGCAGG	TGCAGATACAAAAACAGATGCTGTTCATCAACCAAATCAAATTAC	34:A>G	34	0.973404	0.661202	0.355191	0.644809	0.338798	0.016393	0.448028	0.458061	0.453044	125.13	94.3944	1
33441931|F|0-9:T>C-9:T>C	TGCAGCATGTGTGGCCCAAAATATTTCCAATTCTAAACAGCCATCCCTTGAAGCAGTTCAAACAGTTTG	TGCAGCATGTGTGGCCCAAAATATTTCCAATTCTAAACAGCCATCCCTTGAAGCAGTTCAAACAGTTTG	9:T>C	9	0.569149	0.64486	0.35514	0.64486	0.35514	0	0.458031	0.458031	0.458031	25.3766	10.0714	1
33453624|F|0-26:A>C-26:A>C	TGCAGACGCTACAGACTCCCGTAGAAAAATAAATATCTATGGGAATGTAGTTCAGATAAGAGTATGTCA	TGCAGACGCTACAGACTCCCGTAGAAAAATAAATATCTATGGGAATGTAGTTCAGATAAGAGTATGTCA	26:A>C	26	0.734043	0.710145	0.355072	0.644928	0.289855	0.065217	0.411678	0.457992	0.434835	8.03509	7.59615	1
33440566|F|0-56:G>T-56:G>T	TGCAGAAGTAGCCACAATTTGAACCACAAACAACCAAGTATTCAACCCATCCATCGGTACAGCCGGATC	TGCAGAAGTAGCCACAATTTGAACCACAAACAACCAAGTATTCAACCCATCCATCGGTACAGCCGGATC	56:G>T	56	0.898936	0.674556	0.35503	0.64497	0.325444	0.029586	0.43906	0.457967	0.448514	18.2713	16.0454	1
33403817|F|0-30:A>T-30:A>T	TGCAGATGATGTTGAAGAGAGCATCGGAACAAAGGATGAAATATGTAGTGTTTTGGATTCAGAGAGCAT	TGCAGATGATGTTGAAGAGAGCATCGGAACAAAGGATGAAATATGTAGTGTTTTGGATTCAGAGAGCAT	30:A>T	30	0.989362	0.354839	0.645161	0.354839	0.645161	0	0.457856	0.457856	0.457856	45.3151	24.1168	1
33422925|F|0-12:T>A-12:T>A	TGCAGAAAATATTCTGGTGTCAAAAAATGTTATCAAAGTAGCTGATTTTGGTCTTGCTCGAGAAATAAG	TGCAGAAAATATTCTGGTGTCAAAAAATGTTATCAAAGTAGCTGATTTTGGTCTTGCTCGAGAAATAAG	12:T>A	12	0.989362	0.354839	0.645161	0.354839	0.645161	0	0.457856	0.457856	0.457856	13.2917	12.8175	1
33405100|F|0-16:T>C-16:T>C	TGCAGGAGTACCTTACTTTTATCTAAATCATCAAATTATGACAATTATAATCCCCCCTTTTGCACAATA	TGCAGGAGTACCTTACTTTTATCTAAATCATCAAATTATGACAATTATAATCCCCCCTTTTGCACAATA	16:T>C	16	0.675532	0.661417	0.354331	0.645669	0.338583	0.015748	0.447889	0.457561	0.452725	18.5638	11.3333	1
33414213|F|0-14:C>A-14:C>A	TGCAGATGCAGGAACAAAAATTATATTGAGAGTACCCATGAAAGCAAAAAAATCCTATCTGATGCACCA	TGCAGATGCAGGAACAAAAATTATATTGAGAGTACCCATGAAAGCAAAAAAATCCTATCTGATGCACCA	14:C>A	14	0.675532	0.692913	0.354331	0.645669	0.307087	0.047244	0.425569	0.457561	0.441565	72.8646	47.7273	1
33439845|F|0-14:G>A-14:G>A	TGCAGAGAGTAAACGTAATATCGAACTGACCTTGATGCTATTGTTACAGATCGGAAGAGCGGTTCAGCA	TGCAGAGAGTAAACGTAATATCGAACTGACCTTGATGCTATTGTTAC	14:G>A	14	0.255319	0.354167	0.645833	0.354167	0.645833	0	0.457465	0.457465	0.457465	44.6111	38.6765	1
33449371|F|0-56:T>C-56:T>C	TGCAGTTGTTTGAAAGGTTTCAAACCGAAAAACAAGGAGGAATGGAGGAGAGGGAATTGGACAAGTGGG	TGCAGTTGTTTGAAAGGTTTCAAACCGAAAAACAAGGAGGAATGGAGGAGAGGGAATTGGACAAGTGGG	56:T>C	56	0.510638	0.354167	0.645833	0.354167	0.645833	0	0.457465	0.457465	0.457465	6.2973	5.64789	1
33449659|F|0-8:C>G-8:C>G	TGCAGTACCAGAGTCAAAACAAACAAACAAAAAACAAAATATAGACTTCGACATCAACTCGTAACGACA	TGCAGTACCAGAGTCAAAACAAACAAACAAAAAACAAAATATAGACTTCGACATCAACTCGTAACGACA	8:C>G	8	0.255319	0.354167	0.645833	0.354167	0.645833	0	0.457465	0.457465	0.457465	36.45	31.6061	1
33453377|F|0-24:T>A-24:T>A	TGCAGTTCTAATTTGCTATCTTGATACGAACTCGTCACATATCTGAAGTCTAAACCTTACAGATCGGAA	TGCAGTTCTAATTTGCTATCTTGATACGAACTCGTCACATATCTGAAGTCTAAACCTTAC	24:T>A	24	0.255319	0.645833	0.354167	0.645833	0.354167	0	0.457465	0.457465	0.457465	63.2424	47.2222	1
33415128|F|0-38:A>G-38:A>G	TGCAGCCGACTCGGCTCATGGGATCAGTCATGAAAGCCAAGTCGGCTTTGCTCTATGCCACAAGATTCT	TGCAGCCGACTCGGCTCATGGGATCAGTCATGAAAGCCAAGTCGGCTTTGCTCTATGCCACAAGATTCT	38:A>G	38	0.601064	0.362832	0.646018	0.353982	0.637168	0.00885	0.46237	0.457358	0.459864	6.0625	5.36145	1
33427002|F|0-36:T>C-36:T>C	TGCAGGTTACCGTGCCATAGCTCCTGATCTTCGCGGTTATGGAGATTCCGATGCACCGCCAAATGCTTC	TGCAGGTTACCGTGCCATAGCTCCTGATCTTCGCGGTTATGGAGATTCCGATGCACCGCCAAATGCTTC	36:T>C	36	0.946809	0.674157	0.353933	0.646067	0.325843	0.02809	0.439338	0.457329	0.448334	9.42424	9.31081	1
33424563|F|0-22:T>A-22:T>A	TGCAGCAAACAAACTGCCTTACTATAAGATCTTACCATATTATGTTTGTGTAAGAGAATATAATTTATT	TGCAGCAAACAAACTGCCTTACTATAAGATCTTACCATATTATGTTTGTGTAAGAGAATATAATTTATT	22:T>A	22	0.691489	0.707692	0.353846	0.646154	0.292308	0.061538	0.413728	0.457278	0.435503	91.8505	85.3469	1
33449120|F|0-42:G>A-42:G>A	TGCAGTGGCTGCTCCTGCTGCTAAGACCAAGGTGCCACAGGCGGAAGCAACGGGGAATGATCAAAATTG	TGCAGTGGCTGCTCCTGCTGCTAAGACCAAGGTGCCACAGGCGGAAGCAACGGGGAATGATCAAAATTG	42:G>A	42	0.691489	0.753846	0.353846	0.646154	0.246154	0.107692	0.371124	0.457278	0.414201	46.844	46.125	0.970588
33437361|F|0-61:G>T-61:G>T	TGCAGTGTTTGCATGGTGTTCATTGATTGGTTGACACTTGCTTTACAACTGTCTTTTTGTTGTTTTGTA	TGCAGTGTTTGCATGGTGTTCATTGATTGGTTGACACTTGCTTTACAACTGTCTTTTTGTTGTTTTGTA	61:G>T	61	0.617021	0.715517	0.353448	0.646552	0.284483	0.068966	0.407105	0.457045	0.432075	30.7474	24.8571	1
33433099|F|0-25:G>A-25:G>A	TGCAGACTATATGCGAGATTGAGATGCTTGGGAATGTTTGTAAATGAACGCCATGACTTGCGCCTTACA	TGCAGACTATATGCGAGATTGAGATGCTTGGGAATGTTTGTAAATGAACGCCATGACTTGCGCCTTACA	25:G>A	25	0.707447	0.684211	0.353383	0.646617	0.315789	0.037594	0.432133	0.457007	0.44457	39.4272	36.2632	1
33425418|F|0-36:T>G-36:T>G	TGCAGCGAATAGGCAATTATATAAAAACATATACCATAAAAGAAGTCTGACCATGGACCAGCTCAGTTC	TGCAGCGAATAGGCAATTATATAAAAACATATACCATAAAAGAAGTCTGACCATGGACCAGCTCAGTTC	36:T>G	36	0.978723	0.652174	0.353261	0.646739	0.347826	0.005435	0.453686	0.456935	0.455311	69.7883	60.3239	1
33430721|F|0-13:T>A-13:T>A	TGCAGCCCATTCCTCCCAAATTATAGGTTTTGACTGTGGGCTTTACAGATCGGAAGAGCGGTTCAGCAG	TGCAGCCCATTCCTCCCAAATTATAGGTTTTGACTGTGGGCTTTAC	13:T>A	13	0.978723	0.657609	0.353261	0.646739	0.342391	0.01087	0.450319	0.456935	0.453627	62.0217	55.0423	1
33442608|F|0-15:C>T-15:C>T	TGCAGCTTTCCGGGACACATTTATGCTTTCAAAAAGTTCTGCTGCTTGCCTAAGAATGCTTGTGGCTTC	TGCAGCTTTCCGGGACACATTTATGCTTTCAAAAAGTTCTGCTGCTTGCCTAAGAATGCTTGTGGCTTC	15:C>T	15	0.978723	0.695652	0.353261	0.646739	0.304348	0.048913	0.42344	0.456935	0.440188	101.185	43.8451	1
33445258|F|0-36:A>T-36:A>T	TGCAGAAAGATCCTCCAAATAGATCTGAATTTTTGGACTTTACAGATCGGAAGAGCGGTTCAGCAGGAA	TGCAGAAAGATCCTCCAAATAGATCTGAATTTTTGGACTTTAC	36:A>T	36	0.978723	0.652174	0.353261	0.646739	0.347826	0.005435	0.453686	0.456935	0.455311	91.3504	57.0986	1
33427358|F|0-27:A>G-27:A>G	TGCAGTAGTCACTATTTCCTCCTCCAAACCCCGAACAAACACACCTCCTTTACCATCTTCCATAAGCGC	TGCAGTAGTCACTATTTCCTCCTCCAAACCCCGAACAAACACACCTCCTTTACCATCTTCCATAAGCGC	27:A>G	27	0.978723	0.663043	0.353261	0.646739	0.336957	0.016304	0.446834	0.456935	0.451884	50.6547	44.5211	0.97619
33417202|F|0-47:A>G-47:A>G	TGCAGTCTGCTGATGAGATAAAGGAGTACAGAGAGAAAAAGATGAACAGTCCTTGGAGAGACAGACCTG	TGCAGTCTGCTGATGAGATAAAGGAGTACAGAGAGAAAAAGATGAACAGTCCTTGGAGAGACAGACCTG	47:A>G	47	0.994681	0.358289	0.647059	0.352941	0.641711	0.005348	0.459836	0.456747	0.458292	33.6892	33.5072	1
33418025|F|0-30:A>G-30:A>G	TGCAGAAATCGACTGCAACAAACAAGCACAAACTAACAATGACGATCAATGAAAAAGATTCAATATTTT	TGCAGAAATCGACTGCAACAAACAAGCACAAACTAACAATGACGATCAATGAAAAAGATTCAATATTTT	30:A>G	30	0.271277	0.352941	0.647059	0.352941	0.647059	0	0.456747	0.456747	0.456747	6.94737	5.5	1
33418696|F|0-36:T>C-36:T>C	TGCAGCAGAAGCCAATCCTTTGGCATATGAACTTTCTTCTGCCAGCTTCTTATTACGTTGTTCGAGCTG	TGCAGCAGAAGCCAATCCTTTGGCATATGAACTTTCTTCTGCCAGCTTCTTATTACGTTGTTCGAGCTG	36:T>C	36	0.271277	0.647059	0.352941	0.647059	0.352941	0	0.456747	0.456747	0.456747	17.0278	15.2632	1
33430042|F|0-30:A>G-30:A>G	TGCAGTGAAGTCCCTAGTGCTCCGGGGAAAAGAAGAAAAGGTTTCTTCTGAGCTATGTGATGATGAAGC	TGCAGTGAAGTCCCTAGTGCTCCGGGGAAAAGAAGAAAAGGTTTCTTCTGAGCTATGTGATGATGAAGC	30:A>G	30	0.271277	0.647059	0.352941	0.647059	0.352941	0	0.456747	0.456747	0.456747	5.5	5.1	1
33438106|F|0-8:A>G-8:A>G	TGCAGCACAATTCTTCATTAGTGCCGGATTATGTGCGCCATCCTTTGAGGTATACACATTACACATTTG	TGCAGCACAATTCTTCATTAGTGCCGGATTATGTGCGCCATCCTTTGAGGTATACACATTACACATTTG	8:A>G	8	0.271277	0.352941	0.647059	0.352941	0.647059	0	0.456747	0.456747	0.456747	25.1	24.2222	1
33449867|F|0-5:T>G-5:T>G	TGCAGTTAGTTTGGATAAGTTCAAATAACATCAATTTTGGACTGCAAATGAATCACAGCAAATGCACAT	TGCAGTTAGTTTGGATAAGTTCAAATAACATCAATTTTGGACTGCAAATGAATCACAGCAAATGCACAT	5:T>G	5	0.271277	0.352941	0.647059	0.352941	0.647059	0	0.456747	0.456747	0.456747	75.579	71.3333	1
33404904|F|0-49:A>G-49:A>G	TGCAGCTTGCTCGACCCGTGGCTCGATCGAGCAGCCAATCAAGCAACATAGGCAGCAACTTCTGTTGCA	TGCAGCTTGCTCGACCCGTGGCTCGATCGAGCAGCCAATCAAGCAACATAGGCAGCAACTTCTGTTGCA	49:A>G	49	0.632979	0.369748	0.647059	0.352941	0.630252	0.016807	0.466069	0.456747	0.461408	8.52083	8.04494	0.966667
33448212|F|0-40:G>C-40:G>C	TGCAGGAATTTCAACCAGTGTACTCTTTGACTGTTTTGCTGGAAACAGAACATAGTACCACAAGAAATA	TGCAGGAATTTCAACCAGTGTACTCTTTGACTGTTTTGCTGGAAACAGAACATAGTACCACAAGAAATA	40:G>C	40	0.739362	0.410072	0.647482	0.352518	0.589928	0.057554	0.483826	0.456498	0.470162	28.5	20.0098	1
33458574|F|0-30:T>C-30:T>C	TGCAGCAATAATGTTCTCGTACCTAAGGCATAAAAGAAAAAAGCTTCGTAAAAATTTCAAACATTTACA	TGCAGCAATAATGTTCTCGTACCTAAGGCATAAAAGAAAAAAGCTTCGTAAAAATTTCAAACATTTACA	30:T>C	30	0.648936	0.409836	0.647541	0.352459	0.590164	0.057377	0.483741	0.456463	0.470102	104.115	95.6437	1
33449063|F|0-66:T>C-66:T>C	TGCAGTGAGGTGTGCAGATGACAGTATCGCCTGCTGACCTTGCAGGTGGCTGAGCTCTCTGGGCCATTG	TGCAGTGAGGTGTGCAGATGACAGTATCGCCTGCTGACCTTGCAGGTGGCTGAGCTCTCTGGGCCATTG	66:T>C	66	0.664894	0.672	0.352	0.648	0.328	0.024	0.440832	0.456192	0.448512	3.84375	3.84	0.970588
33429674|F|0-51:A>G-51:A>G	TGCAGTCGTTTCTTCTACGAGGTCGATCATCCAGCTATCCAGGGACATCAAACCGAAAGCAAGGATCAA	TGCAGTCGTTTCTTCTACGAGGTCGATCATCCAGCTATCCAGGGACATCAAACCGAAAGCAAGGATCAA	51:A>G	51	0.287234	0.37037	0.648148	0.351852	0.62963	0.018519	0.466392	0.456104	0.461248	10.9091	8.97368	1
33457148|F|0-29:G>C-29:G>C	TGCAGGGCTGCACAAATAAAATAGAATAAGTGGCTGAATCTTTACAGATCGGAAGAGCGGTTCAGCAGG	TGCAGGGCTGCACAAATAAAATAGAATAAGTGGCTGAATCTTTAC	29:G>C	29	0.287234	0.648148	0.351852	0.648148	0.351852	0	0.456104	0.456104	0.456104	70.579	69.85	1
33448105|F|0-55:A>C-55:A>C	TGCAGCTTTGAAAGAAGCTATTGATGATCTGGAATGGCCTGGATCAAGTATCAAAATAACTTTACAACC	TGCAGCTTTGAAAGAAGCTATTGATGATCTGGAATGGCCTGGATCAAGTATCAAAATAACTTTACAACC	55:A>C	55	0.484043	0.351648	0.648352	0.351648	0.648352	0	0.455984	0.455984	0.455984	25.9706	10.3714	1
33440593|F|0-65:T>C-65:T>C	TGCAGAATAATTCTATGAATTGACTAATGTTGTTTTGGGAACTATTGCTTGTTTTCGAACACAACTTAC	TGCAGAATAATTCTATGAATTGACTAATGTTGTTTTGGGAACTATTGCTTGTTTTCGAACACAACTTAC	65:T>C	65	0.680851	0.6875	0.351562	0.648438	0.3125	0.039062	0.429688	0.455933	0.44281	55.24	29.1321	1
33448354|F|0-61:G>A-61:G>A	TGCAGTATTGTTGTTATTGTGCCTCTGGATCAGATCTACGAGTAGCTTTATCGTGCTTAGTGTTTCTCT	TGCAGTATTGTTGTTATTGTGCCTCTGGATCAGATCTACGAGTAGCTTTATCGTGCTTAGTGTTTCTCT	61:G>A	61	0.680851	0.382812	0.648438	0.351562	0.617188	0.03125	0.472534	0.455933	0.464233	23.4828	23.1613	1
33403405|F|0-37:T>G-37:T>G	TGCAGACCTCTACTGAACGCCTGGTTGAACAACATTCTTGTTTGAAATTCTGACACAAATGGGAACCAG	TGCAGACCTCTACTGAACGCCTGGTTGAACAACATTCTTGTTTGAAATTCTGACACAAATGGGAACCAG	37:T>G	37	0.984043	0.351351	0.648649	0.351351	0.648649	0	0.455807	0.455807	0.455807	36.2253	17.8321	1
33413688|F|0-51:T>G-51:T>G	TGCAGACTCTCTGAATGCTGCATTCACTTCTTCTGCGAAGGTTTTCTTCGATACTTGGACAACAAGATC	TGCAGACTCTCTGAATGCTGCATTCACTTCTTCTGCGAAGGTTTTCTTCGATACTTGGACAACAAGATC	51:T>G	51	0.984043	0.659459	0.351351	0.648649	0.340541	0.010811	0.449145	0.455807	0.452476	46.6115	34.6056	1
33427728|F|0-55:C>G-55:C>G	TGCAGTGAAGTCACTTGTTTCTGCACTTTGCCAACTGTCACAACAATCATTGCCTCTCATCGCTGGTGG	TGCAGTGAAGTCACTTGTTTCTGCACTTTGCCAACTGTCACAACAATCATTGCCTCTCATCGCTGGTGG	55:C>G	55	0.984043	0.654054	0.351351	0.648649	0.345946	0.005405	0.452535	0.455807	0.454171	28.3261	25.9296	1
33430462|F|0-38:T>G-38:T>G	TGCAGATCAAGATGACTCAAATCTTTTGCATACCTATATAATTACAGATCGGAAGAGCGGTTCAGCAGG	TGCAGATCAAGATGACTCAAATCTTTTGCATACCTATATAATTAC	38:T>G	38	0.984043	0.654054	0.351351	0.648649	0.345946	0.005405	0.452535	0.455807	0.454171	77.4928	75.1	1
33432059|F|0-19:A>G-19:A>G	TGCAGATTTTTTAACTCGAACTAAGGAACTTACAGATCGGAAGAGCGGTTCAGCAGGAATGCCGAGACC	TGCAGATTTTTTAACTCGAACTAAGGAACTTAC	19:A>G	19	0.590426	0.666667	0.351351	0.648649	0.333333	0.018018	0.444444	0.455807	0.450126	3.50649	3.33333	1
33453290|F|0-14:G>A-14:G>A	TGCAGTTGAACCACGTTTTTGTGGGTTCTTTATGTTTACAGATCGGAAGAGCGGTTCAGCAGGAATGCC	TGCAGTTGAACCACGTTTTTGTGGGTTCTTTATGTTTAC	14:G>A	14	0.984043	0.654054	0.351351	0.648649	0.345946	0.005405	0.452535	0.455807	0.454171	61.6159	57.0423	1
33442005|F|0-12:A>G-12:A>G	TGCAGCCACGACATATGGAGCGCTTTGTTCTATATTGTGTTCAATGCAATTAGGATCTAGTGGCAGACA	TGCAGCCACGACATATGGAGCGCTTTGTTCTATATTGTGTTCAATGCAATTAGGATCTAGTGGCAGACA	12:A>G	12	0.696809	0.664122	0.351145	0.648855	0.335878	0.015267	0.446128	0.455684	0.450906	71.1277	59.3061	1
33437868|F|0-15:T>C-15:T>C	TGCAGAAATGCAGCTTTTATATGCTGTTGACAAAATGCTGCTCGGAAATAGATGGTTGAGGAAAGCCAC	TGCAGAAATGCAGCTTTTATATGCTGTTGACAAAATGCTGCTCGGAAATAGATGGTTGAGGAAAGCCAC	15:T>C	15	0.5	0.351064	0.648936	0.351064	0.648936	0	0.455636	0.455636	0.455636	10.1389	2.79452	1
33413568|F|0-18:G>A-18:G>A	TGCAGACAAGTCCTGGTAGGGGAGGTGCCTATCTTTATGATATTCACTTTTGGCTTGGAAAGGATACTA	TGCAGACAAGTCCTGGTAGGGGAGGTGCCTATCTTTATGATATTCACTTTTGGCTTGGAAAGGATACTA	18:G>A	18	0.803191	0.701987	0.350993	0.649007	0.298013	0.05298	0.418403	0.455594	0.436998	86.2951	73.421	1
33436510|F|0-48:G>A-48:G>A	TGCAGTAAAAAGTGCACCCTGAAGATGGAAGCTTGTGCGCAAGTTGAAGAAAGTAATCATTTCATAACT	TGCAGTAAAAAGTGCACCCTGAAGATGGAAGCTTGTGCGCAAGTTGAAGAAAGTAATCATTTCATAACT	48:G>A	48	0.803191	0.370861	0.649007	0.350993	0.629139	0.019868	0.466646	0.455594	0.46112	12.8667	9.25439	1
33452937|F|0-35:C>T-35:C>T	TGCAGAAGATTTGTGGATTCGTGCAATGGCAAGCTCAGCGTCAGCTATTACAGATCGGAAGAGCGGTTC	TGCAGAAGATTTGTGGATTCGTGCAATGGCAAGCTCAGCGTCAGCTATTAC	35:C>T	35	0.712766	0.716418	0.350746	0.649254	0.283582	0.067164	0.406327	0.455447	0.430887	53.7568	46.3019	1
33441046|F|0-14:G>A-14:G>A	TGCAGAGTCTCAAAGGCTATGCTGAGTGGCTCAAAGAATAACAACCAATATGTGGATGAAACCAGAGGT	TGCAGAGTCTCAAAGGCTATGCTGAGTGGCTCAAAGAATAACAACCAATATGTGGATGAAACCAGAGGT	14:G>A	14	0.819149	0.707792	0.350649	0.649351	0.292208	0.058442	0.413645	0.455389	0.434517	40.2846	34.2951	1
33449595|F|0-30:T>A-30:T>A	TGCAGGAAGAATCAATGGCTGAGGAAGCCATGAAACATTGAGCAATGGGTATAAAATGGTGTAGAAAAC	TGCAGGAAGAATCAATGGCTGAGGAAGCCATGAAACATTGAGCAATGGGTATAAAATGGTGTAGAAAAC	30:T>A	30	0.515957	0.360825	0.649485	0.350515	0.639175	0.010309	0.46126	0.455309	0.458285	27.3158	25.4079	1
33436742|F|0-61:G>A-61:G>A	TGCAGTAGCCTGTATTGATTAGAGCAGTCCTAGTATCTAGATGGACAAAAAATGTTTGTGAGCCCGGTC	TGCAGTAGCCTGTATTGATTAGAGCAGTCCTAGTATCTAGATGGACAAAAAATGTTTGTGAGCCCGGTC	61:G>A	61	0.62234	0.752137	0.350427	0.649573	0.247863	0.102564	0.372854	0.455256	0.414055	4.81905	4.07143	1
33450168|F|0-22:C>T-22:C>T	TGCAGGAGAATACAAAGCACCTCATGCATTACAGATCGGAAGAGCGGTTCAGCAGGAATGCCGAGACCG	TGCAGGAGAATACAAAGCACCTCATGCATTAC	22:C>T	22	0.835106	0.713376	0.350318	0.649682	0.286624	0.063694	0.408942	0.455191	0.432066	92.5714	84.7258	0.947368
33426170|F|0-16:A>G-16:A>G	TGCAGGAATACATTAGAAATTCTAGAGATGTTCAACTCTTTACTTGCAGATGGTTGCCTCTTTGCCATC	TGCAGGAATACATTAGAAATTCTAGAGATGTTCAACTCTTTACTTGCAGATGGTTGCCTCTTTGCCATC	16:A>G	16	0.941489	0.649718	0.350282	0.649718	0.350282	0	0.455169	0.455169	0.455169	16.9847	9.7971	1
33444367|F|0-22:C>A-22:C>A	TGCAGTTCTCAGCTTCTGCTGACATGATTCTTGGTGTCCATGTCTTCTGGTAGATCTATGACAATTGAC	TGCAGTTCTCAGCTTCTGCTGACATGATTCTTGGTGTCCATGTCTTCTGGTAGATCTATGACAATTGAC	22:C>A	22	0.941489	0.689266	0.350282	0.649718	0.310734	0.039548	0.428357	0.455169	0.441763	72.1985	71.7361	1
33409192|F|0-25:C>T-25:C>T	TGCAGTTGTATACCTTTGATAACGACGAAGGTCGAGACACTTTTTGGCATTCTAGTGCTCACATTCTGG	TGCAGTTGTATACCTTTGATAACGACGAAGGTCGAGACACTTTTTGGCATTCTAGTGCTCACATTCTGG	25:C>T	25	0.212766	0.875	0.35	0.65	0.125	0.225	0.21875	0.455	0.336875	32.1053	6.8	1
33422158|F|0-38:A>G-38:A>G	TGCAGATGTAAGAGGAGTTGGTGATCGAGAAGCATTCAACAGTAACATTACAGATCGGAAGAGCGGTTC	TGCAGATGTAAGAGGAGTTGGTGATCGAGAAGCATTCAACAGTAACATTAC	38:A>G	38	0.212766	0.825	0.35	0.65	0.175	0.175	0.28875	0.455	0.371875	75.9722	66.6667	1
33448258|F|0-48:T>A-48:T>A	TGCAGGAGCCTCTCTAGTTACAGACGTTGCACCTGCCACATTACCAGGTAAGTCAGTTGTCTTTTCATC	TGCAGGAGCCTCTCTAGTTACAGACGTTGCACCTGCCACATTACCAGGTAAGTCAGTTGTCTTTTCATC	48:T>A	48	0.531915	0.35	0.65	0.35	0.65	0	0.455	0.455	0.455	16.3421	6.64103	1
33449096|F|0-45:T>G-45:T>G	TGCAGTGCATTTTCAGCTTTGGGGATCAGAATGTGATATTTTCCATCCAGGTGATATCATCCTCCTGTC	TGCAGTGCATTTTCAGCTTTGGGGATCAGAATGTGATATTTTCCATCCAGGTGATATCATCCTCCTGTC	45:T>G	45	0.638298	0.408333	0.65	0.35	0.591667	0.058333	0.483194	0.455	0.469097	5.87273	5.76667	1
33452883|F|0-37:G>A-37:G>A	TGCAGATAGAGCTGACACTATAACACCCTGATGTTGGGAGTATAAGCAAAGACGAGTAAAAGTGAAGAG	TGCAGATAGAGCTGACACTATAACACCCTGATGTTGGGAGTATAAGCAAAGACGAGTAAAAGTGAAGAG	37:G>A	37	0.638298	0.75	0.35	0.65	0.25	0.1	0.375	0.455	0.415	7.9619	7.46667	1
33410151|F|0-11:C>A-11:C>A	TGCAGATGCCACATGGGTTTTTACAGATCGGAAGAGCGGTTCAGCAGGAATGCCGAGACCGATCTCGTA	TGCAGATGCCACATGGGTTTTTAC	11:C>A	11	0.973404	0.661202	0.349727	0.650273	0.338798	0.010929	0.448028	0.454836	0.451432	57.6449	18.5429	1
33421360|F|0-30:T>C-30:T>C	TGCAGGAATGGGATATACAATTATTTCATCTACTGTAGTGCTTACAGATCGGAAGAGCGGTTCAGCAGG	TGCAGGAATGGGATATACAATTATTTCATCTACTGTAGTGCTTAC	30:T>C	30	0.973404	0.655738	0.349727	0.650273	0.344262	0.005464	0.451492	0.454836	0.453164	30.4015	26.5493	1
33450583|F|0-55:G>C-55:G>C	TGCAGAAAGCTGGCATAATGGAAGACTTCAAATTCAATAAGAACTGGCCATGAGAGATTACATCTTGCA	TGCAGAAAGCTGGCATAATGGAAGACTTCAAATTCAATAAGAACTGGCCATGAGAGATTACATCTTGCA	55:G>C	55	0.973404	0.655738	0.349727	0.650273	0.344262	0.005464	0.451492	0.454836	0.453164	52.2847	51.6286	1
33418501|F|0-28:T>C-28:T>C	TGCAGATTATTTCCAAGGTTGTCGAGTTTTATCAGCCTGGAGTGATCGTACTTCAATGTGGAGCTGATT	TGCAGATTATTTCCAAGGTTGTCGAGTTTTATCAGCCTGGAGTGATCGTACTTCAATGTGGAGCTGATT	28:T>C	28	0.654255	0.349593	0.650407	0.349593	0.650407	0	0.454756	0.454756	0.454756	7.78261	7.5	1
33409702|F|0-30:A>G-30:A>G	TGCAGAAAATCATAATGCGAAAATTAGAATAATTTGAGTTTTGAATACTTACAGATCGGAAGAGCGGTT	TGCAGAAAATCATAATGCGAAAATTAGAATAATTTGAGTTTTGAATACTTAC	30:A>G	30	0.670213	0.388889	0.650794	0.349206	0.611111	0.039683	0.475309	0.454523	0.464916	9.13208	8.80208	1
33456965|F|0-17:T>G-17:T>G	TGCAGCTACTGAAAGTATAGTGGTCAGTGGTGACTGGTGATAAAGATTTTAGGGCTTTTGGAGCAGTAC	TGCAGCTACTGAAAGTATAGTGGTCAGTGGTGACTGGTGATAAAGATTTTAGGGCTTTTGGAGCAGTAC	17:T>G	17	0.335106	0.349206	0.650794	0.349206	0.650794	0	0.454523	0.454523	0.454523	45.9167	39.8837	1
33448784|F|0-13:G>A-13:G>A	TGCAGTACTTCACGAGTAGGATGGTGGGTATTCCGACTAGTACCCTCCCGATAAACGAAGGCGTTGTGA	TGCAGTACTTCACGAGTAGGATGGTGGGTATTCCGACTAGTACCCTCCCGATAAACGAAGGCGTTGTGA	13:G>A	13	0.792553	0.684564	0.348993	0.651007	0.315436	0.033557	0.431872	0.454394	0.443133	18.6293	15.7458	1
33413515|F|0-13:A>G-13:A>G	TGCAGAATTCATCACTACGACCAAAGCAAGAACAAAGCCCAGAATTCCACGGAGTCCGACCCATGATTG	TGCAGAATTCATCACTACGACCAAAGCAAGAACAAAGCCCAGAATTCCACGGAGTCCGACCCATGATTG	13:A>G	13	0.914894	0.348837	0.651163	0.348837	0.651163	0	0.4543	0.4543	0.4543	4.78788	4.64	1
33428354|F|0-9:T>C-9:T>C	TGCAGTTTATTATACCAGATCATAGCAACAATTGGAGTGGAGGTGTCGAGCATCAGGCCAACGAATGCA	TGCAGTTTATTATACCAGATCATAGCAACAATTGGAGTGGAGGTGTCGAGCATCAGGCCAACGAATGCA	9:T>C	9	0.228723	0.674419	0.348837	0.651163	0.325581	0.023256	0.439156	0.4543	0.446728	37.0312	26.625	1
33456117|F|0-26:T>C-26:T>C	TGCAGAATTGGAGGCAATTTATCATCTTCATCGCGTTTTGACACAGACGGATTTGCCTGAGTTTGCTAC	TGCAGAATTGGAGGCAATTTATCATCTTCATCGCGTTTTGACACAGACGGATTTGCCTGAGTTTGCTAC	26:T>C	26	0.228723	0.348837	0.651163	0.348837	0.651163	0	0.4543	0.4543	0.4543	25.125	8.86667	1
33435468|F|0-37:T>C-37:T>C	TGCAGGAAATATGTTTCAAGCCTGCGCGGAAGTCGTCTTGGCACAATTGGCTCCATCTTTGATACTATT	TGCAGGAAATATGTTTCAAGCCTGCGCGGAAGTCGTCTTGGCACAATTGGCTCCATCTTTGATACTATT	37:T>C	37	0.808511	0.690789	0.348684	0.651316	0.309211	0.039474	0.427199	0.454207	0.440703	34.405	30.4737	1
33442958|F|0-19:A>C-19:A>C	TGCAGGCACTTAAGGTTGTAAATTTTCAAAGTAGAATTTGGAATTTAGAGGTGCGCCTGAAATGGTGCA	TGCAGGCACTTAAGGTTGTAAATTTTCAAAGTAGAATTTGGAATTTAGAGGTGCGCCTGAAATGGTGCA	19:A>C	19	0.579787	0.357798	0.651376	0.348624	0.642202	0.009174	0.459557	0.454171	0.456864	3.80952	3.61728	1
33432955|F|0-57:C>G-57:C>G	TGCAGACAAATCGTTGAAACTGCAACTTTGTTGTGAGGTACCAGTTGTAGGTGATCTCTTTGCCCCTGT	TGCAGACAAATCGTTGAAACTGCAACTTTGTTGTGAGGTACCAGTTGTAGGTGATCTCTTTGCCCCTGT	57:C>G	57	0.702128	0.712121	0.348485	0.651515	0.287879	0.060606	0.410009	0.454086	0.432048	9.5045	8.56	1
33425765|F|0-37:C>A-37:C>A	TGCAGCTGAAATGGAGGATTGCTTAGACACCCTCCAGCGACTTAATTTGACACCTTTGAAGTCTTTCTT	TGCAGCTGAAATGGAGGATTGCTTAGACACCCTCCAGCGACTTAATTTGACACCTTTGAAGTCTTTCTT	37:C>A	37	0.595745	0.651786	0.348214	0.651786	0.348214	0	0.453922	0.453922	0.453922	4.65432	2.5814	1
33439690|F|0-45:C>T-45:C>T	TGCAGTTGATTTACCAAGCTATTAGCTTATCGGTGGTTGTATTGGCTTACAGATCGGAAGAGCGGTTCA	TGCAGTTGATTTACCAAGCTATTAGCTTATCGGTGGTTGTATTGGCTTAC	45:C>T	45	0.595745	0.366071	0.651786	0.348214	0.633929	0.017857	0.464126	0.453922	0.459024	8.20455	4.90123	1
33414941|F|0-15:T>C-15:T>C	TGCAGCATTACATGTTTGCTTTTCTTCTAGTAATTCTCTATTCAACAACTCTATCTTTTCCTGCAAAGC	TGCAGCATTACATGTTTGCTTTTCTTCTAGTAATTCTCTATTCAACAACTCTATCTTTTCCTGCAAAGC	15:T>C	15	0.978723	0.652174	0.347826	0.652174	0.347826	0	0.453686	0.453686	0.453686	17.2774	12.3714	1
33415183|F|0-28:G>A-28:G>A	TGCAGCCTGCAAGACAACAATATTTTAGGCAGCTCATGTAGCAACTGTTTCTGGAACCTGTTTACGTTC	TGCAGCCTGCAAGACAACAATATTTTAGGCAGCTCATGTAGCAACTGTTTCTGGAACCTGTTTACGTTC	28:G>A	28	0.611702	0.382609	0.652174	0.347826	0.617391	0.034783	0.472439	0.453686	0.463062	2.70588	2.65854	1
33430215|F|0-5:A>C-5:A>C	TGCAGAAGATGGCTCCCGAGGTTGTTACAGATCGGAAGAGCGGTTCAGCAGGAATGCCGAGACCGATCT	TGCAGAAGATGGCTCCCGAGGTTGTTAC	5:A>C	5	0.978723	0.652174	0.347826	0.652174	0.347826	0	0.453686	0.453686	0.453686	63.5693	45.9429	1
33439187|F|0-15:G>T-15:G>T	TGCAGCATCAGTGTTGCTACTTACAGATCGGAAGAGCGGTTCAGCAGGAATGCCGAGACCGATCTCGTA	TGCAGCATCAGTGTTGCTACTTAC	15:G>T	15	0.611702	0.347826	0.652174	0.347826	0.652174	0	0.453686	0.453686	0.453686	11	3.39759	1
33449573|F|0-20:G>A-20:G>A	TGCAGCTCGTACACCTGCATGTACGCTTCTGAAAGAGCGACCATCTGAGGAAGCGTTTCTGAAACGTGC	TGCAGCTCGTACACCTGCATGTACGCTTCTGAAAGAGCGACCATCTGAGGAAGCGTTTCTGAAACGTGC	20:G>A	20	0.244681	0.652174	0.347826	0.652174	0.347826	0	0.453686	0.453686	0.453686	26	24.8235	1
33456853|F|0-66:G>A-66:G>A	TGCAGGTGGATATATCATCATTACTGTGCAATGGTAATGGCTCTTGTGAGCCTTACTTGGGAAATTGAA	TGCAGGTGGATATATCATCATTACTGTGCAATGGTAATGGCTCTTGTGAGCCTTACTTGGGAAATTGAA	66:G>A	66	0.978723	0.657609	0.347826	0.652174	0.342391	0.005435	0.450319	0.453686	0.452003	100.341	72.1429	1
33451045|F|0-10:T>C-10:T>C	TGCAGATCTCTCCACCACTAGCAGCTCGGCTGCTGTGCCGCCAGCAGGGGACAGTCCACGCGACTCCTC	TGCAGATCTCTCCACCACTAGCAGCTCGGCTGCTGTGCCGCCAGCAGGGGACAGTCCACGCGACTCCTC	10:T>C	10	0.382979	0.652778	0.347222	0.652778	0.347222	0	0.453318	0.453318	0.453318	18.6667	15.2222	1
33431831|F|0-15:C>T-15:C>T	TGCAGGAAGCAATGCCGCGAGCAGCGTTTTATGGACAGGACTAGTCTCCAACTTACAGATCGGAAGAGC	TGCAGGAAGCAATGCCGCGAGCAGCGTTTTATGGACAGGACTAGTCTCCAACTTAC	15:C>T	15	0.260638	0.653061	0.346939	0.653061	0.346939	0	0.453145	0.453145	0.453145	21.5	15.2778	1
33440212|F|0-8:T>A-8:T>A	TGCAGAAATTCAGAAACTTGCAAGATGTATTGATACAAAATGCACTACCTCATTACCAGATACCGTGGC	TGCAGAAATTCAGAAACTTGCAAGATGTATTGATACAAAATGCACTACCTCATTACCAGATACCGTGGC	8:T>A	8	0.781915	0.653061	0.346939	0.653061	0.346939	0	0.453145	0.453145	0.453145	15.125	12.7407	1
33444804|F|0-56:G>C-56:G>C	TGCAGCCACCCCCAGCATCCATCTCCAAGTTCCTTTGACCTGAATAATCAATACATGTGAACTTTTGAT	TGCAGCCACCCCCAGCATCCATCTCCAAGTTCCTTTGACCTGAATAATCAATACATGTGAACTTTTGAT	56:G>C	56	0.260638	0.346939	0.653061	0.346939	0.653061	0	0.453145	0.453145	0.453145	8.05556	7.91176	1
33406466|F|0-38:A>G-38:A>G	TGCAGTTTATTTTTGTGGAAATGCATACTGCCGGGATGATGATGTCGGATTTTGGTTGATTTTGATTTT	TGCAGTTTATTTTTGTGGAAATGCATACTGCCGGGATGATGATGTCGGATTTTGGTTGATTTTGATTTT	38:A>G	38	0.797872	0.68	0.346667	0.653333	0.32	0.026667	0.4352	0.452978	0.444089	23.3707	21.4655	1
33436192|F|0-19:T>A-19:T>A	TGCAGGTATGATGATGAGCTTGTATAGAATGACAATTCTGGGCCTGGATACAGTCATATTCCTAAGCAT	TGCAGGTATGATGATGAGCTTGTATAGAATGACAATTCTGGGCCTGGATACAGTCATATTCCTAAGCAT	19:T>A	19	0.93617	0.352273	0.653409	0.346591	0.647727	0.005682	0.456353	0.452931	0.454642	7.75362	4.83206	1
33421338|F|0-27:G>A-27:G>A	TGCAGGAACGACAGCAAGATGCATCCTGGTGAAGTCAAAGAAATTACAGATCGGAAGAGCGGTTCAGCA	TGCAGGAACGACAGCAAGATGCATCCTGGTGAAGTCAAAGAAATTAC	27:G>A	27	0.93617	0.698864	0.346591	0.653409	0.301136	0.045455	0.420907	0.452931	0.436919	127.186	97.6667	0.975
33445846|F|0-36:A>G-36:A>G	TGCAGTAGTACTAGTATCTCTATCCTGGGTTGCTTCATTACAGATCGGAAGAGCGGTTCAGCAGGAATG	TGCAGTAGTACTAGTATCTCTATCCTGGGTTGCTTCATTAC	36:A>G	36	0.537234	0.653465	0.346535	0.653465	0.346535	0	0.452897	0.452897	0.452897	75.9054	33.8108	1
33424867|F|0-53:G>C-53:G>C	TGCAGCAGATATTCCAGATCTCAGTTTTGACCAGAAAAAAATGCAGTATAATAGACTAGTAAAGAGGTA	TGCAGCAGATATTCCAGATCTCAGTTTTGACCAGAAAAAAATGCAGTATAATAGACTAGTAAAGAGGTA	53:G>C	53	0.675532	0.76378	0.346457	0.653543	0.23622	0.110236	0.360841	0.452849	0.406845	34.4234	31.7255	1
33448030|F|0-12:G>A-12:G>A	TGCAGCTTATAGGATATAGCACTTTATCCCATGTATTATTTATATTGAAAAGTTTAGAGTTCTGATCTA	TGCAGCTTATAGGATATAGCACTTTATCCCATGTATTATTTATATTGAAAAGTTTAGAGTTCTGATCTA	12:G>A	12	0.675532	0.417323	0.653543	0.346457	0.582677	0.070866	0.486329	0.452849	0.469589	5	4.80435	1
33450926|F|0-24:T>C-24:T>C	TGCAGAGGTAGATTAGTTCTTGGATGAACTAATAAATTTATTTTGACAATATATGTTGATGAGTTTATT	TGCAGAGGTAGATTAGTTCTTGGATGAACTAATAAATTTATTTTGACAATATATGTTGATGAGTTTATT	24:T>C	24	0.675532	0.716535	0.346457	0.653543	0.283465	0.062992	0.406225	0.452849	0.429537	32.3465	31.1509	1
33451012|F|0-9:A>G-9:A>G	TGCAGATCAACGTCTTATTTACAACGTGAGTACCTTTTGAAGCTGTAAGCTATGTAATGCTAGGTTTTA	TGCAGATCAACGTCTTATTTACAACGTGAGTACCTTTTGAAGCTGTAAGCTATGTAATGCTAGGTTTTA	9:A>G	9	0.952128	0.659218	0.346369	0.653631	0.340782	0.005587	0.449299	0.452795	0.451047	54.7015	50.6269	1
33404223|F|0-48:A>G-48:A>G	TGCAGCAGCCTACCCATTCGTAGTAAAAAAAATTCCCATGCCTCAATTACAGCTTGTACGAATAATATG	TGCAGCAGCCTACCCATTCGTAGTAAAAAAAATTCCCATGCCTCAATTACAGCTTGTACGAATAATATG	48:A>G	48	0.414894	0.679487	0.346154	0.653846	0.320513	0.025641	0.435569	0.452663	0.444116	7.27119	6.13333	1
33407719|F|0-11:T>C-11:T>C	TGCAGCCAAGCTAAAATAGGAAGGTGGATAGAAAAAAAGACAATGGAGAATGTTGTTGGTGCAAAGATA	TGCAGCCAAGCTAAAATAGGAAGGTGGATAGAAAAAAAGACAATGGAGAATGTTGTTGGTGCAAAGATA	11:T>C	11	0.276596	0.346154	0.653846	0.346154	0.653846	0	0.452663	0.452663	0.452663	26.75	25.9189	1
33417916|F|0-9:C>G-9:C>G	TGCAGAAAGCCGTAAATATATTTGCCAAAGGGGATGGCCGAGTGGTTCCATGGAAAGTTATATTGCAAT	TGCAGAAAGCCGTAAATATATTTGCCAAAGGGGATGGCCGAGTGGTTCCATGGAAAGTTATATTGCAAT	9:C>G	9	0.276596	0.346154	0.653846	0.346154	0.653846	0	0.452663	0.452663	0.452663	36.2105	35.3784	1
33422092|F|0-5:A>C-5:A>C	TGCAGAGACGATAATACAATTGCAATACAACAGAAACAGATAAGCCATTACAGATCGGAAGAGCGGTTC	TGCAGAGACGATAATACAATTGCAATACAACAGAAACAGATAAGCCATTAC	5:A>C	5	0.276596	0.653846	0.346154	0.653846	0.346154	0	0.452663	0.452663	0.452663	64.6757	54.25	1
33422350|F|0-21:A>T-21:A>T	TGCAGGAAGGATCTTATTTGCAGAATGTGTTGCTAACTGTGATGACTATAGTGTTACAGATCGGAAGAG	TGCAGGAAGGATCTTATTTGCAGAATGTGTTGCTAACTGTGATGACTATAGTGTTAC	21:A>T	21	0.276596	0.653846	0.346154	0.653846	0.346154	0	0.452663	0.452663	0.452663	64	63.4737	1
33431699|F|0-25:A>G-25:A>G	TGCAGCAACCCAATTTCTCATGATTATTACAGATCGGAAGAGCGGTTCAGCAGGAATGCCGAGACCGAT	TGCAGCAACCCAATTTCTCATGATTATTAC	25:A>G	25	0.276596	0.365385	0.653846	0.346154	0.634615	0.019231	0.463757	0.452663	0.45821	55.8571	43.5263	1
33438046|F|0-23:T>C-23:T>C	TGCAGATGCCCAGCTGAAGGTAATGCTGGACTGCTTATGTCATCGTTCAGTGTATTTTTGCCCGTCACA	TGCAGATGCCCAGCTGAAGGTAATGCTGGACTGCTTATGTCATCGTTCAGTGTATTTTTGCCCGTCACA	23:T>C	23	0.276596	0.346154	0.653846	0.346154	0.653846	0	0.452663	0.452663	0.452663	45.65	40.5405	1
33438423|F|0-49:G>T-49:G>T	TGCAGTAATGACATGTTGATAGATTGGTTTATATGATTATATTTTGTGAGTCTAACAGATGACATGATA	TGCAGTAATGACATGTTGATAGATTGGTTTATATGATTATATTTTGTGAGTCTAACAGATGACATGATA	49:G>T	49	0.276596	0.653846	0.346154	0.653846	0.346154	0	0.452663	0.452663	0.452663	96.5833	35.45	1
33439916|F|0-13:C>T-13:C>T	TGCAGCTCAACTCCTTTTCGATGAATCTCACCTTACAGATCGGAAGAGCGGTTCAGCAGGAATGCCGAG	TGCAGCTCAACTCCTTTTCGATGAATCTCACCTTAC	13:C>T	13	0.276596	0.346154	0.653846	0.346154	0.653846	0	0.452663	0.452663	0.452663	34.05	31.4054	1
33446178|F|0-20:T>C-20:T>C	TGCAGTTGTTCATAAGATTTTGACAGTTCATATGTCCGTCCTTTACAGATCGGAAGAGCGGTTCAGCAG	TGCAGTTGTTCATAAGATTTTGACAGTTCATATGTCCGTCCTTTAC	20:T>C	20	0.276596	0.653846	0.346154	0.653846	0.346154	0	0.452663	0.452663	0.452663	64.2973	62.65	1
33449453|F|0-16:C>G-16:C>G	TGCAGAAGATTATCAGCTTATTACCTTTGGGAGGTCAAGAGCAGGTAGTGTTCTCCTATTTACAGATCG	TGCAGAAGATTATCAGCTTATTACCTTTGGGAGGTCAAGAGCAGGTAGTGTTCTCCTATTTAC	16:C>G	16	0.276596	0.346154	0.653846	0.346154	0.653846	0	0.452663	0.452663	0.452663	38.5263	34.7297	1
33449542|F|0-29:T>C-29:T>C	TGCAGCAGTCTTCTTTGATTTTCCTGCATTGGAATTTGGTAATGCAACATAACTTTCATCATTACAGAT	TGCAGCAGTCTTCTTTGATTTTCCTGCATTGGAATTTGGTAATGCAACATAACTTTCATCATTAC	29:T>C	29	0.276596	0.346154	0.653846	0.346154	0.653846	0	0.452663	0.452663	0.452663	38.6842	37.2162	1
33456457|F|0-19:A>C-19:A>C	TGCAGCAAGATCAATGATCAATAGCTTTACAGATCGGAAGAGCGGTTCAGCAGGAATGCCGAGACCGAT	TGCAGCAAGATCAATGATCAATAGCTTTAC	19:A>C	19	0.276596	0.653846	0.346154	0.653846	0.346154	0	0.452663	0.452663	0.452663	82.2162	77.45	1
33426197|F|0-29:A>G-29:A>G	TGCAGGAATTGGAACAAGGCACCAAAATGAAACACAAGAAAAATCAAATGCAATGACCAAATTCTAACC	TGCAGGAATTGGAACAAGGCACCAAAATGAAACACAAGAAAAATCAAATGCAATGACCAAATTCTAACC	29:A>G	29	0.569149	0.364486	0.654206	0.345794	0.635514	0.018692	0.463272	0.452441	0.457857	60.4773	53.4337	1
33448169|F|0-31:G>A-31:G>A	TGCAGGAAGAAAACAAAATCCAAAGTTCACCGCAATGGCCGGTAAAGTAAAAAAATTGGGCATGACCCC	TGCAGGAAGAAAACAAAATCCAAAGTTCACCGCAATGGCCGGTAAAGTAAAAAAATTGGGCATGACCCC	31:G>A	31	0.569149	0.654206	0.345794	0.654206	0.345794	0	0.452441	0.452441	0.452441	47.6667	42.0976	1
33420126|F|0-31:T>C-31:T>C	TGCAGATAATTTATAAAAATTCATTCTTACCTTTTCTCCACTCCCCTACTCTAATAACATTTGAAAATT	TGCAGATAATTTATAAAAATTCATTCTTACCTTTTCTCCACTCCCCTACTCTAATAACATTTGAAAATT	31:T>C	31	0.430851	0.358025	0.654321	0.345679	0.641975	0.012346	0.459686	0.45237	0.456028	26.5484	9.08197	1
33421452|F|0-18:G>A-18:G>A	TGCAGGCTGCAGCCATGAGCATATCACCTGATTGCCACTTGGATATTACAGATCGGAAGAGCGGTTCAG	TGCAGGCTGCAGCCATGAGCATATCACCTGATTGCCACTTGGATATTAC	18:G>A	18	0.430851	0.691358	0.345679	0.654321	0.308642	0.037037	0.426764	0.45237	0.439567	9.62712	6.62069	1
33421975|F|0-15:G>A-15:G>A	TGCAGTTTTCCATGTGACTGATCTTACAGATCGGAAGAGCGGTTCAGCAGGAATGCCGAGACCGATCTC	TGCAGTTTTCCATGTGACTGATCTTAC	15:G>A	15	0.893617	0.380952	0.654762	0.345238	0.619048	0.035714	0.471655	0.452098	0.461876	42.1944	24.9134	0.975
33453794|F|0-37:G>A-37:G>A	TGCAGATTATAGAAACAAATAAGCATTCATACATCACGGCTGTGAAACCTTCTAGAGTATCGTTATAAC	TGCAGATTATAGAAACAAATAAGCATTCATACATCACGGCTGTGAAACCTTCTAGAGTATCGTTATAAC	37:G>A	37	0.755319	0.676056	0.34507	0.65493	0.323944	0.021127	0.438008	0.451994	0.445001	18.7982	18.2909	1
33418368|F|0-33:A>C-33:A>C	TGCAGAGTTCATTACTTCATCTGCTAGAAAATCATCTAAAGGTAAGATACATTGATTTTACTGACATAG	TGCAGAGTTCATTACTTCATCTGCTAGAAAATCATCTAAAGGTAAGATACATTGATTTTACTGACATAG	33:A>C	33	0.308511	0.655172	0.344828	0.655172	0.344828	0	0.451843	0.451843	0.451843	20.375	9	1
33434258|F|0-36:G>T-36:G>T	TGCAGCACTTGCTTTGGATGAGTCAGTTTTGGATGCGGATCAGGTGGAAAACTTGATAAAGTTTTGTCC	TGCAGCACTTGCTTTGGATGAGTCAGTTTTGGATGCGGATCAGGTGGAAAACTTGATAAAGTTTTGTCC	36:G>T	36	0.925532	0.672414	0.344828	0.655172	0.327586	0.017241	0.440547	0.451843	0.446195	80.8358	75.9231	1
33442149|F|0-42:T>C-42:T>C	TGCAGCCTTGCTGGTTTTCGCATCCCATAGAGCTCGAATTCGTCTAGTATTACAATAATGATGTATTAC	TGCAGCCTTGCTGGTTTTCGCATCCCATAGAGCTCGAATTCGTCTAGTATTACAATAATGATGTATTAC	42:T>C	42	0.308511	0.706897	0.344828	0.655172	0.293103	0.051724	0.414388	0.451843	0.433115	34.1591	28.4348	1
33445958|F|0-47:A>T-47:A>T	TGCAGTTAGGGAAGAAACGAAGAAGAGAAGTTGATCAGTGGTTGAGAAATGTTACAGATCGGAAGAGCG	TGCAGTTAGGGAAGAAACGAAGAAGAGAAGTTGATCAGTGGTTGAGAAATGTTAC	47:A>T	47	0.308511	0.655172	0.344828	0.655172	0.344828	0	0.451843	0.451843	0.451843	101.927	90.7143	1
33454746|F|0-23:G>C-23:G>C	TGCAGATTCGGTCGACGTTGGGTGGCAATTCGATCGATATTTCAATTGGAAATTTCAGAAATTTTATTG	TGCAGATTCGGTCGACGTTGGGTGGCAATTCGATCGATATTTCAATTGGAAATTTCAGAAATTTTATTG	23:G>C	23	0.308511	0.344828	0.655172	0.344828	0.655172	0	0.451843	0.451843	0.451843	120.476	34.3023	1
33416590|F|0-9:A>C-9:A>C	TGCAGGTTCAAAAATCAATAGAAAAAGACGAGGGTTTTTTTAGGTGGGTGGGGGGAGAATTGGGGGTAC	TGCAGGTTCAAAAATCAATAGAAAAAGACGAGGGTTTTTTTAGGTGGGTGGGGGGAGAATTGGGGGTAC	9:A>C	9	0.632979	0.739496	0.344538	0.655462	0.260504	0.084034	0.385284	0.451663	0.418473	30.33	29.9787	1
33417181|F|0-36:G>T-36:G>T	TGCAGTCTCTTCAGGAATCACTTCATCCTCACTAATGACCTTTCTGCTAATAGGGGCATAACCACCAAA	TGCAGTCTCTTCAGGAATCACTTCATCCTCACTAATGACCTTTCTGCTAATAGGGGCATAACCACCAAA	36:G>T	36	0.957447	0.344444	0.655556	0.344444	0.655556	0	0.451605	0.451605	0.451605	4.83824	4.76296	1
33411248|F|0-16:C>T-16:C>T	TGCAGTGAGAGTTTTCCCAGCTGTTACAGATCGGAAGAGCGGTTCAGCAGGAATGCCGAGACCGATCTC	TGCAGTGAGAGTTTTCCCAGCTGTTAC	16:C>T	16	0.973404	0.661202	0.344262	0.655738	0.338798	0.005464	0.448028	0.451492	0.44976	33.1522	26.2143	1
33412985|F|0-28:C>T-28:C>T	TGCAGTTGTGGGTGCAATTGGAGGAAAACTTCCCCTATTATCAGGGAATTGACGAGGGAAAAAGTAAGT	TGCAGTTGTGGGTGCAATTGGAGGAAAACTTCCCCTATTATCAGGGAATTGACGAGGGAAAAAGTAAGT	28:C>T	28	0.973404	0.344262	0.655738	0.344262	0.655738	0	0.451492	0.451492	0.451492	25.2	21.5912	1
33440694|F|0-52:A>C-52:A>C	TGCAGAATTTTGAAATTGGTGGGGATCGTGAACGTATGCCTGAGCCTATAATACGAGCATTTGGAGTTT	TGCAGAATTTTGAAATTGGTGGGGATCGTGAACGTATGCCTGAGCCTATAATACGAGCATTTGGAGTTT	52:A>C	52	0.973404	0.666667	0.344262	0.655738	0.333333	0.010929	0.444444	0.451492	0.447968	124.906	115.543	1
33444573|F|0-13:A>G-13:A>G	TGCAGTTTGTCTGATAGAGACCCAATTAGTAAAACACTGCAAACTCTACAAGTATTACATCTAGCAAAC	TGCAGTTTGTCTGATAGAGACCCAATTAGTAAAACACTGCAAACTCTACAAGTATTACATCTAGCAAAC	13:A>G	13	0.973404	0.344262	0.655738	0.344262	0.655738	0	0.451492	0.451492	0.451492	30.6323	28.0365	1
33445710|F|0-41:G>A-41:G>A	TGCAGGATCTGAAAGACTCAATTGAAGAAGCTGAGGTACGTGGCCTTTACAGATCGGAAGAGCGGTTCA	TGCAGGATCTGAAAGACTCAATTGAAGAAGCTGAGGTACGTGGCCTTTAC	41:G>A	41	0.973404	0.666667	0.344262	0.655738	0.333333	0.010929	0.444444	0.451492	0.447968	70.4748	55.2754	1
33450251|F|0-7:T>C-7:T>C	TGCAGGTTGGAGATGTGGCTGCTCTGGGTATTTCAGAGTCATTTACAGATCGGAAGAGCGGTTCAGCAG	TGCAGGTTGGAGATGTGGCTGCTCTGGGTATTTCAGAGTCATTTAC	7:T>C	7	0.973404	0.655738	0.344262	0.655738	0.344262	0	0.451492	0.451492	0.451492	91.4307	73.2	1
33442364|F|0-48:G>A-48:G>A	TGCAGCTCGACGAACCGCGTCAGCAGCGCCAAGAATAGCATTACGTGAGCGTTGAAAGAAACCAAAAGA	TGCAGCTCGACGAACCGCGTCAGCAGCGCCAAGAATAGCATTACGTGAGCGTTGAAAGAAACCAAAAGA	48:G>A	48	0.989362	0.666667	0.344086	0.655914	0.333333	0.010753	0.444444	0.451382	0.447913	58	55.2714	1
33437197|F|0-6:T>G-6:T>G	TGCAGTTATTGTGAAAGAATCTGGATGGTTATTACTAGGTTCCCTTTTAGCATCTATGCCTAAAGAGGT	TGCAGTTATTGTGAAAGAATCTGGATGGTTATTACTAGGTTCCCTTTTAGCATCTATGCCTAAAGAGGT	6:T>G	6	0.680851	0.375	0.65625	0.34375	0.625	0.03125	0.46875	0.451172	0.459961	113.614	109.277	1
33437198|F|0-19:G>T-19:G>T	TGCAGTTATTGTGAAAGAAGCTGGATGGTTATTACTAGGTTCACTTTTAGCATCTATGCCTAAAGAGGT	TGCAGTTATTGTGAAAGAAGCTGGATGGTTATTACTAGGTTCACTTTTAGCATCTATGCCTAAAGAGGT	19:G>T	19	0.680851	0.351562	0.65625	0.34375	0.648438	0.007812	0.455933	0.451172	0.453552	116.469	109.277	1
33445353|F|0-33:C>T-33:C>T	TGCAGACGAAGAATCCAAGTGTTTCAGCTTCTCCCTTCTTCTTCAGGTAATTACAGATCGGAAGAGCGG	TGCAGACGAAGAATCCAAGTGTTTCAGCTTCTCCCTTCTTCTTCAGGTAATTAC	33:C>T	33	0.680851	0.734375	0.34375	0.65625	0.265625	0.078125	0.390137	0.451172	0.420654	81.0818	76.0851	1
33441118|F|0-65:T>C-65:T>C	TGCAGATAAGTTTATGATGACCCTTACTACGTATCTATATCTTGACACATATCGTAATCTATCGATATC	TGCAGATAAGTTTATGATGACCCTTACTACGTATCTATATCTTGACACATATCGTAATCTATCGATATC	65:T>C	65	0.696809	0.358779	0.656489	0.343511	0.641221	0.015267	0.460113	0.451023	0.455568	6.14035	5.53684	1
33431924|F|0-26:C>T-26:C>T	TGCAGTACAGAGAGGTAAATAGAAATCACCCTTTTACAGATCGGAAGAGCGGTTCAGCAGGAATGCCGA	TGCAGTACAGAGAGGTAAATAGAAATCACCCTTTTAC	26:C>T	26	0.356383	0.656716	0.343284	0.656716	0.343284	0	0.45088	0.45088	0.45088	98.0208	96.36	1
33442873|F|0-53:G>A-53:G>A	TGCAGGATAATACTGATTCAACAACATTCCGGGGGGTATATTGTATGGTATAGGACCCATCGGAAACAT	TGCAGGATAATACTGATTCAACAACATTCCGGGGGGTATATTGTATGGTATAGGACCCATCGGAAACAT	53:G>A	53	0.712766	0.679104	0.343284	0.656716	0.320896	0.022388	0.435843	0.45088	0.443362	9.78846	8.73077	1
33415709|F|0-14:G>A-14:G>A	TGCAGCTTGCTGCTGCCGTGAGGGAGAGAGACACAACCTTCCTACTGCTGGCTGCCATGACGGAGGAGA	TGCAGCTTGCTGCTGCCGTGAGGGAGAGAGACACAACCTTCCTACTGCTGGCTGCCATGACGGAGGAGA	14:G>A	14	0.37234	0.657143	0.342857	0.657143	0.342857	0	0.450612	0.450612	0.450612	18.2281	14.12	1
33449771|F|0-16:G>A-16:G>A	TGCAGCATATATTTACGATCGATGATTACAGGTGGAATAGCATTTCAATGACACAAAATGACATAGAAG	TGCAGCATATATTTACGATCGATGATTACAGGTGGAATAGCATTTCAATGACACAAAATGACATAGAAG	16:G>A	16	0.37234	0.342857	0.657143	0.342857	0.657143	0	0.450612	0.450612	0.450612	39.5385	34.4808	1
33428438|F|0-37:T>C-37:T>C	TGCAGTTTGGGTTGCAGCTGTTTCATTGTTCATGGAGTTGTTGGGTTTCCCTACCCAGAAATGGCTGAC	TGCAGTTTGGGTTGCAGCTGTTTCATTGTTCATGGAGTTGTTGGGTTTCCCTACCCAGAAATGGCTGAC	37:T>C	37	0.946809	0.662921	0.342697	0.657303	0.337079	0.005618	0.446913	0.450511	0.448712	58.0741	37.403	1
33451822|F|0-24:C>T-24:C>T	TGCAGGACTTCCAAGAGGGCGAAGCGGCGGCTGCTCTGAAGAACAAACAACAGCAGCCAGACAAGAGCT	TGCAGGACTTCCAAGAGGGCGAAGCGGCGGCTGCTCTGAAGAACAAACAACAGCAGCCAGACAAGAGCT	24:C>T	24	0.946809	0.348315	0.657303	0.342697	0.651685	0.005618	0.453983	0.450511	0.452247	43.1493	27.406	1
33403475|F|0-8:G>A-8:G>A	TGCAGAGAGGGAACATCATGAACGGTTTCTTGATATCTCTCTTCATCATGTAATAGTGTCTCTAGTGTC	TGCAGAGAGGGAACATCATGAACGGTTTCTTGATATCTCTCTTCATCATGTAATAGTGTCTCTAGTGTC	8:G>A	8	0.962766	0.353591	0.657459	0.342541	0.646409	0.01105	0.457129	0.450414	0.453771	6.90141	6.39706	1
33423169|F|0-32:G>C-32:G>C	TGCAGAACCCACAAAAATGGCAGTTTCTACAAGTCCAGTTGCTACTGCTACTGAAAAAAAGAAGGAAAT	TGCAGAACCCACAAAAATGGCAGTTTCTACAAGTCCAGTTGCTACTGCTACTGAAAAAAAGAAGGAAAT	32:G>C	32	0.776596	0.684932	0.342466	0.657534	0.315068	0.027397	0.431601	0.450366	0.440983	10.1712	9.76271	1
33442620|F|0-21:T>A-21:T>A	TGCAGCTTTGATTGATTATGTTGTAAATCGAAACCCGAAACCCGATCTGGCCCGAAGAGTTTCATCATT	TGCAGCTTTGATTGATTATGTTGTAAATCGAAACCCGAAACCCGATCTGGCCCGAAGAGTTTCATCATT	21:T>A	21	0.776596	0.712329	0.342466	0.657534	0.287671	0.054795	0.409833	0.450366	0.430099	35.0504	34.4286	1
33431367|F|0-29:T>A-29:T>A	TGCAGTGCTGGTCAACACTAATCCTAGTATGTTTTTACTTACAGATCGGAAGAGCGGTTCAGCAGGAAT	TGCAGTGCTGGTCAACACTAATCCTAGTATGTTTTTACTTAC	29:T>A	29	0.978723	0.657609	0.342391	0.657609	0.342391	0	0.450319	0.450319	0.450319	54.2754	47.0725	1
33413471|F|0-45:T>C-45:T>C	TGCAGAATCTTTGGCAGATCCTGAGGAGTATCCTAATTTGTTTGATGATTGGCAAATTGCTCTTGCTGT	TGCAGAATCTTTGGCAGATCCTGAGGAGTATCCTAATTTGTTTGATGATTGGCAAATTGCTCTTGCTGT	45:T>C	45	0.994681	0.71123	0.342246	0.657754	0.28877	0.053476	0.410764	0.450227	0.430496	93.0729	78.7714	0.977273
33449031|F|0-18:G>C-18:G>C	TGCAGTGAAAAGAGACGAGAGACGGATCTTTTGACGCTGTTCTCCCTCAACAACAACAACCTAATCAAA	TGCAGTGAAAAGAGACGAGAGACGGATCTTTTGACGCTGTTCTCCCTCAACAACAACAACCTAATCAAA	18:G>C	18	0.808511	0.730263	0.342105	0.657895	0.269737	0.072368	0.393958	0.450139	0.422048	11.4436	10.4098	1
33414386|F|0-56:C>T-56:C>T	TGCAGATTTAGACAACAATAAAGTACAAAGAAGAGAAAAAGATGAACAACAAAGTACAAGAGAAACCCA	TGCAGATTTAGACAACAATAAAGTACAAAGAAGAGAAAAAGATGAACAACAAAGTACAAGAGAAACCCA	56:C>T	56	0.638298	0.733333	0.341667	0.658333	0.266667	0.075	0.391111	0.449861	0.420486	10.1765	8.93478	1
33432179|F|0-19:C>A-19:C>A	TGCAGGGTGTACCAGATACCCATGTCCAGCAGGCATCTTCGCTTGTAGGTTCTCTAGTGAACATAAGTC	TGCAGGGTGTACCAGATACCCATGTCCAGCAGGCATCTTCGCTTGTAGGTTCTCTAGTGAACATAAGTC	19:C>A	19	0.638298	0.708333	0.341667	0.658333	0.291667	0.05	0.413194	0.449861	0.431528	4.91837	4.86667	0.96875
33452625|F|0-10:A>G-10:A>G	TGCAGATGTTACAAAAGGGATAGCATATTCGGTACTGTTTGGGTTTGTGGATAACACCTCGATTGCATT	TGCAGATGTTACAAAAGGGATAGCATATTCGGTACTGTTTGGGTTTGTGGATAACACCTCGATTGCATT	10:A>G	10	0.218085	0.658537	0.341463	0.658537	0.341463	0	0.449732	0.449732	0.449732	88.3448	78.9333	1
33424981|F|0-67:T>G-67:T>G	TGCAGCAGTTGGACTATGAATTGATTGATTGCCAAGCTCTTGTTCTTGCTCCAACCAGGGAGCTTGCTC	TGCAGCAGTTGGACTATGAATTGATTGATTGCCAAGCTCTTGTTCTTGCTCCAACCAGGGAGCTTGCTC	67:T>G	67	0.670213	0.706349	0.34127	0.65873	0.293651	0.047619	0.41484	0.449609	0.432225	47.5758	45.4423	1
33457090|F|0-14:T>C-14:T>C	TGCAGCTTAGTTTGTGATTTCAGTGAGCTTACAGATCGGAAGAGCGGTTCAGCAGGAATGCCGAGACCG	TGCAGCTTAGTTTGTGATTTCAGTGAGCTTAC	14:T>C	14	0.670213	0.738095	0.34127	0.65873	0.261905	0.079365	0.386621	0.449609	0.418115	28.3429	27.4038	0.970588
33421359|F|0-29:A>T-29:A>T	TGCAGGAATGAATGTAATAGCCAAGATAAAAGTGTTACAGATCGGAAGAGCGGTTCAGCAGGAATGCCG	TGCAGGAATGAATGTAATAGCCAAGATAAAAGTGTTAC	29:A>T	29	0.68617	0.364341	0.658915	0.341085	0.635659	0.023256	0.463193	0.449492	0.456343	115.673	93.901	1
33444551|F|0-28:T>G-28:T>G	TGCAGTTTCTTCGGATAAAGGGAGAGCATCTGCTATATCTAATGGAGTTTTCCCGTCTCTTGTCAATGC	TGCAGTTTCTTCGGATAAAGGGAGAGCATCTGCTATATCTAATGGAGTTTTCCCGTCTCTTGTCAATGC	28:T>G	28	0.68617	0.72093	0.341085	0.658915	0.27907	0.062016	0.40238	0.449492	0.425936	48.6482	42.0204	1
33457245|F|0-33:T>C-33:T>C	TGCAGATGCTAGGCGTCCACGTATTTCTGATTCTGATGTTATCATACAGGTTGGTTTTTTGTTTTTTAT	TGCAGATGCTAGGCGTCCACGTATTTCTGATTCTGATGTTATCATACAGGTTGGTTTTTTGTTTTTTAT	33:T>C	33	0.68617	0.410853	0.658915	0.341085	0.589147	0.069767	0.484106	0.449492	0.466799	81.6167	40.0714	1
33416395|F|0-9:G>A-9:G>A	TGCAGGTACGTTTTACATTGAGTGTGCGGAAACAGCATCAGTTCTCCAAAATGCAACACAAGACTCCCT	TGCAGGTACGTTTTACATTGAGTGTGCGGAAACAGCATCAGTTCTCCAAAATGCAACACAAGACTCCCT	9:G>A	9	0.93617	0.340909	0.659091	0.340909	0.659091	0	0.44938	0.44938	0.44938	20.6615	20.4962	1
33428361|F|0-43:C>A-43:C>A	TGCAGTTTAGAGCTCACTACAGTATGCATGAATTGAATATGTCCTTTGTTTAGTGCAGAGACTCTCTCA	TGCAGTTTAGAGCTCACTACAGTATGCATGAATTGAATATGTCCTTTGTTTAGTGCAGAGACTCTCTCA	43:C>A	43	0.93617	0.380682	0.659091	0.340909	0.619318	0.039773	0.471526	0.44938	0.460453	70.0247	50.6587	1
33456583|F|0-55:T>C-55:T>C	TGCAGACGAAAGACACAAATCTTTGACAAAAACTGCTAAGATACTGTTAGTAACCTTGATTCCTACGAT	TGCAGACGAAAGACACAAATCTTTGACAAAAACTGCTAAGATACTGTTAGTAACCTTGATTCCTACGAT	55:T>C	55	0.702128	0.386364	0.659091	0.340909	0.613636	0.045455	0.474174	0.44938	0.461777	113.333	107.092	1
33413053|F|0-24:A>G-24:A>G	TGCAGAAAATCGTGAACGCTGCAAATGCTCATACAATGTTCCTCACACACTTCTGGTAAAATTCAGCTT	TGCAGAAAATCGTGAACGCTGCAAATGCTCATACAATGTTCCTCACACACTTCTGGTAAAATTCAGCTT	24:A>G	24	0.968085	0.659341	0.340659	0.659341	0.340659	0	0.449221	0.449221	0.449221	28.1825	24.5588	1
33425488|F|0-57:C>T-57:C>T	TGCAGCGGGCATTTTGGGGATTCTCAAGGTTTTGGGTAGAGACACATTGTCGAACAGCGATGAGAAGCA	TGCAGCGGGCATTTTGGGGATTCTCAAGGTTTTGGGTAGAGACACATTGTCGAACAGCGATGAGAAGCA	57:C>T	57	0.968085	0.340659	0.659341	0.340659	0.659341	0	0.449221	0.449221	0.449221	7.21739	5.17518	1
33435169|F|0-36:T>C-36:T>C	TGCAGCTGATGTCAAAGTTCTCCACCCCATATCAGTTGAGTTTGATGGACTTGATAAATGTTCACCAGA	TGCAGCTGATGTCAAAGTTCTCCACCCCATATCAGTTGAGTTTGATGGACTTGATAAATGTTCACCAGA	36:T>C	36	0.968085	0.664835	0.340659	0.659341	0.335165	0.005495	0.445659	0.449221	0.44744	25.6232	23.6323	1
33435528|F|0-18:A>T-18:A>T	TGCAGGAAGTTCTAGAAAAATGGACTTGGCACTATCCACTTTACCGCTTCGAGAATACAAGGTAATAAG	TGCAGGAAGTTCTAGAAAAATGGACTTGGCACTATCCACTTTACCGCTTCGAGAATACAAGGTAATAAG	18:A>T	18	0.968085	0.664835	0.340659	0.659341	0.335165	0.005495	0.445659	0.449221	0.44744	14.058	13.4118	1
33436192|F|0-8:T>C-8:T>C	TGCAGGTATGATGATGAGCTTGTATAGAATGACAATTCTGGGCCTGGATACAGTCATATTCCTAAGCAT	TGCAGGTATGATGATGAGCTTGTATAGAATGACAATTCTGGGCCTGGATACAGTCATATTCCTAAGCAT	8:T>C	8	0.968085	0.340659	0.659341	0.340659	0.659341	0	0.449221	0.449221	0.449221	7.75362	5.54015	1
33439561|F|0-6:C>A-6:C>A	TGCAGTCGTGAAACTCAAAGCAGCTCTATGCTTCTTTACAGATCGGAAGAGCGGTTCAGCAGGAATGCC	TGCAGTCGTGAAACTCAAAGCAGCTCTATGCTTCTTTAC	6:C>A	6	0.968085	0.664835	0.340659	0.659341	0.335165	0.005495	0.445659	0.449221	0.44744	87.3261	74.3676	1
33450220|F|0-16:C>G-16:C>G	TGCAGGTATGCTTTGTCCACTGGCTGCTTTACAGATCGGAAGAGCGGTTCAGCAGGAATGCCGAGACCG	TGCAGGTATGCTTTGTCCACTGGCTGCTTTAC	16:C>G	16	0.968085	0.664835	0.340659	0.659341	0.335165	0.005495	0.445659	0.449221	0.44744	51.7971	44.1304	1
33420259|F|0-21:C>A-21:C>A	TGCAGTTTCTCCGGCCAAATCCGAGCCAGGGTTTGATGAATCAAGCTTATATGCTGTTCTTGGTGTTGT	TGCAGTTTCTCCGGCCAAATCCGAGCCAGGGTTTGATGAATCAAGCTTATATGCTGTTCTTGGTGTTGT	21:C>A	21	0.25	0.680851	0.340426	0.659574	0.319149	0.021277	0.434586	0.449072	0.441829	23.8857	9.70588	1
33438008|F|0-34:G>A-34:G>A	TGCAGAGTTTATAATATGGAGTTGTTTATTCTATGTGCTCCTCATGCTTCATCGTTTGATTACAGATCG	TGCAGAGTTTATAATATGGAGTTGTTTATTCTATGTGCTCCTCATGCTTCATCGTTTGATTAC	34:G>A	34	0.25	0.531915	0.659574	0.340426	0.468085	0.191489	0.497963	0.449072	0.473517	60.037	57.8485	1
33444880|F|0-49:C>T-49:C>T	TGCAGGAATCAGTTCGAGTTTACCATTGACTACATCCTCTATCTCTCCGCCCACTTTTCACAATCTACA	TGCAGGAATCAGTTCGAGTTTACCATTGACTACATCCTCTATCTCTCCGCCCACTTTTCACAATCTACA	49:C>T	49	0.25	0.659574	0.340426	0.659574	0.340426	0	0.449072	0.449072	0.449072	69.1818	61.3333	1
33444969|F|0-13:G>A-13:G>A	TGCAGGTTCGGTAGTTGTCTCTGGTCCACTATGGACAGGGCCACTTCATGATGGCGACTACCTTACAGA	TGCAGGTTCGGTAGTTGTCTCTGGTCCACTATGGACAGGGCCACTTCATGATGGCGACTACCTTACAGA	13:G>A	13	0.25	0.340426	0.659574	0.340426	0.659574	0	0.449072	0.449072	0.449072	50.6471	46.9394	1
33449277|F|0-52:C>T-52:C>T	TGCAGTTCTTAGTATATATTTGACATGAAAGAATATATGTAACTGTATGTTCCTTATCTGATCATGAAC	TGCAGTTCTTAGTATATATTTGACATGAAAGAATATATGTAACTGTATGTTCCTTATCTGATCATGAAC	52:C>T	52	0.765957	0.777778	0.340278	0.659722	0.222222	0.118056	0.345679	0.448978	0.397328	23.768	21.2321	1
33438775|F|0-7:C>A-7:C>A	TGCAGAACATGAACAACTAACAATGATTATCGTTTGTTTATTACAGATCGGAAGAGCGGTTCAGCAGGA	TGCAGAACATGAACAACTAACAATGATTATCGTTTGTTTATTAC	7:C>A	7	0.515957	0.360825	0.659794	0.340206	0.639175	0.020619	0.46126	0.448932	0.455096	85.7317	84.4857	1
33418311|F|0-17:T>G-17:T>G	TGCAGAGATGCTGATACTGTTGCAGATGCTGTTGAATTTGTGTTGCAAAATTTTACTGAAATGAATAAA	TGCAGAGATGCTGATACTGTTGCAGATGCTGTTGAATTTGTGTTGCAAAATTTTACTGAAATGAATAAA	17:T>G	17	0.265957	0.66	0.34	0.66	0.34	0	0.4488	0.4488	0.4488	6.77778	5.5	1
33431994|F|0-11:A>T-11:A>T	TGCAGTGGTGCACATAAGACATTACAGATCGGAAGAGCGGTTCAGCAGGAATGCCGAGACCGATCTCGT	TGCAGTGGTGCACATAAGACATTAC	11:A>T	11	0.265957	0.66	0.34	0.66	0.34	0	0.4488	0.4488	0.4488	45.5556	42.2778	1
33441506|F|0-28:C>T-28:C>T	TGCAGCAACAGCAGTCAAACTCTATTTCCCTTACTACCGCAAATTCCAGCAGAAGACCTGCTGGAAATT	TGCAGCAACAGCAGTCAAACTCTATTTCCCTTACTACCGCAAATTCCAGCAGAAGACCTGCTGGAAATT	28:C>T	28	0.531915	0.34	0.66	0.34	0.66	0	0.4488	0.4488	0.4488	30.3514	20.8846	1
33456136|F|0-64:T>A-64:T>A	TGCAGCACTTCCAAAGATTATCGCAGTAGCAACAGCAAAAGCTGTCCCGACTAGAACAAAAAATTACAG	TGCAGCACTTCCAAAGATTATCGCAGTAGCAACAGCAAAAGCTGTCCCGACTAGAACAAAAAATTACAG	64:T>A	64	0.265957	0.34	0.66	0.34	0.66	0	0.4488	0.4488	0.4488	88.0556	54.1389	1
33418942|F|0-29:G>A-29:G>A	TGCAGCGTTGACATCAGAAGTCCAGTAGCGTCGACTGCAATATATTGCCCAGCAAGTTTAGCGGTGAGG	TGCAGCGTTGACATCAGAAGTCCAGTAGCGTCGACTGCAATATATTGCCCAGCAAGTTTAGCGGTGAGG	29:G>A	29	0.281915	0.660377	0.339623	0.660377	0.339623	0	0.448558	0.448558	0.448558	14.8421	7.35	1
33419115|F|0-33:G>A-33:G>A	TGCAGCTTTTATAAATGATTTTTGTTTTTGAATGTTCAGGGCACTATAATCTAAGATAGCAAACAACAT	TGCAGCTTTTATAAATGATTTTTGTTTTTGAATGTTCAGGGCACTATAATCTAAGATAGCAAACAACAT	33:G>A	33	0.281915	0.660377	0.339623	0.660377	0.339623	0	0.448558	0.448558	0.448558	34	18.8	1
33431691|F|0-11:G>A-11:G>A	TGCAGCAAAGAGCAAGATTTCTTACAGATCGGAAGAGCGGTTCAGCAGGAATGCCGAGACCGATCTCGT	TGCAGCAAAGAGCAAGATTTCTTAC	11:G>A	11	0.56383	0.339623	0.660377	0.339623	0.660377	0	0.448558	0.448558	0.448558	26	7.67949	1
33431989|F|0-18:T>C-18:T>C	TGCAGTGGATAATATTTGTCTGCGATGCTTTTGATAATCAGAAGTTACAGATCGGAAGAGCGGTTCAGC	TGCAGTGGATAATATTTGTCTGCGATGCTTTTGATAATCAGAAGTTAC	18:T>C	18	0.281915	0.339623	0.660377	0.339623	0.660377	0	0.448558	0.448558	0.448558	69.2105	67.0526	1
33446071|F|0-19:A>T-19:A>T	TGCAGAGAAAAATACTTCCATCATTGATTCAAGAACTTGTATTACAGATCGGAAGAGCGGTTCAGCAGG	TGCAGAGAAAAATACTTCCATCATTGATTCAAGAACTTGTATTAC	19:A>T	19	0.281915	0.660377	0.339623	0.660377	0.339623	0	0.448558	0.448558	0.448558	75.5526	74.2105	1
33453885|F|0-60:C>T-60:C>T	TGCAGCAATTAGGGCTAAAGTAGGATGAAATGCAGCGGCATGAGGCTGTAAAGGCTTCGCCTCTCGACC	TGCAGCAATTAGGGCTAAAGTAGGATGAAATGCAGCGGCATGAGGCTGTAAAGGCTTCGCCTCTCGACC	60:C>T	60	0.87766	0.660606	0.339394	0.660606	0.339394	0	0.448411	0.448411	0.448411	3.70968	3.25397	1
33412510|F|0-7:T>G-7:T>G	TGCAGTGTTCGTGTGGTATTGTGGGTTACAGATCGGAAGAGCGGTTCAGCAGGAATGCCGAGACCGATC	TGCAGTGTTCGTGTGGTATTGTGGGTTAC	7:T>G	7	0.297872	0.660714	0.339286	0.660714	0.339286	0	0.448342	0.448342	0.448342	46.4286	44.8421	1
33430535|F|0-29:T>G-29:T>G	TGCAGATTGTAAAGATGGACAAAGTGATGTATTACAGATCGGAAGAGCGGTTCAGCAGGAATGCCGAGA	TGCAGATTGTAAAGATGGACAAAGTGATGTATTAC	29:T>G	29	0.925532	0.683908	0.33908	0.66092	0.316092	0.022989	0.432356	0.44821	0.440283	115.691	87.5606	1
33416932|F|0-45:C>T-45:C>T	TGCAGTATACAAAATAAATTTCGTAGCAGAGTAGAGACGTTTTTTCTCCTCCCCACATGGATAAAAGTA	TGCAGTATACAAAATAAATTTCGTAGCAGAGTAGAGACGTTTTTTCTCCTCCCCACATGGATAAAAGTA	45:C>T	45	0.31383	0.355932	0.661017	0.338983	0.644068	0.016949	0.458489	0.448147	0.453318	26.5	7.74419	1
33439278|F|0-36:T>C-36:T>C	TGCAGCTCCGCCTCATCCAGCTGAAACCCGGCACTTTTGGCAAGGGCATAGGTTCCTTACAGATCGGAA	TGCAGCTCCGCCTCATCCAGCTGAAACCCGGCACTTTTGGCAAGGGCATAGGTTCCTTAC	36:T>C	36	0.957447	0.666667	0.338889	0.661111	0.333333	0.005556	0.444444	0.448086	0.446265	45.8759	36.1515	1
33403953|F|0-9:C>T-9:C>T	TGCAGATTTCAGAAACATGAAAAAAATATATGCTTGTTAGGTTTCACTGAAACTACGTTTGATCCGACA	TGCAGATTTCAGAAACATGAAAAAAATATATGCTTGTTAGGTTTCACTGAAACTACGTTTGATCCGACA	9:C>T	9	0.643617	0.429752	0.661157	0.338843	0.570248	0.090909	0.49013	0.448057	0.469094	24.6885	24.1111	1
33446850|F|0-9:G>A-9:G>A	TGCAGAGGGGAGCATGATGATTTTAGATTTTTCATGGACAACTTTTGAAGTTGATCCCGCACAGATATA	TGCAGAGGGGAGCATGATGATTTTAGATTTTTCATGGACAACTTTTGAAGTTGATCCCGCACAGATATA	9:G>A	9	0.643617	0.702479	0.338843	0.661157	0.297521	0.041322	0.418004	0.448057	0.433031	24.7143	24.3696	1
33402838|F|0-58:G>A-58:G>A	TGCAGATTCTGCTGCTTTCCAAGAAGTTGACGGGGAAGATTTTTTCAGGTAATATATTGTCTGATTTGT	TGCAGATTCTGCTGCTTTCCAAGAAGTTGACGGGGAAGATTTTTTCAGGTAATATATTGTCTGATTTGT	58:G>A	58	0.973404	0.344262	0.661202	0.338798	0.655738	0.005464	0.451492	0.448028	0.44976	52.4143	51.8261	1
33426403|F|0-65:G>A-65:G>A	TGCAGGATTGGAACCAGCAGCAGACAAATTCATTATCTTTCCGCATTTACATTCTTATGTTGGGTGTTT	TGCAGGATTGGAACCAGCAGCAGACAAATTCATTATCTTTCCGCATTTACATTCTTATGTTGGGTGTTT	65:G>A	65	0.973404	0.338798	0.661202	0.338798	0.661202	0	0.448028	0.448028	0.448028	41.3676	40.6522	1
33434531|F|0-25:C>G-25:C>G	TGCAGCATGGCTCACAATGAAGAGTCCTGGTAAACTATGGATCCCGAATCTGGAGAACAAACTGCAAAT	TGCAGCATGGCTCACAATGAAGAGTCCTGGTAAACTATGGATCCCGAATCTGGAGAACAAACTGCAAAT	25:C>G	25	0.973404	0.661202	0.338798	0.661202	0.338798	0	0.448028	0.448028	0.448028	60.6594	49.6029	1
33442957|F|0-6:T>C-6:T>C	TGCAGGTACTGTCTTCAGAGAACCCATTTTATGTAAAAATGTTCCTAGGCTTGTTCCAGGCTGGACCAA	TGCAGGTACTGTCTTCAGAGAACCCATTTTATGTAAAAATGTTCCTAGGCTTGTTCCAGGCTGGACCAA	6:T>C	6	0.973404	0.344262	0.661202	0.338798	0.655738	0.005464	0.451492	0.448028	0.44976	30.3286	30.2319	1
33427091|F|0-19:A>G-19:A>G	TGCAGGTTTCCTATCGGCTATTTGAGCTGACTAACATACTCAAGAGTGTATTCATTCCAACGAAGGATA	TGCAGGTTTCCTATCGGCTATTTGAGCTGACTAACATACTCAAGAGTGTATTCATTCCAACGAAGGATA	19:A>G	19	0.659574	0.379032	0.66129	0.33871	0.620968	0.040323	0.470734	0.447971	0.459352	2.64151	2.6413	1
33434835|F|0-62:A>T-62:A>T	TGCAGCCTTGGTAGATAGCAAAGTCATTGATAGCACTCAAATCAACACCACCGGTGAGACATATCAATG	TGCAGCCTTGGTAGATAGCAAAGTCATTGATAGCACTCAAATCAACACCACCGGTGAGACATATCAATG	62:A>T	62	0.659574	0.387097	0.66129	0.33871	0.612903	0.048387	0.474506	0.447971	0.461238	11.431	7.04396	0.970588
33404263|F|0-49:T>A-49:T>A	TGCAGCAGGTTTGGTGGGCCAGAAAATGGTAAGGGTTTTGATTTTGAAGTATGAAAGTCAGACAAATGG	TGCAGCAGGTTTGGTGGGCCAGAAAATGGTAAGGGTTTTGATTTTGAAGTATGAAAGTCAGACAAATGG	49:T>A	49	0.675532	0.700787	0.338583	0.661417	0.299213	0.03937	0.419369	0.447889	0.433629	9.96117	9.35417	1
33406255|F|0-36:C>T-36:C>T	TGCAGTTATCTCTTTATTGTTTTCATTCCTAGTTCACTGATTATAGCTGTTTTGATGAAGAGTCTTCAT	TGCAGTTATCTCTTTATTGTTTTCATTCCTAGTTCACTGATTATAGCTGTTTTGATGAAGAGTCTTCAT	36:C>T	36	0.675532	0.740157	0.338583	0.661417	0.259843	0.07874	0.384649	0.447889	0.416269	80.4811	68.8039	1
33423425|F|0-7:T>C-7:T>C	TGCAGAATCACAGCATCACAGTTGCATGCAACCGGATAAGCAACAGACTCCCGTGAATAAAACAATAAC	TGCAGAATCACAGCATCACAGTTGCATGCAACCGGATAAGCAACAGACTCCCGTGAATAAAACAATAAC	7:T>C	7	0.675532	0.417323	0.661417	0.338583	0.582677	0.07874	0.486329	0.447889	0.467109	21.8136	20.7551	1
33427084|F|0-45:A>C-45:A>C	TGCAGGTTTCAATTCCTCGGTCTTGGAATTCTCCTCACCTGCAATAGAATTTATCCATCAATATCATGT	TGCAGGTTTCAATTCCTCGGTCTTGGAATTCTCCTCACCTGCAATAGAATTTATCCATCAATATCATGT	45:A>C	45	0.771277	0.351724	0.662069	0.337931	0.648276	0.013793	0.456029	0.447467	0.451748	6.2	5.9375	1
33449441|F|0-17:G>A-17:G>A	TGCAGAAACAAAGTAGTGTGTAAAAGACACTGAAAATTGCACATGTCAGCTGCCAACTAACTGAAAACC	TGCAGAAACAAAGTAGTGTGTAAAAGACACTGAAAATTGCACATGTCAGCTGCCAACTAACTGAAAACC	17:G>A	17	0.393617	0.337838	0.662162	0.337838	0.662162	0	0.447407	0.447407	0.447407	41.7407	11.6207	1
33443030|F|0-38:T>C-38:T>C	TGCAGGCTACAAGTGCCTTAGATACAGTAAGTGAGCGTTTGGTCCAGGGTGCTTTGAACCATCTTATGA	TGCAGGCTACAAGTGCCTTAGATACAGTAAGTGAGCGTTTGGTCCAGGGTGCTTTGAACCATCTTATGA	38:T>C	38	0.803191	0.721854	0.337748	0.662252	0.278146	0.059603	0.401561	0.447349	0.424455	48.8952	42.5517	1
33443954|F|0-21:T>C-21:T>C	TGCAGTCTCTATAGCTAATGTTTGGCTGACATTAGTGCTCTCAAAAAACTTTACAATCTGATCGAGTGA	TGCAGTCTCTATAGCTAATGTTTGGCTGACATTAGTGCTCTCAAAAAACTTTACAATCTGATCGAGTGA	21:T>C	21	0.819149	0.714286	0.337662	0.662338	0.285714	0.051948	0.408163	0.447293	0.427728	118.786	102.073	0.972222
33407951|F|0-65:T>G-65:T>G	TGCAGCTCATACTTTCAAATCACTTCTCTCATAATCACTTTCTTTTTCTTGACAACTTTGTGTGATAGT	TGCAGCTCATACTTTCAAATCACTTCTCTCATAATCACTTTCTTTTTCTTGACAACTTTGTGTGATAGT	65:T>G	65	0.473404	0.662921	0.337079	0.662921	0.337079	0	0.446913	0.446913	0.446913	6.51471	6.5	1
33417119|F|0-62:T>A-62:T>A	TGCAGTCCTTTGTGGTGGGGGGAGGGAGGGGGTTGTTTCCCATGCTTTTAGAGGGATGAACCTATGTTT	TGCAGTCCTTTGTGGTGGGGGGAGGGAGGGGGTTGTTTCCCATGCTTTTAGAGGGATGAACCTATGTTT	62:T>A	62	0.946809	0.342697	0.662921	0.337079	0.657303	0.005618	0.450511	0.446913	0.448712	10.8955	4.41045	1
33445983|F|0-45:C>T-45:C>T	TGCAGTTGATATCACAAGGCGAAGGGTTGATATAAATTTGTCTAACATGGCGATTACAGATCGGAAGAG	TGCAGTTGATATCACAAGGCGAAGGGTTGATATAAATTTGTCTAACATGGCGATTAC	45:C>T	45	0.473404	0.348315	0.662921	0.337079	0.651685	0.011236	0.453983	0.446913	0.450448	50.2424	33.6364	1
33458069|F|0-20:A>G-20:A>G	TGCAGTGGTTGGCTTTGACGAAATGTATGAATTCATTCAAGAAGCTTATTCTCAATGGGAACCTGCAAC	TGCAGTGGTTGGCTTTGACGAAATGTATGAATTCATTCAAGAAGCTTATTCTCAATGGGAACCTGCAAC	20:A>G	20	0.473404	0.662921	0.337079	0.662921	0.337079	0	0.446913	0.446913	0.446913	13.3382	13.0938	1
33421537|F|0-7:A>G-7:A>G	TGCAGGTATGTATAATGCCTGTCTTCTGTTACTAAATTACAGATCGGAAGAGCGGTTCAGCAGGAATGC	TGCAGGTATGTATAATGCCTGTCTTCTGTTACTAAATTAC	7:A>G	7	0.946809	0.674157	0.337079	0.662921	0.325843	0.011236	0.439338	0.446913	0.443126	89.2336	77.0455	0.97619
33442000|F|0-24:T>C-24:T>C	TGCAGCCACCAAATCTTGACAACCTCCACAAACACATAAAATTATACCACATTTGTGATCTTTGCATTT	TGCAGCCACCAAATCTTGACAACCTCCACAAACACATAAAATTATACCACATTTGTGATCTTTGCATTT	24:T>C	24	0.962766	0.668508	0.337017	0.662983	0.331492	0.005525	0.44321	0.446873	0.445041	48.7971	44.2879	1
33455899|F|0-13:T>G-13:T>G	TGCAGGTTCTTGCTAAGGGTTTTCATGCCATAGGATTGTGGTCACATTGAAAACCTGTTTTAGGAGAGA	TGCAGGTTCTTGCTAAGGGTTTTCATGCCATAGGATTGTGGTCACATTGAAAACCTGTTTTAGGAGAGA	13:T>G	13	0.962766	0.668508	0.337017	0.662983	0.331492	0.005525	0.44321	0.446873	0.445041	93.5435	82.3881	1
33413452|F|0-51:T>C-51:T>C	TGCAGAATATGGGCAAGTTGATGTTGTTAGGGAGATGATCAAGTATTATGATCCTGTTTCTGCTAGTAT	TGCAGAATATGGGCAAGTTGATGTTGTTAGGGAGATGATCAAGTATTATGATCCTGTTTCTGCTAGTAT	51:T>C	51	0.978723	0.342391	0.663043	0.336957	0.657609	0.005435	0.450319	0.446834	0.448576	16.4928	13.1007	1
33434983|F|0-9:A>C-9:A>C	TGCAGCTACAAAGGTCAAGATGGCACAAAAGGAGGCTCAAGGGATTGCAGAGAAGAAGAAAGGAAGAAG	TGCAGCTACAAAGGTCAAGATGGCACAAAAGGAGGCTCAAGGGATTGCAGAGAAGAAGAAAGGAAGAAG	9:A>C	9	0.505319	0.663158	0.336842	0.663158	0.336842	0	0.446759	0.446759	0.446759	6.92754	6.17647	1
33454229|F|0-12:C>T-12:C>T	TGCAGGAATAATCCCAGGTAGTGAAGATTTGAACAGTGGCACTCGGTTTTCTACCATACAGGTTCGGAT	TGCAGGAATAATCCCAGGTAGTGAAGATTTGAACAGTGGCACTCGGTTTTCTACCATACAGGTTCGGAT	12:C>T	12	0.505319	0.684211	0.336842	0.663158	0.315789	0.021053	0.432133	0.446759	0.439446	34	27.8235	1
33442484|F|0-14:C>T-14:C>T	TGCAGCTGGCATTTCTGATTAGGGGTATGTTTCACTAGTATTGTCTTTTCTTATATTTCTTCTCTTACT	TGCAGCTGGCATTTCTGATTAGGGGTATGTTTCACTAGTATTGTCTTTTCTTATATTTCTTCTCTTACT	14:C>T	14	0.569149	0.373832	0.663551	0.336449	0.626168	0.037383	0.468163	0.446502	0.457333	7.06818	2.80723	1
33440574|F|0-9:G>A-9:G>A	TGCAGAAGTGGCCCTGAGCCACCTGAGAGAATCATATTCTGAGGCAGATGCTAGAGCCCAAGTGCTCTC	TGCAGAAGTGGCCCTGAGCCACCTGAGAGAATCATATTCTGAGGCAGATGCTAGAGCCCAAGTGCTCTC	9:G>A	9	0.632979	0.672269	0.336134	0.663866	0.327731	0.008403	0.440647	0.446296	0.443472	71.2045	70.5	1
33443428|F|0-17:C>G-17:C>G	TGCAGGTTCACAATTTGCAAGAAGAAATTGAGGGCTTATACAAGAGATACCGGGCTCTCATACTGCAAG	TGCAGGTTCACAATTTGCAAGAAGAAATTGAGGGCTTATACAAGAGATACCGGGCTCTCATACTGCAAG	17:C>G	17	0.632979	0.689076	0.336134	0.663866	0.310924	0.02521	0.428501	0.446296	0.437398	24.0745	22.8667	1
33433226|F|0-15:T>C-15:T>C	TGCAGAGAGGTGTAATGTTGGTACTGTCTTTACTGCTGAAACATCCCTTCTCTTTCACATTGCAATTTT	TGCAGAGAGGTGTAATGTTGGTACTGTCTTTACTGCTGAAACATCCCTTCTCTTTCACATTGCAATTTT	15:T>C	15	0.632979	0.705882	0.336134	0.663866	0.294118	0.042017	0.415225	0.446296	0.430761	7.54737	6.875	0.96875
33404663|F|0-57:G>A-57:G>A	TGCAGCTAGCTACTCCAGTCTAAGCAAAGTGGAACTTCAACAAGTAAATTGAAGATCGTAAGCTTATAT	TGCAGCTAGCTACTCCAGTCTAAGCAAAGTGGAACTTCAACAAGTAAATTGAAGATCGTAAGCTTATAT	57:G>A	57	0.664894	0.728	0.336	0.664	0.272	0.064	0.396032	0.446208	0.42112	5.16667	5.12245	1
33416472|F|0-20:A>T-20:A>T	TGCAGGTCCTTGATTTCAGCATCTACACCCTTCTGCATAATGCCTATACTTCGCGTATGTGTGACCCCG	TGCAGGTCCTTGATTTCAGCATCTACACCCTTCTGCATAATGCCTATACTTCGCGTATGTGTGACCCCG	20:A>T	20	0.680851	0.734375	0.335938	0.664062	0.265625	0.070312	0.390137	0.446167	0.418152	57.419	54.8269	1
33436909|F|0-42:A>T-42:A>T	TGCAGTCAGCACTCAGCACTCACGCAGACCATGTTATCACGAATCTGCGAATATTCAAAAGCTCAACCC	TGCAGTCAGCACTCAGCACTCACGCAGACCATGTTATCACGAATCTGCGAATATTCAAAAGCTCAACCC	42:A>T	42	0.680851	0.375	0.664062	0.335938	0.625	0.039062	0.46875	0.446167	0.457458	85.6842	71.9053	1
33414566|F|0-10:G>A-10:G>A	TGCAGCAAGGGGGGAAATCACATTTAGATGTACACACCATTTTTGTAAAAATTCAGATTTCCAGGAATC	TGCAGCAAGGGGGGAAATCACATTTAGATGTACACACCATTTTTGTAAAAATTCAGATTTCCAGGAATC	10:G>A	10	0.680851	0.375	0.664062	0.335938	0.625	0.039062	0.46875	0.446167	0.457458	56.9123	54.0526	0.970588
33413889|F|0-16:C>T-16:C>T	TGCAGAGGGTGCTAAGCACAACAGGGGATTGTCAAGAGAAAACAAACAGACTGGCCCAAAAATTCAATG	TGCAGAGGGTGCTAAGCACAACAGGGGATTGTCAAGAGAAAACAAACAGACTGGCCCAAAAATTCAATG	16:C>T	16	0.696809	0.732824	0.335878	0.664122	0.267176	0.068702	0.391586	0.446128	0.418857	9.21495	6.76	1
33444599|F|0-19:T>C-19:T>C	TGCAGTTTTTAGCAGAGAGTTCGACTTTCATGGCTCAGGTAGTCATTTTCAACTTTTGATCACTTGTGA	TGCAGTTTTTAGCAGAGAGTTCGACTTTCATGGCTCAGGTAGTCATTTTCAACTTTTGATCACTTGTGA	19:T>C	19	0.712766	0.380597	0.664179	0.335821	0.619403	0.044776	0.471486	0.44609	0.458788	73.4483	62.0784	1
33424593|F|0-18:A>G-18:A>G	TGCAGCAAATATCAGAAAACCAGAGCCCAATTTTACTACACATCATTACTCACACGGCCAATTATAGTC	TGCAGCAAATATCAGAAAACCAGAGCCCAATTTTACTACACATCATTACTCACACGGCCAATTATAGTC	18:A>G	18	0.728723	0.40146	0.664234	0.335766	0.59854	0.065693	0.48058	0.446055	0.463317	26.9692	25.1287	1
33435092|F|0-57:G>C-57:G>C	TGCAGCTCGGGCGTGTGCCAACCGTGATCATTACTTCAGCTTCCATGGCTAAAGAAGGCCTTCAAAAGA	TGCAGCTCGGGCGTGTGCCAACCGTGATCATTACTTCAGCTTCCATGGCTAAAGAAGGCCTTCAAAAGA	57:G>C	57	0.728723	0.686131	0.335766	0.664234	0.313869	0.021898	0.43071	0.446055	0.438382	3.26415	3.2	1
33442413|F|0-55:A>G-55:A>G	TGCAGCTGATAGATACGGACTTGAACGCCTCAAACTTCTTTGTGTGGCTACACTCACTGAAGATATTTC	TGCAGCTGATAGATACGGACTTGAACGCCTCAAACTTCTTTGTGTGGCTACACTCACTGAAGATATTTC	55:A>G	55	0.728723	0.379562	0.664234	0.335766	0.620438	0.043796	0.470989	0.446055	0.458522	13.0833	12.89	1
33425347|F|0-46:A>C-46:A>C	TGCAGCCTCATATATCTAACATCAAAATAAGAAAAATCACAACACTACTAGAAACAGCCCTAACTAATG	TGCAGCCTCATATATCTAACATCAAAATAAGAAAAATCACAACACTACTAGAAACAGCCCTAACTAATG	46:A>C	46	0.744681	0.428571	0.664286	0.335714	0.571429	0.092857	0.489796	0.44602	0.467908	108.594	108.567	1
33420833|F|0-21:A>T-21:A>T	TGCAGATGTTAAGACCCACCCATTTTTTACAGATCGGAAGAGCGGTTCAGCAGGAATGCCGAGACCGAT	TGCAGATGTTAAGACCCACCCATTTTTTAC	21:A>T	21	0.760638	0.342657	0.664336	0.335664	0.657343	0.006993	0.450487	0.445988	0.448237	9.96296	5.52778	0.970588
33457951|F|0-16:A>C-16:A>C	TGCAGTTGCTAGTTGGAGTATGTTTTTCCATGAGCTAATTAGCACGCCGAGTTTACAGATCGGAAGAGC	TGCAGTTGCTAGTTGGAGTATGTTTTTCCATGAGCTAATTAGCACGCCGAGTTTAC	16:A>C	16	0.93617	0.732955	0.335227	0.664773	0.267045	0.068182	0.391464	0.4457	0.418582	44.6216	43.6349	1
33458834|F|0-63:A>G-63:A>G	TGCAGACCATGTAAGAAATGCAGAAACAGCTAGACAAGCTGTGCAGCCATTGGTGGAAGTTTTACAGAT	TGCAGACCATGTAAGAAATGCAGAAACAGCTAGACAAGCTGTGCAGCCATTGGTGGAAGTTTTAC	63:A>G	63	0.93617	0.375	0.664773	0.335227	0.625	0.039773	0.46875	0.4457	0.457225	122.671	40.2462	1
33440367|F|0-5:G>A-5:G>A	TGCAGGAATGTTACCTTGAAGTTCATTACCAGACACAGCAAGATACTCAAGTTTTTCCCATCTACCATA	TGCAGGAATGTTACCTTGAAGTTCATTACCAGACACAGCAAGATACTCAAGTTTTTCCCATCTACCATA	5:G>A	5	0.93617	0.346591	0.664773	0.335227	0.653409	0.011364	0.452931	0.4457	0.449316	23.597	22.6015	0.975
33432314|F|0-25:C>T-25:C>T	TGCAGAAAATAGAGAAAACCAAAAACATCAGGACATCATAAAAGTCCAGAGACATACAATCAATTTTTT	TGCAGAAAATAGAGAAAACCAAAAACATCAGGACATCATAAAAGTCCAGAGACATACAATCAATTTTTT	25:C>T	25	0.952128	0.670391	0.335196	0.664804	0.329609	0.005587	0.441934	0.445679	0.443806	12.5328	9.49231	1
33432402|F|0-25:T>G-25:T>G	TGCAGAAAGAATCCCCAGATCTACATAACTCCCCACAAAAAATAATCTAAAACCCAATTGAAAGAAATT	TGCAGAAAGAATCCCCAGATCTACATAACTCCCCACAAAAAATAATCTAAAACCCAATTGAAAGAAATT	25:T>G	25	0.952128	0.385475	0.664804	0.335196	0.614525	0.050279	0.473768	0.445679	0.459723	97.8461	94.7956	1
33443221|F|0-41:G>A-41:G>A	TGCAGGGTTGAGGTGTTTATATCCCACCCGTTCAGAAGTACGTAAATATCAAAAAGAAAACATGCTGCA	TGCAGGGTTGAGGTGTTTATATCCCACCCGTTCAGAAGTACGTAAATATCAAAAAGAAAACATGCTGCA	41:G>A	41	0.952128	0.681564	0.335196	0.664804	0.318436	0.01676	0.434069	0.445679	0.439874	12.563	10.4225	1
33415252|F|0-40:C>A-40:C>A	TGCAGCGAGTCAGCGAGATGCTGCCATAATATGAAGATTTCAAAAAGAAGAAAAAGAAAGAAGAAGCTT	TGCAGCGAGTCAGCGAGATGCTGCCATAATATGAAGATTTCAAAAAGAAGAAAAAGAAAGAAGAAGCTT	40:C>A	40	0.968085	0.67033	0.335165	0.664835	0.32967	0.005495	0.441976	0.445659	0.443817	153.122	128.97	1
33439433|F|0-33:A>C-33:A>C	TGCAGGTATATTATTTGTTTTGGGTGTTACCCAATTACAGATCGGAAGAGCGGTTCAGCAGGAATGCCG	TGCAGGTATATTATTTGTTTTGGGTGTTACCCAATTAC	33:A>C	33	0.968085	0.340659	0.664835	0.335165	0.659341	0.005495	0.449221	0.445659	0.44744	55.3971	27.942	1
33410662|F|0-10:T>G-10:T>G	TGCAGCTGTTTCGTCAAAATCATTAGGAGAGATTGTTACAGATCGGAAGAGCGGTTCAGCAGGAATGCC	TGCAGCTGTTTCGTCAAAATCATTAGGAGAGATTGTTAC	10:T>G	10	1	0.675532	0.335106	0.664894	0.324468	0.010638	0.438377	0.44562	0.441999	74.8207	61.3623	1
33430811|F|0-52:A>G-52:A>G	TGCAGCTACCTGCATGGGATATTCTAGAAGCTATACCCTTTGTTCTAGATGCAGCTTTACAGATCGGAA	TGCAGCTACCTGCATGGGATATTCTAGAAGCTATACCCTTTGTTCTAGATGCAGCTTTAC	52:A>G	52	1	0.675532	0.335106	0.664894	0.324468	0.010638	0.438377	0.44562	0.441999	70.4138	47.3913	1
33411313|F|0-28:A>G-28:A>G	TGCAGTGTATTGTTTGATGAACCAAATAATCAGCTTACAGATCGGAAGAGCGGTTCAGCAGGAATGCCG	TGCAGTGTATTGTTTGATGAACCAAATAATCAGCTTAC	28:A>G	28	1	0.675532	0.335106	0.664894	0.324468	0.010638	0.438377	0.44562	0.441999	44.0276	22.0435	0.977273
33403866|F|0-46:G>T-46:G>T	TGCAGATGTACGAACTTCTGCACCACACAATCGATGATTCAACGCTGATGCACACTTTACGGTAATGAG	TGCAGATGTACGAACTTCTGCACCACACAATCGATGATTCAACGCTGATGCACACTTTACGGTAATGAG	46:G>T	46	0.207447	0.871795	0.333333	0.666667	0.128205	0.205128	0.223537	0.444444	0.333991	43.4865	36.5714	1
33404197|F|0-24:A>G-24:A>G	TGCAGCAGCAATAAAAGTTGCAAAAAGACCTGAAAATGCTGGAAAACTTATTGTAGTGAGTGTTTTTAT	TGCAGCAGCAATAAAAGTTGCAAAAAGACCTGAAAATGCTGGAAAACTTATTGTAGTGAGTGTTTTTAT	24:A>G	24	0.207447	0.871795	0.333333	0.666667	0.128205	0.205128	0.223537	0.444444	0.333991	39.3513	26.3571	1
33405640|F|0-27:T>A-27:T>A	TGCAGTAAGCAGCAAATATAATGAGGTTGTTTTGATCTGAATACATACTTTTTCTTTCATTTCACATAT	TGCAGTAAGCAGCAAATATAATGAGGTTGTTTTGATCTGAATACATACTTTTTCTTTCATTTCACATAT	27:T>A	27	0.207447	0.871795	0.333333	0.666667	0.128205	0.205128	0.223537	0.444444	0.333991	64.5676	48.3571	1
33407298|F|0-63:T>C-63:T>C	TGCAGATCATTGCGCTTTGAAGATAAACCTGATTACGCGTATCTAAAGCGGCTTTTCAGGGACTTGTTT	TGCAGATCATTGCGCTTTGAAGATAAACCTGATTACGCGTATCTAAAGCGGCTTTTCAGGGACTTGTTT	63:T>C	63	0.207447	0.871795	0.333333	0.666667	0.128205	0.205128	0.223537	0.444444	0.333991	27.4054	18.1429	1
33407352|F|0-31:A>G-31:A>G	TGCAGATGGGTGGAAACTCGTTTTCTGGTCCAATACCATCTTCTCTCGGAAATCTTGCAGGATTGCAGA	TGCAGATGGGTGGAAACTCGTTTTCTGGTCCAATACCATCTTCTCTCGGAAATCTTGCAGGATTGCAGA	31:A>G	31	0.207447	0.871795	0.333333	0.666667	0.128205	0.205128	0.223537	0.444444	0.333991	13.1892	9.78571	1
33407383|F|0-18:G>T-18:G>T	TGCAGATTATTCCACTAAGACTTCAACAAGGGGAAAATTCAATCTTTGTTTCCTTTTCTTTCCACTGCA	TGCAGATTATTCCACTAAGACTTCAACAAGGGGAAAATTCAATCTTTGTTTCCTTTTCTTTCCACTGCA	18:G>T	18	0.207447	0.538462	0.666667	0.333333	0.461538	0.205128	0.497041	0.444444	0.470743	73.3809	40.3	1
33407401|F|0-64:A>T-64:A>T	TGCAGATTGAGAAAAACGATGGGGTACCCCAAGAAGAATGTGAGGAAAAACTAAAAGGATAGAGAAACA	TGCAGATTGAGAAAAACGATGGGGTACCCCAAGAAGAATGTGAGGAAAAACTAAAAGGATAGAGAAACA	64:A>T	64	0.207447	0.871795	0.333333	0.666667	0.128205	0.205128	0.223537	0.444444	0.333991	50.6487	45.7857	1
33407412|F|0-39:A>T-39:A>T	TGCAGATTGTTGCATGAGCATTATTTTACGCCTATGGGTAGGTAATGTACGACTGTAATGCAGAAAAAC	TGCAGATTGTTGCATGAGCATTATTTTACGCCTATGGGTAGGTAATGTACGACTGTAATGCAGAAAAAC	39:A>T	39	0.207447	0.871795	0.333333	0.666667	0.128205	0.205128	0.223537	0.444444	0.333991	50.7568	39.2143	1
33407721|F|0-34:C>G-34:C>G	TGCAGCCAAGGAGCAAAATGGGTTGCTCGTTTTACCAGCCAAGATGTTATTGGTAATCTTTGCTATATA	TGCAGCCAAGGAGCAAAATGGGTTGCTCGTTTTACCAGCCAAGATGTTATTGGTAATCTTTGCTATATA	34:C>G	34	0.207447	0.871795	0.333333	0.666667	0.128205	0.205128	0.223537	0.444444	0.333991	30.1892	25.2143	1
33408142|F|0-30:A>C-30:A>C	TGCAGGAACCTTATCTTCCATTGTTTCAAAACGTAACATATCAACATCTCCTATTCGAGTATACTCCTA	TGCAGGAACCTTATCTTCCATTGTTTCAAAACGTAACATATCAACATCTCCTATTCGAGTATACTCCTA	30:A>C	30	0.207447	0.871795	0.333333	0.666667	0.128205	0.205128	0.223537	0.444444	0.333991	39.5676	35.3571	1
33408846|F|0-11:A>G-11:A>G	TGCAGTCATCAACTGTTGCAACCATATCCTTGATTGGCGTGTTTCTTAGGCTGTATATGAGGCTTATTT	TGCAGTCATCAACTGTTGCAACCATATCCTTGATTGGCGTGTTTCTTAGGCTGTATATGAGGCTTATTT	11:A>G	11	0.207447	0.871795	0.333333	0.666667	0.128205	0.205128	0.223537	0.444444	0.333991	27.2162	13.7143	1
33408994|F|0-21:G>A-21:G>A	TGCAGTGCTGAGCAAAACCGCGAAAAAAGTTTGATATATTATACTTCCAACAGTAGTATTACAGATCGG	TGCAGTGCTGAGCAAAACCGCGAAAAAAGTTTGATATATTATACTTCCAACAGTAGTATTAC	21:G>A	21	0.207447	0.692308	0.333333	0.666667	0.307692	0.025641	0.426036	0.444444	0.43524	58.6774	55.4615	1
33409037|F|0-29:C>G-29:C>G	TGCAGTGTGAGAATTTTCAGATGTATGATCGATCAACAACCTCGGTTGGGTGCTCGAACTCTCAGAAGA	TGCAGTGTGAGAATTTTCAGATGTATGATCGATCAACAACCTCGGTTGGGTGCTCGAACTCTCAGAAGA	29:C>G	29	0.207447	0.871795	0.333333	0.666667	0.128205	0.205128	0.223537	0.444444	0.333991	40.946	30.2857	1
33409370|F|0-34:C>T-34:C>T	TGCAGATTGAATCTTCATCAGTTATTGCCTTATTCTAAGGGGGATGTATTGTAATGTCAATAGGCTAAA	TGCAGATTGAATCTTCATCAGTTATTGCCTTATTCTAAGGGGGATGTATTGTAATGTCAATAGGCTAAA	34:C>T	34	0.287234	0.333333	0.666667	0.333333	0.666667	0	0.444444	0.444444	0.444444	13.2	9.84615	1
33411697|F|0-16:T>C-16:T>C	TGCAGAGACGGAGCCTTACCTCTATGCCTCTTACAGATCGGAAGAGCGGTTCAGCAGGAATGCCGAGAC	TGCAGAGACGGAGCCTTACCTCTATGCCTCTTAC	16:T>C	16	0.271277	0.333333	0.666667	0.333333	0.666667	0	0.444444	0.444444	0.444444	44.8333	37.0811	1
33411963|F|0-8:G>A-8:G>A	TGCAGCCAGACCCAATAGACCTGATTACAGATCGGAAGAGCGGTTCAGCAGGAATGCCGAGACCGATCT	TGCAGCCAGACCCAATAGACCTGATTAC	8:G>A	8	0.207447	0.871795	0.333333	0.666667	0.128205	0.205128	0.223537	0.444444	0.333991	37.3243	30.0714	1
33412329|F|0-16:G>A-16:G>A	TGCAGGTTGTGTTGATGCAAGAATATTCAGTTGTAATTTGTTTTTTATTACAGATCGGAAGAGCGGTTC	TGCAGGTTGTGTTGATGCAAGAATATTCAGTTGTAATTTGTTTTTTATTAC	16:G>A	16	0.207447	0.871795	0.333333	0.666667	0.128205	0.205128	0.223537	0.444444	0.333991	89.6487	67.5714	1
33412418|F|0-6:A>T-6:A>T	TGCAGTATTGAGTAAGAGGCATGATTAGAAGTTACAGATCGGAAGAGCGGTTCAGCAGGAATGCCGAGA	TGCAGTATTGAGTAAGAGGCATGATTAGAAGTTAC	6:A>T	6	0.207447	0.871795	0.333333	0.666667	0.128205	0.205128	0.223537	0.444444	0.333991	62.4054	47.2143	1
33412572|F|0-20:G>A-20:G>A	TGCAGTTCTATGGGAAAATGGTTTTATTTGTTACAGATCGGAAGAGCGGTTCAGCAGGAATGCCGAGAC	TGCAGTTCTATGGGAAAATGGTTTTATTTGTTAC	20:G>A	20	0.207447	0.871795	0.333333	0.666667	0.128205	0.205128	0.223537	0.444444	0.333991	62.8649	43.7857	1
33412620|F|0-24:G>A-24:G>A	TGCAGTTTGCAGAAGAGATCTTGGGCAGATGTAAAGTTCCATTTGTTACAGATCGGAAGAGCGGTTCAG	TGCAGTTTGCAGAAGAGATCTTGGGCAGATGTAAAGTTCCATTTGTTAC	24:G>A	24	0.207447	0.871795	0.333333	0.666667	0.128205	0.205128	0.223537	0.444444	0.333991	69.5946	52.9286	1
33413467|F|0-40:C>T-40:C>T	TGCAGAATCTGATATGTGCATTCATAACCATTACTCTTAGCTTATTATCTATAAGTTCCTAATTTTCTT	TGCAGAATCTGATATGTGCATTCATAACCATTACTCTTAGCTTATTATCTATAAGTTCCTAATTTTCTT	40:C>T	40	0.68617	0.403101	0.666667	0.333333	0.596899	0.069767	0.481221	0.444444	0.462833	74.5625	64.2188	1
33416253|F|0-22:A>G-22:A>G	TGCAGGGAATGGAGCAGCGCCAACAACAAATGATGTCATTCTTGGCAAAAGCAGTTCAAAGTCCTGGAT	TGCAGGGAATGGAGCAGCGCCAACAACAAATGATGTCATTCTTGGCAAAAGCAGTTCAAAGTCCTGGAT	22:A>G	22	0.957447	0.666667	0.333333	0.666667	0.333333	0	0.444444	0.444444	0.444444	34.9708	33.1667	1
33416586|F|0-63:A>G-63:A>G	TGCAGGTTATGAAGACATGCCTTTGTCAAAACAGTATCGGTGCATACACTCAGCAAGTTGTGCATGTAT	TGCAGGTTATGAAGACATGCCTTTGTCAAAACAGTATCGGTGCATACACTCAGCAAGTTGTGCATGTAT	63:A>G	63	0.957447	0.666667	0.333333	0.666667	0.333333	0	0.444444	0.444444	0.444444	57.1095	56.7385	1
33417222|F|0-8:T>A-8:T>A	TGCAGTCTTTACTGCCTCGCCCCAAAAGGATTTGGGCAAGTTCGCGTGGCACAACATCAAACGAACTTT	TGCAGTCTTTACTGCCTCGCCCCAAAAGGATTTGGGCAAGTTCGCGTGGCACAACATCAAACGAACTTT	8:T>A	8	0.62234	0.700855	0.333333	0.666667	0.299145	0.034188	0.419315	0.444444	0.43188	19.8298	8.82222	1
33418575|F|0-20:G>C-20:G>C	TGCAGCAAATAGAATCCAAAGAAGGCTTGACCAAATTGACCTAGATTAGCATTTATACATTTATTTGCT	TGCAGCAAATAGAATCCAAAGAAGGCTTGACCAAATTGACCTAGATTAGCATTTATACATTTATTTGCT	20:G>C	20	0.207447	0.871795	0.333333	0.666667	0.128205	0.205128	0.223537	0.444444	0.333991	42.7838	38.9286	1
33419038|F|0-5:C>T-5:C>T	TGCAGCTGCTAGAAAATCGTAATGCATTGTTGAGGAAAATAAGTAGCGGCAATTTTGACTATGTGCATC	TGCAGCTGCTAGAAAATCGTAATGCATTGTTGAGGAAAATAAGTAGCGGCAATTTTGACTATGTGCATC	5:C>T	5	0.207447	0.692308	0.333333	0.666667	0.307692	0.025641	0.426036	0.444444	0.43524	58.3667	41.4286	1
33419551|F|0-46:A>T-46:A>T	TGCAGTAACCTGAAAACATTGTCCTTATGAACCATTTCTCTTGATTATCCCATCAGATTTCTTTATTTT	TGCAGTAACCTGAAAACATTGTCCTTATGAACCATTTCTCTTGATTATCCCATCAGATTTCTTTATTTT	46:A>T	46	0.271277	0.666667	0.333333	0.666667	0.333333	0	0.444444	0.444444	0.444444	43.7027	36.5556	1
33419853|F|0-35:T>C-35:T>C	TGCAGTGGTATTTGCCGGTCTGATGAAAGGATCTATGAGGTTCACCAGCGGTGTGGAGAAGGCGAGGAG	TGCAGTGGTATTTGCCGGTCTGATGAAAGGATCTATGAGGTTCACCAGCGGTGTGGAGAAGGCGAGGAG	35:T>C	35	0.207447	0.74359	0.333333	0.666667	0.25641	0.076923	0.381328	0.444444	0.412886	91.5625	65.3571	1
33419952|F|0-9:T>A-9:T>A	TGCAGTTCTTGTATTATGGAATCATTAGTTGCACCAATAGACACAAAGTGAACTGATGAGAAGTATTGC	TGCAGTTCTTGTATTATGGAATCATTAGTTGCACCAATAGACACAAAGTGAACTGATGAGAAGTATTGC	9:T>A	9	0.271277	0.333333	0.666667	0.333333	0.666667	0	0.444444	0.444444	0.444444	40.8333	24.1622	1
33420749|F|0-26:G>T-26:G>T	TGCAGATACTTTCTGTTTTTGGGTAGGTTCCAGCAGTATAAAATCTCTTACAGATCGGAAGAGCGGTTC	TGCAGATACTTTCTGTTTTTGGGTAGGTTCCAGCAGTATAAAATCTCTTAC	26:G>T	26	0.319149	0.7	0.333333	0.666667	0.3	0.033333	0.42	0.444444	0.432222	106.578	101.773	1
33421487|F|0-34:A>G-34:A>G	TGCAGGGGCTTCTGGCTATAGATCTTTTGATGAAAGAGGTAATGTTACAGATCGGAAGAGCGGTTCAGC	TGCAGGGGCTTCTGGCTATAGATCTTTTGATGAAAGAGGTAATGTTAC	34:A>G	34	0.989362	0.677419	0.333333	0.666667	0.322581	0.010753	0.437045	0.444444	0.440745	69.5208	52.8971	1
33422144|F|0-7:C>G-7:C>G	TGCAGATCACGATCCAAGTTTTTCCTCTAGCTAAATTACAGATCGGAAGAGCGGTTCAGCAGGAATGCC	TGCAGATCACGATCCAAGTTTTTCCTCTAGCTAAATTAC	7:C>G	7	0.271277	0.333333	0.666667	0.333333	0.666667	0	0.444444	0.444444	0.444444	75.2222	23.1892	1
33422477|F|0-31:A>C-31:A>C	TGCAGTAGTGCTCCTCTGGTACCTGCTAGTAATCAAACATATTTCTGTTACAGATCGGAAGAGCGGTTC	TGCAGTAGTGCTCCTCTGGTACCTGCTAGTAATCAAACATATTTCTGTTAC	31:A>C	31	0.207447	0.871795	0.333333	0.666667	0.128205	0.205128	0.223537	0.444444	0.333991	57.6757	39.7857	1
33422799|F|0-18:T>A-18:T>A	TGCAGAGATAAAACCTGGTGAACCTGTTTTAGATTGGCCTAACAGAAAGCGAATAGCTTTGGGCACTGC	TGCAGAGATAAAACCTGGTGAACCTGTTTTAGATTGGCCTAACAGAAAGCGAATAGCTTTGGGCACTGC	18:T>A	18	0.319149	0.666667	0.333333	0.666667	0.333333	0	0.444444	0.444444	0.444444	39.449	32.1429	1
33422956|F|0-58:C>T-58:C>T	TGCAGAAACAAATACAAACGTCTGAACACCGCTATATATTCATGAAGCAACATAGATTCTTCCTTATAT	TGCAGAAACAAATACAAACGTCTGAACACCGCTATATATTCATGAAGCAACATAGATTCTTCCTTATAT	58:C>T	58	0.542553	0.333333	0.666667	0.333333	0.666667	0	0.444444	0.444444	0.444444	16.0811	8.24658	1
33423054|F|0-39:A>T-39:A>T	TGCAGAAAGGGACATTGATCAGGTTATTTTCGTTTGAACAATTGTGCACTTTTCATTTTTATTCAATGC	TGCAGAAAGGGACATTGATCAGGTTATTTTCGTTTGAACAATTGTGCACTTTTCATTTTTATTCAATGC	39:A>T	39	0.957447	0.672222	0.333333	0.666667	0.327778	0.005556	0.440679	0.444444	0.442562	45.2609	34.0154	1
33426926|F|0-40:C>T-40:C>T	TGCAGGTGATTGACTAAATCCCAGGAAAAAGGTTCTTCTTCGATGATGCTCTTTGATCTTCTTTATAGC	TGCAGGTGATTGACTAAATCCCAGGAAAAAGGTTCTTCTTCGATGATGCTCTTTGATCTTCTTTATAGC	40:C>T	40	0.973404	0.333333	0.666667	0.333333	0.666667	0	0.444444	0.444444	0.444444	21.194	15.1786	1
33427043|F|0-51:G>A-51:G>A	TGCAGGTTGGATAACAGCATGTAAAGGAACTGTGTAATCTCTGCTTCTGTCGTTGTTCACCTGGAATTT	TGCAGGTTGGATAACAGCATGTAAAGGAACTGTGTAATCTCTGCTTCTGTCGTTGTTCACCTGGAATTT	51:G>A	51	0.670213	0.349206	0.666667	0.333333	0.650794	0.015873	0.454523	0.444444	0.449483	69.3958	67.625	1
33427461|F|0-58:A>G-58:A>G	TGCAGTATTTCTTTTGTTTCTGTTTCATCCCCTTGTATTGGTGGAAATTGACTGATATATCTTTGTTTG	TGCAGTATTTCTTTTGTTTCTGTTTCATCCCCTTGTATTGGTGGAAATTGACTGATATATCTTTGTTTG	58:A>G	58	0.654255	0.707317	0.333333	0.666667	0.292683	0.04065	0.414039	0.444444	0.429242	28.5644	27.9556	1
33428716|F|0-53:T>A-53:T>A	TGCAGACCTTGAAGCCCTTCAAAACCAACAAAATAGATTAGCTTACTACTACTTCTCACAACCCAATAG	TGCAGACCTTGAAGCCCTTCAAAACCAACAAAATAGATTAGCTTACTACTACTTCTCACAACCCAATAG	53:T>A	53	0.287234	0.666667	0.333333	0.666667	0.333333	0	0.444444	0.444444	0.444444	58.1026	52.3	1
33429459|F|0-24:G>A-24:G>A	TGCAGGGTGATAATGATGAGCTACGCCGATCTCCCGGGACACCTGTTATAACTGCACCTGAATGCTGCT	TGCAGGGTGATAATGATGAGCTACGCCGATCTCCCGGGACACCTGTTATAACTGCACCTGAATGCTGCT	24:G>A	24	0.303191	0.333333	0.666667	0.333333	0.666667	0	0.444444	0.444444	0.444444	38.0476	26.2683	1
33429712|F|0-63:T>G-63:T>G	TGCAGTGAGATTGGACTTGTACGTATGAAAGGTTCAGGTGGGAGAAACATCGAAAGTCTTTTTTTGATT	TGCAGTGAGATTGGACTTGTACGTATGAAAGGTTCAGGTGGGAGAAACATCGAAAGTCTTTTTTTGATT	63:T>G	63	0.207447	0.871795	0.333333	0.666667	0.128205	0.205128	0.223537	0.444444	0.333991	76.0541	57.0714	1
33431344|F|0-42:C>A-42:C>A	TGCAGTGAATTTTCCATCATCATCCACAGGTGAAAAAATAGGCAATTTATATTTACAGATCGGAAGAGC	TGCAGTGAATTTTCCATCATCATCCACAGGTGAAAAAATAGGCAATTTATATTTAC	42:C>A	42	0.75	0.744681	0.333333	0.666667	0.255319	0.078014	0.380263	0.444444	0.412354	54.5917	42.9815	1
33431693|F|0-41:C>G-41:C>G	TGCAGCAAATTATCTTCATTGCATAGCTATACAGATGGAGTCGTTACAGATCGGAAGAGCGGTTCAGCA	TGCAGCAAATTATCTTCATTGCATAGCTATACAGATGGAGTCGTTAC	41:C>G	41	0.271277	0.333333	0.666667	0.333333	0.666667	0	0.444444	0.444444	0.444444	41.2778	32.054	1
33431739|F|0-11:A>G-11:A>G	TGCAGCATGTTACATGTTCCTGTAGGTTCCTTTTGACATGATACTTTTTTTACAGATCGGAAGAGCGGT	TGCAGCATGTTACATGTTCCTGTAGGTTCCTTTTGACATGATACTTTTTTTAC	11:A>G	11	0.207447	0.820513	0.333333	0.666667	0.179487	0.153846	0.294543	0.444444	0.369494	101.771	74.9286	1
33431866|F|0-24:C>T-24:C>T	TGCAGGCTTCACTGCATGAAAATGCCGATTGGTTACAGATCGGAAGAGCGGTTCAGCAGGAATGCCGAG	TGCAGGCTTCACTGCATGAAAATGCCGATTGGTTAC	24:C>T	24	0.207447	0.871795	0.333333	0.666667	0.128205	0.205128	0.223537	0.444444	0.333991	68.4054	58.3571	1
33433994|F|0-60:C>T-60:C>T	TGCAGCAACACATGCCCAACACAATGTAAAACTTTGAGATCCCGAGCAAACCATCCTGAACAATAAAAT	TGCAGCAACACATGCCCAACACAATGTAAAACTTTGAGATCCCGAGCAAACCATCCTGAACAATAAAAT	60:C>T	60	0.957447	0.677778	0.333333	0.666667	0.322222	0.011111	0.43679	0.444444	0.440617	31.8705	25.6923	1
33436867|F|0-12:T>C-12:T>C	TGCAGTCAAAGGTGTGGCAGTCAATGAAACTTCACGTGCTTTATAAGGCCCAATAATGCGAGAAAGCTT	TGCAGTCAAAGGTGTGGCAGTCAATGAAACTTCACGTGCTTTATAAGGCCCAATAATGCGAGAAAGCTT	12:T>C	12	0.75	0.730496	0.333333	0.666667	0.269504	0.06383	0.393743	0.444444	0.419094	10.3697	8.34615	1
33437028|F|0-10:C>T-10:C>T	TGCAGTCTACCTCAATCCAGCTGCAACCAGGGATCTTCTGTGCATTCTGCTCCTTCAACATTCTCCACG	TGCAGTCTACCTCAATCCAGCTGCAACCAGGGATCTTCTGTGCATTCTGCTCCTTCAACATTCTCCACG	10:C>T	10	0.941489	0.689266	0.333333	0.666667	0.310734	0.022599	0.428357	0.444444	0.436401	12.2117	9.73529	1
33437458|F|0-23:T>C-23:T>C	TGCAGTTCCCTTATGCGATAGTATAGATAGTCTGGATGAAGCAAGTAATAGCGAAGACTGCCCAGTATC	TGCAGTTCCCTTATGCGATAGTATAGATAGTCTGGATGAAGCAAGTAATAGCGAAGACTGCCCAGTATC	23:T>C	23	0.287234	0.666667	0.333333	0.666667	0.333333	0	0.444444	0.444444	0.444444	45.7436	13.8421	1
33437943|F|0-62:C>T-62:C>T	TGCAGACCATACCCTTATCAAAAGAGATAAGGTTTAGCAGTCAGTGAGACCCTCGACTACCGCGGGAGT	TGCAGACCATACCCTTATCAAAAGAGATAAGGTTTAGCAGTCAGTGAGACCCTCGACTACCGCGGGAGT	62:C>T	62	0.271277	0.666667	0.333333	0.666667	0.333333	0	0.444444	0.444444	0.444444	65.1622	38.1111	1
33438050|F|0-43:T>A-43:T>A	TGCAGATGGATGGACGATATCTTCGGGATGTGTGGTGAGCTGTTACCATAAGCTGCATTGTTTCTCATG	TGCAGATGGATGGACGATATCTTCGGGATGTGTGGTGAGCTGTTACCATAAGCTGCATTGTTTCTCATG	43:T>A	43	0.271277	0.333333	0.666667	0.333333	0.666667	0	0.444444	0.444444	0.444444	69.8889	63.4865	1
33438205|F|0-5:C>T-5:C>T	TGCAGCTACCCGTTGTGTATAACTGAGAGGACCATTTGATCTAATCTGTGAATTATAACCCATCATCTG	TGCAGCTACCCGTTGTGTATAACTGAGAGGACCATTTGATCTAATCTGTGAATTATAACCCATCATCTG	5:C>T	5	0.207447	0.717949	0.333333	0.666667	0.282051	0.051282	0.404997	0.444444	0.424721	19.129	16.9286	1
33438329|F|0-43:A>G-43:A>G	TGCAGGCTAATATGGTTGCTGCATCGTCTATCCATCTTCATCGACTTGCTGTGCTTGCTCAAGACGTAA	TGCAGGCTAATATGGTTGCTGCATCGTCTATCCATCTTCATCGACTTGCTGTGCTTGCTCAAGACGTAA	43:A>G	43	0.207447	0.820513	0.333333	0.666667	0.179487	0.153846	0.294543	0.444444	0.369494	21.3143	14.5714	1
33438440|F|0-29:A>T-29:A>T	TGCAGTAGAGTAATGCTGAAGAAAGCAAAAAGAAAGCGTCAAATACAGACTTTTACCAGTAAAACATGG	TGCAGTAGAGTAATGCTGAAGAAAGCAAAAAGAAAGCGTCAAATACAGACTTTTACCAGTAAAACATGG	29:A>T	29	0.287234	0.666667	0.333333	0.666667	0.333333	0	0.444444	0.444444	0.444444	14.575	13.7	1
33440598|F|0-31:T>G-31:T>G	TGCAGAATAGTTGTTTGATTGCAAGTGATATTTATGTAGTCTTAAGTCTTATGAGGTGTTTTACAGATC	TGCAGAATAGTTGTTTGATTGCAAGTGATATTTATGTAGTCTTAAGTCTTATGAGGTGTTTTAC	31:T>G	31	0.542553	0.666667	0.333333	0.666667	0.333333	0	0.444444	0.444444	0.444444	5.17808	5.13158	1
33442354|F|0-17:A>G-17:A>G	TGCAGCTCCCATACTGCAATGAAGAAGAAAATAATTTATTACCAATGACAATTACAATCAGCATAGCAA	TGCAGCTCCCATACTGCAATGAAGAAGAAAATAATTTATTACCAATGACAATTACAATCAGCATAGCAA	17:A>G	17	0.957447	0.333333	0.666667	0.333333	0.666667	0	0.444444	0.444444	0.444444	41.303	11.0219	1
33444743|F|0-24:T>A-24:T>A	TGCAGATTTGGGAGGTAACATGAATTGGCCTTGTGGCATGGACGATTGCACGGGCATCTGGGAATTTCG	TGCAGATTTGGGAGGTAACATGAATTGGCCTTGTGGCATGGACGATTGCACGGGCATCTGGGAATTTCG	24:T>A	24	0.271277	0.666667	0.333333	0.666667	0.333333	0	0.444444	0.444444	0.444444	64.1622	31.8333	1
33445003|F|0-7:G>A-7:G>A	TGCAGTCGGAAATCATTACTGATGAGTTTTGAATAGCTAAACTTGATCCAAGCTACACTTCAGATTCCA	TGCAGTCGGAAATCATTACTGATGAGTTTTGAATAGCTAAACTTGATCCAAGCTACACTTCAGATTCCA	7:G>A	7	0.271277	0.333333	0.666667	0.333333	0.666667	0	0.444444	0.444444	0.444444	46.8947	26.8649	1
33448371|F|0-38:C>G-38:C>G	TGCAGGCATACTTGTCCATCTTGTATTTGCGAATTCCACAATATTTCTGTATCATATTGCGTGGGAAGG	TGCAGGCATACTTGTCCATCTTGTATTTGCGAATTCCACAATATTTCTGTATCATATTGCGTGGGAAGG	38:C>G	38	0.670213	0.730159	0.333333	0.666667	0.269841	0.063492	0.394054	0.444444	0.419249	7.90741	7.0625	1
33450384|F|0-6:A>G-6:A>G	TGCAGAAGAAACAGGGGCCATAGATGATTACACCAAAGATGGCACTGTCGATCTTACAGATCGGAAGAG	TGCAGAAGAAACAGGGGCCATAGATGATTACACCAAAGATGGCACTGTCGATCTTAC	6:A>G	6	0.239362	0.333333	0.666667	0.333333	0.666667	0	0.444444	0.444444	0.444444	36.5	35.8125	1
33451544|F|0-13:A>C-13:A>C	TGCAGCGGGGTTGAGGCCCTGAAAAGCGCGGCCAGCACGCAGGCTGACAGGAAAACTGCATGCAACTGC	TGCAGCGGGGTTGAGGCCCTGAAAAGCGCGGCCAGCACGCAGGCTGACAGGAAAACTGCATGCAACTGC	13:A>C	13	0.702128	0.704545	0.333333	0.666667	0.295455	0.037879	0.416322	0.444444	0.430383	25.215	22.3617	1
33452600|F|0-7:G>A-7:G>A	TGCAGAAGGAGAATAACTTTGTGATTCTTGATGTACGGCCAGAAGCAGAATTCAAAGGGGTGAGACTGT	TGCAGAAGGAGAATAACTTTGTGATTCTTGATGTACGGCCAGAAGCAGAATTCAAAGGGGTGAGACTGT	7:G>A	7	0.207447	0.717949	0.333333	0.666667	0.282051	0.051282	0.404997	0.444444	0.424721	50.6333	50.4	1
33452704|F|0-66:C>T-66:C>T	TGCAGTACAAACAACCATCACATGTTATTGATTTCATAAACTAGATAAACATGCAAAAATTAGTGACGC	TGCAGTACAAACAACCATCACATGTTATTGATTTCATAAACTAGATAAACATGCAAAAATTAGTGACGC	66:C>T	66	0.287234	0.666667	0.333333	0.666667	0.333333	0	0.444444	0.444444	0.444444	97.1795	82.6842	1
33454063|F|0-59:A>G-59:A>G	TGCAGCGATCTGTTTGTTGGATGTCATCTTGTCTGATACCATCAAATTCTTGTAACTACACGTTTCTGC	TGCAGCGATCTGTTTGTTGGATGTCATCTTGTCTGATACCATCAAATTCTTGTAACTACACGTTTCTGC	59:A>G	59	0.255319	0.333333	0.666667	0.333333	0.666667	0	0.444444	0.444444	0.444444	35.9412	15.1714	1
33454729|F|0-41:G>A-41:G>A	TGCAGACCCTTGGATATAAGATCGGAGAAGAACTTTGCTGCGTCTTCAAGTTTCCTAGCACTACACAAG	TGCAGACCCTTGGATATAAGATCGGAGAAGAACTTTGCTGCGTCTTCAAGTTTCCTAGCACTACACAAG	41:G>A	41	0.255319	0.333333	0.666667	0.333333	0.666667	0	0.444444	0.444444	0.444444	6.0625	5	1
33454836|F|0-20:T>C-20:T>C	TGCAGATGTGCAATAGGAGATTAGGGTTACAGCTCTTTCAGTAAAGAGTAGTGTGTACAAAGAGTCTGA	TGCAGATGTGCAATAGGAGATTAGGGTTACAGCTCTTTCAGTAAAGAGTAGTGTGTACAAAGAGTCTGA	20:T>C	20	0.670213	0.690476	0.333333	0.666667	0.309524	0.02381	0.427438	0.444444	0.435941	9.24242	8.61224	1
33458310|F|0-40:A>C-40:A>C	TGCAGTTATAAAGAAAGATATGAAGAGCTCAAACAAACTAAAGAAAAACTTTCAAATCTTTTTTACAGA	TGCAGTTATAAAGAAAGATATGAAGAGCTCAAACAAACTAAAGAAAAACTTTCAAATCTTTTTTACAGA	40:A>C	40	0.478723	0.333333	0.666667	0.333333	0.666667	0	0.444444	0.444444	0.444444	90.3438	79.1045	1
33424840|F|0-60:G>A-60:G>A	TGCAGCAGAACTCCTTGGCCGTATGTTTATAAATCCCGACAATGAAACATTTCTTCTTCCGTTTGCCAC	TGCAGCAGAACTCCTTGGCCGTATGTTTATAAATCCCGACAATGAAACATTTCTTCTTCCGTTTGCCAC	60:G>A	60	0.957447	0.344444	0.666667	0.333333	0.655556	0.011111	0.451605	0.444444	0.448025	46.0441	43.8175	0.97619
33438983|F|0-23:A>C-23:A>C	TGCAGAGTGTTTGTTTATACAACACATTTACAGATCGGAAGAGCGGTTCAGCAGGAATGCCGAGACCGA	TGCAGAGTGTTTGTTTATACAACACATTTAC	23:A>C	23	0.973404	0.677596	0.333333	0.666667	0.322404	0.010929	0.43692	0.444444	0.440682	58.0284	48.4091	0.97619
33448712|F|0-40:G>A-40:G>A	TGCAGTAAACTGTGAACCGGAATCACCAACATTCTCATGCGGATCATCTTTCTCAACATTTATGGTGGA	TGCAGTAAACTGTGAACCGGAATCACCAACATTCTCATGCGGATCATCTTTCTCAACATTTATGGTGGA	40:G>A	40	0.797872	0.746667	0.333333	0.666667	0.253333	0.08	0.378311	0.444444	0.411378	58.9766	53.5536	0.973684
33404559|F|0-18:G>T-18:G>T	TGCAGCCTTTTGAGCTGCGCGCTTTTCTTTGCGTTCCTCTTCAGCTCGAGTACGAACATAATGTTCAAA	TGCAGCCTTTTGAGCTGCGCGCTTTTCTTTGCGTTCCTCTTCAGCTCGAGTACGAACATAATGTTCAAA	18:G>T	18	0.994681	0.673797	0.331551	0.668449	0.326203	0.005348	0.439589	0.44325	0.44142	60.4236	51.4706	1
33413555|F|0-17:A>T-17:A>T	TGCAGACAAAGCTTCATAATACTGTCCAATATCCTAGATACAGAGCCAATGTCCAAGAACGACTGAGAA	TGCAGACAAAGCTTCATAATACTGTCCAATATCCTAGATACAGAGCCAATGTCCAAGAACGACTGAGAA	17:A>T	17	0.994681	0.679144	0.331551	0.668449	0.320856	0.010695	0.435815	0.44325	0.439532	73.3517	70.6912	1
33416101|F|0-20:G>A-20:G>A	TGCAGGCAAGTAAGGCAGCAGTGTCAGCTTTCTACGAGACACTCAGGGTTGAACTAGGTTCCGATGTCA	TGCAGGCAAGTAAGGCAGCAGTGTCAGCTTTCTACGAGACACTCAGGGTTGAACTAGGTTCCGATGTCA	20:G>A	20	0.994681	0.668449	0.331551	0.668449	0.331551	0	0.44325	0.44325	0.44325	28.7832	28.6177	1
33424349|F|0-31:G>C-31:G>C	TGCAGATGGGTTCACTCTTTGGATTGCAAAGGCCAAAATCCCCGCACTTCCCATAAATATCACATTCAT	TGCAGATGGGTTCACTCTTTGGATTGCAAAGGCCAAAATCCCCGCACTTCCCATAAATATCACATTCAT	31:G>C	31	0.994681	0.684492	0.331551	0.668449	0.315508	0.016043	0.431925	0.44325	0.437588	35.8425	35.6176	1
33445835|F|0-41:G>A-41:G>A	TGCAGTACTAAAGCTAGCAGCTTGAGGAGGCTGATTTTTCAGTTTTACAGATCGGAAGAGCGGTTCAGC	TGCAGTACTAAAGCTAGCAGCTTGAGGAGGCTGATTTTTCAGTTTTAC	41:G>A	41	0.994681	0.679144	0.331551	0.668449	0.320856	0.010695	0.435815	0.44325	0.439532	93.6621	78.4265	1
33450530|F|0-52:T>C-52:T>C	TGCAGGCTAAGGGCATGAATTGCTTGCATACAAGCACACCAACTATTGTGCATCGTGATTTACAGATCG	TGCAGGCTAAGGGCATGAATTGCTTGCATACAAGCACACCAACTATTGTGCATCGTGATTTAC	52:T>C	52	0.978723	0.690217	0.331522	0.668478	0.309783	0.021739	0.427635	0.44323	0.435432	94.0552	72.9242	0.97619
33403221|F|0-33:G>A-33:G>A	TGCAGAATATAGTGGCGTGAAAGTTGAATTGGTGAAAGATTTTGAGATGGGTGTTTCCAATAAAACACC	TGCAGAATATAGTGGCGTGAAAGTTGAATTGGTGAAAGATTTTGAGATGGGTGTTTCCAATAAAACACC	33:G>A	33	0.978723	0.347826	0.668478	0.331522	0.652174	0.016304	0.453686	0.44323	0.448458	8.74286	6.43262	0.954545
33416110|F|0-31:T>C-31:T>C	TGCAGGCACCATTACGGAAATCATGAAAAACTCTGTTTCGGTGGTCCTGGAGCATCTTAGCATGAATGT	TGCAGGCACCATTACGGAAATCATGAAAAACTCTGTTTCGGTGGTCCTGGAGCATCTTAGCATGAATGT	31:T>C	31	0.962766	0.370166	0.668508	0.331492	0.629834	0.038674	0.466286	0.44321	0.454748	12.0548	9.44928	1
33426697|F|0-7:G>T-7:G>T	TGCAGGGGCTGGACTTGTCACCATATTTTTTGGCTGTTGCTCAATTCAAAGAAAAGAATGGACCTCCAA	TGCAGGGGCTGGACTTGTCACCATATTTTTTGGCTGTTGCTCAATTCAAAGAAAAGAATGGACCTCCAA	7:G>T	7	0.962766	0.337017	0.668508	0.331492	0.662983	0.005525	0.446873	0.44321	0.445041	72.8333	67.9493	1
33432685|F|0-38:T>C-38:T>C	TGCAGAAGCAACCAGAAATAAATGAAGCAATTTATTTATGTCTAATCAAGCAAGACAATCAGATAATCT	TGCAGAAGCAACCAGAAATAAATGAAGCAATTTATTTATGTCTAATCAAGCAAGACAATCAGATAATCT	38:T>C	38	0.962766	0.337017	0.668508	0.331492	0.662983	0.005525	0.446873	0.44321	0.445041	20.2879	17.2754	1
33457939|F|0-16:C>A-16:C>A	TGCAGGTTTGTTCACCCCTTCTTGTTTAGCTGTCCTTCATATTGGCTAATTTTACAGATCGGAAGAGCG	TGCAGGTTTGTTCACCCCTTCTTGTTTAGCTGTCCTTCATATTGGCTAATTTTAC	16:C>A	16	0.962766	0.679558	0.331492	0.668508	0.320442	0.01105	0.435518	0.44321	0.439364	104.079	49	1
33417475|F|0-43:A>G-43:A>G	TGCAGTTACACAATGTAGATTAGGGAATGGAAAACGGCGTGTTAGTGGATCAAAGGGTGACATTTGGAT	TGCAGTTACACAATGTAGATTAGGGAATGGAAAACGGCGTGTTAGTGGATCAAAGGGTGACATTTGGAT	43:A>G	43	0.946809	0.679775	0.331461	0.668539	0.320225	0.011236	0.435362	0.443189	0.439275	16.3986	16.375	1
33441463|F|0-27:C>T-27:C>T	TGCAGCAAAGACTTTCCAAGCAATTGCCTGTTCGTACGAAACATGACGACCCATTGTCGACATACAAAC	TGCAGCAAAGACTTTCCAAGCAATTGCCTGTTCGTACGAAACATGACGACCCATTGTCGACATACAAAC	27:C>T	27	0.946809	0.685393	0.331461	0.668539	0.314607	0.016854	0.431259	0.443189	0.437224	26.9712	10.625	1
33426134|F|0-64:G>A-64:G>A	TGCAGGAACCTCTAATAAGGAGCCACTCGAACTGTAAGCACCGCCATTTCCATTTCGGTATGTCGTTGC	TGCAGGAACCTCTAATAAGGAGCCACTCGAACTGTAAGCACCGCCATTTCCATTTCGGTATGTCGTTGC	64:G>A	64	0.946809	0.685393	0.331461	0.668539	0.314607	0.016854	0.431259	0.443189	0.437224	9.18705	8.13846	0.97619
33434044|F|0-17:C>T-17:C>T	TGCAGCAAGAAATTCCACACTGGTATCATATTCCCTCTACAAACCTTCCTTATCGCATCCACTGATGGA	TGCAGCAAGAAATTCCACACTGGTATCATATTCCCTCTACAAACCTTCCTTATCGCATCCACTGATGGA	17:C>T	17	0.930851	0.342857	0.668571	0.331429	0.657143	0.011429	0.450612	0.443167	0.44689	12.2727	7.74436	0.95
33436979|F|0-17:A>G-17:A>G	TGCAGTCCTGCTGAGCCATCAAAGCGAGGCCGTTCTCCACCAACACAGGCTAAAAAGGCTTCTCCGCCT	TGCAGTCCTGCTGAGCCATCAAAGCGAGGCCGTTCTCCACCAACACAGGCTAAAAAGGCTTCTCCGCCT	17:A>G	17	0.914894	0.674419	0.331395	0.668605	0.325581	0.005814	0.439156	0.443145	0.441151	28.0382	25.629	1
33414426|F|0-43:T>G-43:T>G	TGCAGATTTTGGATCTGAAAAAGAAACAAGAAAACCAGGTTCATCTATTGAAACAAAAACAAAAAAGTG	TGCAGATTTTGGATCTGAAAAAGAAACAAGAAAACCAGGTTCATCTATTGAAACAAAAACAAAAAAGTG	43:T>G	43	0.803191	0.350993	0.668874	0.331126	0.649007	0.019868	0.455594	0.442963	0.449279	44.5156	40.6216	1
33434888|F|0-62:C>A-62:C>A	TGCAGCGCTTCTTGATCATACTCGGATTGTTCTTCCATCATTCTTTGGTACTGCAAGGCTTCCATCTGC	TGCAGCGCTTCTTGATCATACTCGGATTGTTCTTCCATCATTCTTTGGTACTGCAAGGCTTCCATCTGC	62:C>A	62	0.755319	0.711268	0.330986	0.669014	0.288732	0.042254	0.410732	0.442868	0.4268	4.32727	4.32143	1
33416719|F|0-33:T>C-33:T>C	TGCAGTAACTTGTCATGAATTTCCACTTCCATATTCTTGCAGAATATCATTTGGAACATCACACAAAAG	TGCAGTAACTTGTCATGAATTTCCACTTCCATATTCTTGCAGAATATCATTTGGAACATCACACAAAAG	33:T>C	33	0.739362	0.690647	0.330935	0.669065	0.309353	0.021583	0.427307	0.442834	0.435071	22.4602	22.1225	1
33416206|F|0-65:T>C-65:T>C	TGCAGGCTGCCTCCAGTCATTCTCACATAGGAATAAATGTGGAAATAGATTCTTATTTTCTCCAATGTT	TGCAGGCTGCCTCCAGTCATTCTCACATAGGAATAAATGTGGAAATAGATTCTTATTTTCTCCAATGTT	65:T>C	65	0.707447	0.766917	0.330827	0.669173	0.233083	0.097744	0.35751	0.442761	0.400136	25.7241	22.1177	1
33423948|F|0-8:T>C-8:T>C	TGCAGAGGTGGAGGCGGAGGCGGAGGCGGTAAAATTGCTCGTTCCCTAGCCTGAGGTGGGTTTGATAAA	TGCAGAGGTGGAGGCGGAGGCGGAGGCGGTAAAATTGCTCGTTCCCTAGCCTGAGGTGGGTTTGATAAA	8:T>C	8	0.707447	0.368421	0.669173	0.330827	0.631579	0.037594	0.465374	0.442761	0.454067	11.421	10.9703	1
33441298|F|0-54:A>C-54:A>C	TGCAGATGTAGTTTGCACATCAGGATCCACTGCAATCTGATCAAACAAAATCTCAGATTGAGGAGGTTC	TGCAGATGTAGTTTGCACATCAGGATCCACTGCAATCTGATCAAACAAAATCTCAGATTGAGGAGGTTC	54:A>C	54	0.707447	0.714286	0.330827	0.669173	0.285714	0.045113	0.408163	0.442761	0.425462	43.1651	37.22	1
33417193|F|0-18:C>T-18:C>T	TGCAGTCTGCACTAACAACAACATCACTAACAGCATCAAACAATGTCAAAACAGAATCCCTCCACAGTT	TGCAGTCTGCACTAACAACAACATCACTAACAGCATCAAACAATGTCAAAACAGAATCCCTCCACAGTT	18:C>T	18	0.675532	0.716535	0.330709	0.669291	0.283465	0.047244	0.406225	0.442681	0.424453	92.53	91.9423	1
33433761|F|0-37:A>T-37:A>T	TGCAGATGTCGGAAAGCAGAATATGCACATCTGCACAATCATTTCACTGCTTACATGAAAATCGCATGA	TGCAGATGTCGGAAAGCAGAATATGCACATCTGCACAATCATTTCACTGCTTACATGAAAATCGCATGA	37:A>T	37	0.675532	0.425197	0.669291	0.330709	0.574803	0.094488	0.488809	0.442681	0.465745	45.8889	44.3333	0.970588
33410998|F|0-19:A>G-19:A>G	TGCAGGTGTCGGGCTGTCGACTGGTTAGCCATTTGCATTACAGATCGGAAGAGCGGTTCAGCAGGAATG	TGCAGGTGTCGGGCTGTCGACTGGTTAGCCATTTGCATTAC	19:A>G	19	0.659574	0.733871	0.330645	0.669355	0.266129	0.064516	0.390609	0.442638	0.416623	82.6923	71.6304	1
33403228|F|0-11:C>A-11:C>A	TGCAGAATATTCTATCTGATATCCCACACTTAGTCACACTTGATGAATACATAACAGAGGCTCGATTGG	TGCAGAATATTCTATCTGATATCCCACACTTAGTCACACTTGATGAATACATAACAGAGGCTCGATTGG	11:C>A	11	0.643617	0.454545	0.669421	0.330579	0.545455	0.123967	0.495868	0.442593	0.46923	17.6667	15.0947	1
33451754|F|0-67:T>G-67:T>G	TGCAGCTTTTTTCTTGCTGTATTGATTTTCATCATTCTGCTTTTTCTTTTGGTTTTATATTTGTTTTTG	TGCAGCTTTTTTCTTGCTGTATTGATTTTCATCATTCTGCTTTTTCTTTTGGTTTTATATTTGTTTTTG	67:T>G	67	0.62766	0.745763	0.330508	0.669492	0.254237	0.076271	0.379201	0.442545	0.410873	32.8687	30.8511	1
33454476|F|0-7:C>T-7:C>T	TGCAGTACGGTACCTTGGAAGTCAATAGAAAAGCCCAGACATCTCTGTCAAAGGAAAATTAGAAACTTA	TGCAGTACGGTACCTTGGAAGTCAATAGAAAAGCCCAGACATCTCTGTCAAAGGAAAATTAGAAACTTA	7:C>T	7	0.595745	0.330357	0.669643	0.330357	0.669643	0	0.442443	0.442443	0.442443	64.9756	58.7952	1
33453609|F|0-41:C>T-41:C>T	TGCAGACCAGCAATAACAGCATCACGTGCCAGCTCATATTTCTCTAACTGCGCAATATAAAGAGATCTC	TGCAGACCAGCAATAACAGCATCACGTGCCAGCTCATATTTCTCTAACTGCGCAATATAAAGAGATCTC	41:C>T	41	0.515957	0.670103	0.329897	0.670103	0.329897	0	0.44213	0.44213	0.44213	34.2105	31.0857	1
33403213|F|0-16:G>A-16:G>A	TGCAGAATACATATCAGCAATATTTGGCTGCAAGAGAGCTGAAAAAACAATCATGGAGATTCCATAGAA	TGCAGAATACATATCAGCAATATTTGGCTGCAAGAGAGCTGAAAAAACAATCATGGAGATTCCATAGAA	16:G>A	16	1	0.335106	0.670213	0.329787	0.664894	0.005319	0.44562	0.442055	0.443838	10.8261	10.25	1
33404011|F|0-57:T>C-57:T>C	TGCAGCAAATCTTCCAAGTTCTAAATTCTTATGGATCCTACATGCTGTTAGCAATGCTGCCCACATATT	TGCAGCAAATCTTCCAAGTTCTAAATTCTTATGGATCCTACATGCTGTTAGCAATGCTGCCCACATATT	57:T>C	57	1	0.680851	0.329787	0.670213	0.319149	0.010638	0.434586	0.442055	0.438321	72.5822	64.3676	1
33409751|F|0-15:A>C-15:A>C	TGCAGAAATGCATGAAGAAATTCAAACTTACAGATCGGAAGAGCGGTTCAGCAGGAATGCCGAGACCGA	TGCAGAAATGCATGAAGAAATTCAAACTTAC	15:A>C	15	1	0.675532	0.329787	0.670213	0.324468	0.005319	0.438377	0.442055	0.440216	30.1517	29.8677	1
33410247|F|0-18:T>A-18:T>A	TGCAGCAAATCCATATGGTCGAACCAAGGTGTGTTACAGATCGGAAGAGCGGTTCAGCAGGAATGCCGA	TGCAGCAAATCCATATGGTCGAACCAAGGTGTGTTAC	18:T>A	18	1	0.675532	0.329787	0.670213	0.324468	0.005319	0.438377	0.442055	0.440216	80.069	67.0735	1
33431396|F|0-36:A>G-36:A>G	TGCAGTGTCTGTAGCAGGAGTAGCTGCTGCTGTGGCAGCTTTACAGATCGGAAGAGCGGTTCAGCAGGA	TGCAGTGTCTGTAGCAGGAGTAGCTGCTGCTGTGGCAGCTTTAC	36:A>G	36	1	0.680851	0.329787	0.670213	0.319149	0.010638	0.434586	0.442055	0.438321	64.1712	38.75	1
[truncated: 72,805 more rows]
