# Supplementary material for: Genetic diversity analysis and marker-trait associations in Amaranthus species
Source: PLoS One. 2022 May 12;17(5):e0267752. doi: 10.1371/journal.pone.0267752 (PMC9098028; doi:10.1371/journal.pone.0267752)
Supplement: S2 Table — (XLSX) [file pone.0267752.s002.xlsx]

## Sheet: 16 species
Trait	SNP Allele ID	Chr	SNP position (bp)	p	Marker R2
Branching index	33404877|F|0-11:T>A-11:T>A	1	8119712	0.0016	0.0824
	33430581|F|0-9:T>G-9:T>G	8	7905370	0.0017	0.07144
	33414475|F|0-36:T>C-36:T>C	7	19996009	0.0043	0.06206
Leaf pigmentation	33426527|F|0-17:G>A-17:G>A	8	4122180	0.0015	0.06878
	33445489|F|0-24:A>G-24:A>G	14	7792136	0.0023	0.06911
	33423898|F|0-30:T>C-30:T>C	12	16956619	0.0024	0.06887
	33414156|F|0-46:G>A-46:G>A	1	14548672	0.0026	0.06559
	33449364|F|0-66:T>C-66:T>C	12	1894353	0.0029	0.06632
	33427706|F|0-23:A>C-23:A>C	14	17359364	0.0046	0.05933
Leaf shape	33423076|F|0-56:C>T-56:C>T	1	3184531	0.002	0.07103

## Sheet: 118 A.tricolor accessions
Trait	SNP Allele ID	Chr	SNP position (bp)	P	Marker R2
Inflorescence color	33458419|F|0-30:T>C-30:T>C	2	6000356	0.00254	0.10613
	33421153|F|0-6:G>A-6:G>A	4	13422860	0.00402	0.10315
	33423458|F|0-12:T>A-12:T>A	2	27658759	0.00425	0.10973
	33425718|F|0-60:T>A-60:T>A	8	15214333	0.00484	0.09525
	33416866|F|0-6:A>G-6:A>G	5	7593742	0.00497	0.0948
	33413870|F|0-6:G>A-6:G>A	13	18378072	0.00497	0.0948
Leaf pigmentation	33451384|F|0-47:G>A-47:G>A	12	535109	0.00178	0.11451
	33434950|F|0-7:T>C-7:T>C	1	8483749	0.00194	0.11297
	33450130|F|0-29:T>C-29:T>C	3	29028689	0.00207	0.1176
	33453101|F|0-41:A>G-41:A>G	10	22008117	0.00209	0.10881
	33443398|F|0-13:C>T-13:C>T	1	36453315	0.00219	0.11427
	33434885|F|0-16:C>T-16:C>T	4	17588382	0.00289	0.10826
	33415906|F|0-39:C>T-39:C>T	16	8631576	0.00292	0.10323
	33423898|F|0-30:T>C-30:T>C	12	16956619	0.00347	0.10367
	33435668|F|0-37:C>A-37:C>A	9	17016812	0.0036	0.09972
	33435942|F|0-34:A>C-34:A>C	12	532627	0.00371	0.11041
	33425347|F|0-46:A>C-46:A>C	4	10349408	0.00373	0.10796
	33430730|F|0-42:A>T-42:A>T	2	25866511	0.00378	0.09889
	33447372|F|0-15:A>G-15:A>G	15	6953653	0.00397	0.10088
	33427795|F|0-55:T>C-55:T>C	4	79253	0.00416	0.09728
	33413576|F|0-38:C>A-38:C>A	15	3373105	0.00427	0.0976
	33423571|F|0-43:G>A-43:G>A	2	21122540	0.00445	0.10038
	33440739|F|0-20:A>G-20:A>G	16	9828925	0.00483	0.0981
Petiole pigmentation	33442620|F|0-21:T>A-21:T>A	3	28710227	0.00186	0.10985
	33411281|F|0-19:G>A-19:G>A	2	26114158	0.00246	0.11741
	33442322|F|0-14:A>G-14:A>G	7	22743095	0.00291	0.10246
	33405247|F|0-52:A>G-52:A>G	10	22276368	0.0031	0.10139
	33436812|F|0-40:T>G-40:T>G	5	23824045	0.00352	0.0993
	33417355|F|0-26:C>T-26:C>T	1	25221515	0.00361	0.09884
	33445526|F|0-50:G>A-50:G>A	5	121832	0.00386	0.09774
	33434724|F|0-33:T>C-33:T>C	3	833638	0.00427	0.11517
	33426851|F|0-23:G>A-23:G>A	9	16383511	0.00439	0.09892
	33445679|F|0-17:C>T-17:C>T	8	3637018	0.0046	0.10568
Stem pigmentation	33430534|F|0-20:A>T-20:A>T	1	23779518	0.00226	0.10768
	33413929|F|0-18:T>C-18:T>C	12	5767411	0.00285	0.10382
	33443509|F|0-66:T>A-66:T>A	2	21529870	0.00312	0.10556
	33406030|F|0-68:G>A-68:G>A	12	4344392	0.00333	0.10312
	33410049|F|0-18:T>C-18:T>C	13	15946331	0.00345	0.10064
	33454951|F|0-18:C>A-18:C>A	1	32664989	0.00347	0.10598
	33453639|F|0-21:C>T-21:C>T	2	31075179	0.00383	0.10422
	33446767|F|0-61:G>C-61:G>C	6	21776865	0.00383	0.10422
	33416857|F|0-52:A>T-52:A>T	6	756830	0.00461	0.09572
